# Supplementary material for: Sex-dependent transcriptional responses and druggable targets in gentamicin-induced nephrotoxicity
Source: Naunyn Schmiedebergs Arch Pharmacol. 2026 Jan 24;399(7):9817–29. doi: 10.1007/s00210-026-04997-4 (PMC13152955; doi:10.1007/s00210-026-04997-4)
Supplement: Supplementary file 2 — Supplementary Material 2: Metadata of all samples used in this study, including GSM accession numbers, treatment conditions, sex, and biological replicates. (File format: Excel; Filename: Supplementary_Table_S1.xlsx) (XLSX 9.64 KB) [file 210_2026_4997_MOESM2_ESM.xlsx]

## Sheet: Sayfa1
Accession	Title	Source name	Gender
GSM1229926	InVivoKidney_predose_saline_male_rep1	Male Kidney Saline Intramuscular replicate 1	male
GSM1229927	InVivoKidney_predose_saline_male_rep2	Male Kidney Saline Intramuscular replicate 2	male
GSM1229928	InVivoKidney_predose_saline_male_rep3	Male Kidney Saline Intramuscular replicate 3	male
GSM1229932	InVivoKidney_Day 2_80 mg/kg gentamycin_male_rep1	Male Kidney 80 mg/kg gentamycin Intramuscular once daily 24 hr replicate 1	male
GSM1229933	InVivoKidney_Day 2_80 mg/kg gentamycin_male_rep2	Male Kidney 80 mg/kg gentamycin Intramuscular once daily 24 hr replicate 2	male
GSM1229934	InVivoKidney_Day 2_80 mg/kg gentamycin_male_rep3	Male Kidney 80 mg/kg gentamycin Intramuscular once daily 24 hr replicate 3	male
GSM1229938	InVivoKidney_Day 4_80 mg/kg gentamycin_male_rep1	Male Kidney 80 mg/kg gentamycin Intramuscular once daily Day 4 replicate 1	male
GSM1229939	InVivoKidney_Day 4_80 mg/kg gentamycin_male_rep2	Male Kidney 80 mg/kg gentamycin Intramuscular once daily Day 4 replicate 2	male
GSM1229940	InVivoKidney_Day 4_80 mg/kg gentamycin_male_rep3	Male Kidney 80 mg/kg gentamycin Intramuscular once daily Day 4 replicate 3	male
GSM1229944	InVivoKidney_Day 8_80 mg/kg gentamycin_male_rep1	Male Kidney 80 mg/kg gentamycin Intramuscular once daily Day 8 replicate 1	male
GSM1229945	InVivoKidney_Day 8_80 mg/kg gentamycin_male_rep2	Male Kidney 80 mg/kg gentamycin Intramuscular once daily Day 8 replicate 2	male
GSM1229946	InVivoKidney_Day 8_80 mg/kg gentamycin_male_rep3	Male Kidney 80 mg/kg gentamycin Intramuscular once daily Day 8 replicate 3	male
GSM1229950	InVivoKidney_Day 15_80 mg/kg gentamycin_male_rep1	Male Kidney 80 mg/kg gentamycin Intramuscular once daily Day 15 replicate 1	male
GSM1229951	InVivoKidney_Day 15_80 mg/kg gentamycin_male_rep2	Male Kidney 80 mg/kg gentamycin Intramuscular once daily Day 15 replicate 2	male
GSM1229952	InVivoKidney_Day 15_80 mg/kg gentamycin_male_rep3	Male Kidney 80 mg/kg gentamycin Intramuscular once daily Day 15 replicate 3	male
GSM1229956	InVivoKidney_Recovery Day 29_80 mg/kg gentamycin_male_rep1	Male Kidney 80 mg/kg gentamycin Intramuscular once daily Recovery Day 29 rep	male
GSM1229957	InVivoKidney_Recovery Day 29_80 mg/kg gentamycin_male_rep2	Male Kidney 80 mg/kg gentamycin Intramuscular once daily Recovery Day 29 rep	male
GSM1229958	InVivoKidney_Recovery Day 29_80 mg/kg gentamycin_male_rep3	Male Kidney 80 mg/kg gentamycin Intramuscular once daily Recovery Day 29 rep	male
GSM1229923	InVivoKidney_predose_saline_female_rep1	Female Kidney Saline Intramuscular replicate 1	female
GSM1229924	InVivoKidney_predose_saline_female_rep2	Female Kidney Saline Intramuscular replicate 2	female
GSM1229925	InVivoKidney_predose_saline_female_rep3	Female Kidney Saline Intramuscular replicate 3	female
GSM1229929	InVivoKidney_Day 2_80 mg/kg gentamycin_female_rep1	Female Kidney 80 mg/kg gentamycin Intramuscular once daily 24 hr replicate 1	female
GSM1229930	InVivoKidney_Day 2_80 mg/kg gentamycin_female_rep2	Female Kidney 80 mg/kg gentamycin Intramuscular once daily 24 hr replicate 2	female
GSM1229931	InVivoKidney_Day 2_80 mg/kg gentamycin_female_rep3	Female Kidney 80 mg/kg gentamycin Intramuscular once daily 24 hr replicate 3	female
GSM1229935	InVivoKidney_Day 4_80 mg/kg gentamycin_female_rep1	Female Kidney 80 mg/kg gentamycin Intramuscular once daily Day 4 replicate 1	female
GSM1229936	InVivoKidney_Day 4_80 mg/kg gentamycin_female_rep2	Female Kidney 80 mg/kg gentamycin Intramuscular once daily Day 4 replicate 2	female
GSM1229937	InVivoKidney_Day 4_80 mg/kg gentamycin_female_rep3	Female Kidney 80 mg/kg gentamycin Intramuscular once daily Day 4 replicate 3	female
GSM1229941	InVivoKidney_Day 8_80 mg/kg gentamycin_female_rep1	Female Kidney 80 mg/kg gentamycin Intramuscular once daily Day 8 replicate 1	female
GSM1229942	InVivoKidney_Day 8_80 mg/kg gentamycin_female_rep2	Female Kidney 80 mg/kg gentamycin Intramuscular once daily Day 8 replicate 2	female
GSM1229943	InVivoKidney_Day 8_80 mg/kg gentamycin_female_rep3	Female Kidney 80 mg/kg gentamycin Intramuscular once daily Day 8 replicate 3	female
GSM1229947	InVivoKidney_Day 15_80 mg/kg gentamycin_female_rep1	Female Kidney 80 mg/kg gentamycin Intramuscular once daily Day 15 replicate 1	female
GSM1229948	InVivoKidney_Day 15_80 mg/kg gentamycin_female_rep2	Female Kidney 80 mg/kg gentamycin Intramuscular once daily Day 15 replicate 2	female
GSM1229949	InVivoKidney_Day 15_80 mg/kg gentamycin_female_rep3	Female Kidney 80 mg/kg gentamycin Intramuscular once daily Day 15 replicate 3	female
GSM1229953	InVivoKidney_Recovery Day 29_80 mg/kg gentamycin_female_rep1	Female Kidney 80 mg/kg gentamycin Intramuscular once daily Recovery Day 29 replicate 1	female
GSM1229954	InVivoKidney_Recovery Day 29_80 mg/kg gentamycin_female_rep2	Female Kidney 80 mg/kg gentamycin Intramuscular once daily Recovery Day 29 replicate 2	female
GSM1229955	InVivoKidney_Recovery Day 29_80 mg/kg gentamycin_female_rep3	Female Kidney 80 mg/kg gentamycin Intramuscular once daily Recovery Day 29 replicate 3	female
