# Supplementary material for: Sex-dependent transcriptional responses and druggable targets in gentamicin-induced nephrotoxicity
Source: Naunyn Schmiedebergs Arch Pharmacol. 2026 Jan 24;399(7):9817–29. doi: 10.1007/s00210-026-04997-4 (PMC13152955; doi:10.1007/s00210-026-04997-4)
Supplement: Supplementary file 3 — Supplementary Material 3: GO Biological Process (BP) and KEGG pathway enrichment results. Includes: Enriched GO-BP terms (FDR < 0.05) Enriched KEGG signaling pathways (FDR < 0.05) Gene counts, enrichment scores, and adjusted p-values. Separate sheets for each group: General, Female, Male (both D15 and D29). These results support the sex-dependent functional interpretation presented in Figs. 2 and 3. File: Supplementary_File_3.xlsx Format: Excel (.xlsx) (XLSX 928 KB) [file 210_2026_4997_MOESM3_ESM.xlsx]

## Sheet: D15_S
ID	GeneSymbol	GeneTitle	logFC	AveExpr	t	P,Value	adj,P,Val	B
A_44_P428326	Hmgcs2	3-hydroxy-3-methylglutaryl-CoA synthase 2 (mitochondrial)	-4.17389	10.7401	-11.0525	1.39397e-08	5.16183e-06	10.1277
A_44_P541461	Alas2	aminolevulinate: delta-: synthase 2	-4.0939	6.33649	-8.36491	5.14524e-07	4.60751e-05	6.58026
A_44_P361487	LOC287167	globin: alpha	-3.97094	14.2279	-8.60286	3.62293e-07	3.62319e-05	6.92915
A_44_P306307	Hbb	hemoglobin: beta	-3.82818	8.4366	-7.72296	1.37176e-06	8.68614e-05	5.60159
A_44_P139956	Hbb-b1	hemoglobin: beta adult major chain	-3.67597	12.8751	-7.53154	1.85619e-06	0.000103662	5.2989
A_44_P321009	Cyp1a1	cytochrome P450: family 1: subfamily a: polypeptide 1	-3.63299	4.07651	-3.53271	0.00303612	0.0196629	-2.11649
A_44_P161052	Acaa1b	acetyl-Coenzyme A acyltransferase 1B	-3.48203	14.3669	-12.1591	3.8389e-09	2.10906e-06	11.3667
A_44_P141051	Colq	collagen-like tail subunit (single strand of homotrimer) of asymmetric acetylcholinesterase	-3.47664	5.95837	-7.1066	3.69493e-06	0.000163656	4.60861
A_44_P684874	Mttp	microsomal triglyceride transfer protein	-3.2441	3.88107	-9.37826	1.20817e-07	1.85296e-05	8.0165
A_44_P269306	Spp2	secreted phosphoprotein 2	-3.02948	14.3753	-5.00341	0.000159846	0.00218495	0.818393
A_44_P214900	Pzp	pregnancy-zone protein	-2.89521	10.6372	-4.44655	0.000476805	0.00489874	-0.277544
A_44_P501112	Mmp9	matrix metallopeptidase 9	-2.85539	3.70818	-7.49575	1.96521e-06	0.000107901	5.24173
A_44_P335974	Aldh1a7	aldehyde dehydrogenase family 1: subfamily A7	-2.81907	4.90094	-3.74299	0.00197523	0.0141467	-1.69226
A_43_P17990	Creb3l3	cAMP responsive element binding protein 3-like 3	-2.81255	8.6149	-9.12261	1.72252e-07	2.27655e-05	7.66618
A_44_P552692	Apob	apolipoprotein B	-2.79055	5.33469	-7.85347	1.11916e-06	7.6855e-05	5.80507
A_44_P264611	Rbp4	retinol binding protein 4: plasma	-2.76652	9.9075	-3.69535	0.00217704	0.0152104	-1.78844
A_44_P100716	Mylk3	myosin light chain kinase 3	-2.74888	5.05853	-8.44655	4.55832e-07	4.30714e-05	6.7008
A_43_P23363	Spata22	spermatogenesis associated 22	-2.71759	7.50725	-4.38745	0.000536473	0.00534043	-0.395448
A_44_P280898	Dbp	D site of albumin promoter (albumin D-box) binding protein	-2.66655	10.4749	-14.2793	4.1738e-10	9.53087e-07	13.4498
A_44_P702234	Neb	nebulin	-2.6453	3.54854	-6.39182	1.24242e-05	0.000360391	3.38955
A_43_P11444	S100g	S100 calcium binding protein G	-2.63277	9.54679	-8.41553	4.77251e-07	4.42809e-05	6.65511
A_44_P280954	Klk1c10	T-kininogenase	-2.60883	4.47179	-3.54728	0.00294694	0.0192297	-2.08714
A_44_P684180	Lrrn1	leucine rich repeat neuronal 1	-2.58998	3.7392	-6.95485	4.75225e-06	0.000193098	4.35591
A_44_P154040	Nox4	NADPH oxidase 4	-2.51907	8.16014	-11.9156	5.05508e-09	2.50336e-06	11.1038
A_44_P374638	Hsd17b2	hydroxysteroid (17-beta) dehydrogenase 2	-2.51071	9.5325	-4.66979	0.000306401	0.00353268	0.165297
A_44_P263740	Tmem86a	transmembrane protein 86A	-2.48785	6.63016	-8.82196	2.63827e-07	2.97098e-05	7.24398
A_44_P138838	Krt76	keratin 76	-2.48662	4.63806	-3.24314	0.00549141	0.0308394	-2.69733
A_43_P13126	Acot12	acyl-CoA thioesterase 12	-2.43539	7.97927	-9.31454	1.31897e-07	1.92931e-05	7.92991
A_44_P349273	F13b	coagulation factor XIII: B polypeptide	-2.38843	6.57461	-10.334	3.40723e-08	8.88025e-06	9.25889
A_44_P777974	Etv1	ets variant 1	-2.38057	9.12181	-10.5203	2.6903e-08	7.62617e-06	9.48927
A_44_P387429	Hrh3	histamine receptor H3	-2.36623	2.24775	-4.20688	0.000770624	0.00698301	-0.757093
A_42_P518033	Hsd17b1	hydroxysteroid (17-beta) dehydrogenase 1	-2.35167	10.4657	-4.09688	0.00096211	0.00827044	-0.978251
A_42_P822588	Alox15	arachidonate 15-lipoxygenase	-2.3403	3.34463	-6.85092	5.6562e-06	0.000213291	4.18096
A_44_P111825	RGD1305679	similar to 9530008L14Rik protein	-2.32383	9.09263	-15.1533	1.81541e-10	5.62911e-07	14.2125
A_42_P657469	Folh1	folate hydrolase 1	-2.32234	9.08462	-8.37315	5.08247e-07	4.58125e-05	6.59248
A_44_P409232	Cyp2e1	cytochrome P450: family 2: subfamily e: polypeptide 1	-2.31763	13.5971	-7.35909	2.44744e-06	0.000124966	5.02183
A_44_P533877	Klk1c6	kallikrein 1-related peptidase C6	-2.27558	7.96847	-4.21856	0.000752712	0.00687221	-0.733635
A_43_P11512	Spink3	serine peptidase inhibitor: Kazal type 3	-2.2299	10.6233	-9.01901	1.99284e-07	2.48218e-05	7.52195
A_43_P19494	LOC688972	similar to Glycophorin	-2.22394	3.40355	-7.04786	4.07146e-06	0.000172703	4.51119
A_44_P424024	Nmbr	neuromedin B receptor	-2.19999	3.04483	-5.25147	9.9393e-05	0.00154397	1.29609
A_42_P707132	Prap1	proline-rich acidic protein 1	-2.19707	5.57681	-5.90564	2.95047e-05	0.000646791	2.51876
A_44_P163628	Abca15	ATP-binding cassette: subfamily A (ABC1): member 15	-2.19594	2.71335	-7.4533	2.1033e-06	0.000113349	5.17371
A_44_P473297	Fitm1	fat storage-inducing transmembrane protein 1	-2.1727	5.34107	-4.18671	0.000802577	0.00720807	-0.797605
A_44_P389590	Cilp	cartilage intermediate layer protein: nucleotide pyrophosphohydrolase	-2.16983	8.61009	-10.0291	5.05173e-08	1.13465e-05	8.87374
A_44_P782405	LOC499279	hypothetical gene supported by BC079265	-2.14183	7.62603	-7.74483	1.32558e-06	8.50007e-05	5.63584
A_42_P671348	Hhatl	hedgehog acyltransferase-like	-2.13435	2.89511	-5.42064	7.2207e-05	0.00122672	1.61763
A_44_P341895	Qrfpr	pyroglutamylated RFamide peptide receptor	-2.11171	6.76767	-5.32524	8.64253e-05	0.00139472	1.43674
A_44_P180127	Igfbp3	insulin-like growth factor binding protein 3	-2.11018	13.2036	-5.61118	5.06104e-05	0.00095075	1.97538
A_44_P545624	Klk4	kallikrein-related peptidase 4	-2.10805	2.78922	-5.51248	6.08038e-05	0.00108051	1.79064
A_44_P654754	LOC501391	hypothetical LOC501391	-2.09498	5.18453	-8.70681	3.11466e-07	3.29105e-05	7.07928
A_44_P838831	LOC100365958	Rdh2 protein-like	-2.09366	7.19947	-3.26096	0.005295	0.0300111	-2.66178
A_44_P496422	Hrg	histidine-rich glycoprotein	-2.07668	8.50675	-6.29377	1.47532e-05	0.000401719	3.21662
A_43_P15387	Guca2b	guanylate cyclase activator 2B	-2.07346	8.51174	-3.95261	0.00128887	0.010284	-1.26904
A_44_P360510	Bhmt	betaine-homocysteine S-methyltransferase	-2.07174	10.2831	-10.3844	3.19507e-08	8.52773e-06	9.32163
A_43_P23120	Lect2	leukocyte cell-derived chemotaxin 2	-2.0702	5.63486	-5.34139	8.38285e-05	0.00136361	1.46744
A_44_P501086	Insrr	insulin receptor-related receptor	-2.06205	6.61768	-10.3191	3.47248e-08	8.8913e-06	9.24036
A_42_P550360	Klk1c8	kallikrein 1-related peptidase C8	-2.06119	10.5844	-3.71352	0.00209772	0.0147945	-1.75176
A_42_P493301	Pou3f1	POU class 3 homeobox 1	-2.05982	4.78973	-3.21347	0.00583476	0.0323696	-2.75647
A_43_P22550	Dnah7	dynein: axonemal: heavy polypeptide 7	-2.05248	6.83559	-9.73947	7.40691e-08	1.42265e-05	8.49825
A_44_P897442	Nxph1	neurexophilin 1	-2.05188	3.28447	-8.83464	2.59073e-07	2.93352e-05	7.26201
A_44_P403475	Slc43a2	solute carrier family 43: member 2	-2.0476	7.81663	-9.00598	2.02989e-07	2.51309e-05	7.50372
A_43_P18346	Surf6	surfeit 6	-2.03827	9.96601	-5.02431	0.000153531	0.00211907	0.858899
A_44_P102755	Vangl2	vang-like 2 (van gogh: Drosophila)	-2.03276	7.20534	-10.6911	2.17234e-08	6.7135e-06	9.69736
A_44_P492897	Fam123a	family with sequence similarity 123A	-2.01244	4.38638	-7.73658	1.34279e-06	8.55704e-05	5.62294
A_43_P12270	Bbox1	butyrobetaine (gamma): 2-oxoglutarate dioxygenase (gamma-butyrobetaine hydroxylase) 1	-2.01103	2.68005	-5.86967	3.14952e-05	0.000676358	2.45301
A_43_P18013	Il20ra	interleukin 20 receptor: alpha	-2.01085	2.24161	-7.43951	2.15029e-06	0.000114536	5.15156
A_44_P103272	RGD1305733	similar to RIKEN cDNA 2900011O08	-2.0103	3.09032	-8.49315	4.25536e-07	4.08664e-05	6.76921
A_43_P13230	Ehhadh	enoyl-CoA: hydratase/3-hydroxyacyl CoA dehydrogenase	-2.00419	10.5495	-10.8966	1.68558e-08	5.74423e-06	9.94367
A_44_P147181	Ovol1	ovo-like 1(Drosophila)	-1.99409	2.36686	-4.14702	0.000869442	0.00764257	-0.877369
A_44_P1011315	Rgs7	regulator of G-protein signaling 7	-1.99009	3.82096	-5.20163	0.000109282	0.00165749	1.20069
A_43_P16887	Ahsp	alpha hemoglobin stabilizing protein	-1.98476	6.85736	-6.3361	1.36961e-05	0.000381798	3.29145
A_44_P427346	Sulf1	sulfatase 1	-1.97874	2.2354	-5.23747	0.000102073	0.00157194	1.26933
A_44_P153996	LOC100360318	morphine related protein-2-like	-1.96257	2.77204	-7.76361	1.28722e-06	8.35837e-05	5.66522
A_43_P11752	Maob	monoamine oxidase B	-1.95459	4.35653	-6.05285	2.26292e-05	0.000536098	2.78592
A_44_P516745	Acaa1a	acetyl-Coenzyme A acyltransferase 1A	-1.94861	13.0619	-12.6371	2.26544e-09	1.58868e-06	11.8678
A_43_P12275	Nat8	N-acetyltransferase 8	-1.93932	14.8672	-7.05462	4.02617e-06	0.000171979	4.52243
A_44_P513656	Usp26	ubiquitin specific peptidase 26	-1.93583	3.50689	-5.85542	3.2322e-05	0.000688001	2.42692
A_44_P271526	Olr1352	olfactory receptor 1352	-1.90551	2.08042	-3.82537	0.00166972	0.0124136	-1.5259
A_44_P654973	Rimbp2	RIMS binding protein 2	-1.90184	8.54653	-5.06523	0.000141896	0.00199249	0.938099
A_44_P788758	Sult1c2	sulfotransferase family: cytosolic: 1C: member 2	-1.89916	10.0821	-4.17725	0.000818017	0.00731252	-0.816604
A_44_P781948	Coch	coagulation factor C homolog: cochlin (Limulus polyphemus)	-1.89516	7.29769	-6.84836	5.68066e-06	0.000214017	4.17662
A_43_P14910	Ddc	dopa decarboxylase (aromatic L-amino acid decarboxylase)	-1.89299	13.703	-7.44675	2.12546e-06	0.000113902	5.1632
A_42_P811256	Vnn1	vanin 1	-1.89224	12.5796	-8.94006	2.22877e-07	2.67081e-05	7.41116
A_44_P481381	Add2	adducin 2 (beta)	-1.89086	2.16305	-4.73796	0.000267978	0.00319267	0.299655
A_44_P518479	Lca5	Leber congenital amaurosis 5 (human)	-1.88471	5.44557	-6.63941	8.09869e-06	0.000269539	3.82009
A_44_P1056949	Timp4	tissue inhibitor of metalloproteinase 4	-1.86588	7.77236	-10.1923	4.08676e-08	9.99871e-06	9.08121
A_44_P337294	Eci1	enoyl-Coenzyme A delta isomerase 1	-1.86255	14.5724	-13.9122	6.00054e-10	9.83274e-07	13.1138
A_43_P15529	Ptgds	prostaglandin D2 synthase (brain)	-1.85772	10.7282	-3.18767	0.00615056	0.033703	-2.80782
A_44_P299977	Akr1b10	aldo-keto reductase family 1: member B10 (aldose reductase)	-1.85739	6.73548	-5.10868	0.000130535	0.00188457	1.02199
A_44_P998384	Slc34a3	solute carrier family 34 (sodium phosphate): member 3	-1.84987	12.5608	-10.6455	2.29934e-08	7.00074e-06	9.64211
A_43_P21903	Atp6v1b1	ATPase: H transporting: lysosomal V1 subunit B1	-1.84608	6.3499	-7.30131	2.68737e-06	0.000131645	4.92807
A_44_P156647	Tmem163	transmembrane protein 163	-1.84192	3.22996	-8.61548	3.5568e-07	3.58321e-05	6.94745
A_44_P529753	Vstm2a	V-set and transmembrane domain containing 2A	-1.82949	4.71297	-7.26754	2.83891e-06	0.000136222	4.87305
A_44_P196198	Per3	period homolog 3 (Drosophila)	-1.82529	3.7734	-6.14497	1.91962e-05	0.000476331	2.95159
A_43_P12141	Stx7	syntaxin 7	-1.82185	9.43911	-6.24201	1.61624e-05	0.000428044	3.12478
A_44_P203596	Plcxd1	phosphatidylinositol-specific phospholipase C: X domain containing 1	-1.82104	5.21281	-7.59851	1.66893e-06	9.59412e-05	5.40538
A_44_P407259	Usp2	ubiquitin specific peptidase 2	-1.81968	9.95974	-7.07412	3.89841e-06	0.000168847	4.5548
A_42_P509766	Ppara	peroxisome proliferator activated receptor alpha	-1.81433	5.97438	-6.93578	4.906e-06	0.00019635	4.32393
A_44_P1036291	Sfrp2	secreted frizzled-related protein 2	-1.81227	5.64506	-5.53404	5.84075e-05	0.00105347	1.83112
A_44_P472989	Ptgs2	prostaglandin-endoperoxide synthase 2	-1.80486	3.13633	-4.37481	0.000550194	0.005448	-0.420693
A_44_P182195	Klk1c2	kallikrein 1-related peptidase C2	-1.80416	12.3435	-4.83304	0.000222493	0.00278475	0.486294
A_44_P517258	Pck1	phosphoenolpyruvate carboxykinase 1 (soluble)	-1.80039	15.48	-8.55164	3.90487e-07	3.79095e-05	6.85467
A_44_P112551	Ky	kyphoscoliosis peptidase	-1.79942	2.39934	-3.22087	0.0057472	0.0319911	-2.74173
A_44_P999132	Masp2	mannan-binding lectin serine peptidase 2	-1.79231	2.96438	-4.00817	0.00115141	0.00947605	-1.15697
A_42_P708593	Per2	period homolog 2 (Drosophila)	-1.79056	7.80517	-7.31807	2.61532e-06	0.000129985	4.95532
A_43_P10302	Angptl1	angiopoietin-like 1	-1.78983	5.05171	-4.06733	0.00102137	0.00865598	-1.03775
A_44_P306999	Prss54	protease: serine: 54	-1.78467	3.46677	-3.66801	0.00230212	0.0158925	-1.84363
A_44_P452540	Slc16a4	solute carrier family 16: member 4 (monocarboxylic acid transporter 5)	-1.77376	10.6361	-5.76607	3.80481e-05	0.000772293	2.26267
A_44_P140498	RGD1563973	similar to Gene model 50	-1.77099	3.55952	-3.36149	0.00431064	0.0256407	-2.46065
A_44_P318546	Slc22a23	solute carrier family 22: member 23	-1.76902	6.17658	-8.79592	2.73883e-07	3.03434e-05	7.20688
A_44_P163618	Mixl1	Mix paired-like homeobox 1	-1.76396	5.66872	-5.84214	3.31131e-05	0.000700127	2.40257
A_42_P746647	Gba3	glucosidase: beta: acid 3 (cytosolic)	-1.75847	11.2162	-6.10964	2.04437e-05	0.000498102	2.88819
A_42_P477732	Slc10a1	solute carrier family 10 (sodium/bile acid cotransporter family): member 1	-1.75409	5.74063	-4.52935	0.000404444	0.00432125	-0.11283
A_44_P560021	B3galt2	UDP-Gal:betaGlcNAc beta 1:3-galactosyltransferase: polypeptide 2	-1.74977	3.81289	-3.47475	0.00341858	0.0215018	-2.23317
A_43_P19317	RGD1310166	similar to Chromodomain-helicase-DNA-binding protein 1 (CHD-1)	-1.74159	5.29436	-3.25422	0.00536849	0.0303148	-2.67523
A_44_P511665	Plin5	perilipin 5	-1.72939	3.5991	-4.83741	0.000220606	0.00277126	0.494842
A_44_P869362	RGD1562551	similar to C20orf82	-1.7271	8.701	-8.95527	2.18112e-07	2.63678e-05	7.43257
A_43_P14558	Klk1	kallikrein 1	-1.71384	13.8799	-4.17125	0.000827973	0.00737425	-0.828663
A_42_P624195	Gsta3	glutathione S-transferase A3	-1.69897	15.2309	-4.94456	0.000179121	0.00238035	0.704015
A_44_P132801	Tsga10ip	testis specific 10 interacting protein	-1.69845	4.80991	-5.4432	6.9215e-05	0.00119085	1.66022
A_44_P424148	Gldc	glycine dehydrogenase (decarboxylating)	-1.69333	6.70748	-5.23622	0.000102317	0.00157344	1.26693
A_44_P321176	Hr	hairless	-1.6881	2.11936	-7.82564	1.1686e-06	7.86137e-05	5.76187
A_44_P145090	Tal1	T-cell acute lymphocytic leukemia 1	-1.68239	2.77212	-5.18038	0.000113803	0.00170721	1.15992
A_42_P607202	Megf6	multiple EGF-like-domains 6	-1.67043	3.42657	-5.2741	9.52131e-05	0.00149429	1.33931
A_44_P1004790	Slc30a2	solute carrier family 30 (zinc transporter): member 2	-1.6624	9.3867	-5.6817	4.44272e-05	0.000866267	2.10659
A_44_P592221	Sox7	SRY (sex determining region Y)-box 7	-1.65812	4.81142	-6.74156	6.80451e-06	0.000240746	3.99517
A_44_P1017720	Ankrd34a	ankyrin repeat domain 34A	-1.65336	2.53269	-5.39259	7.61169e-05	0.00127647	1.56455
A_44_P236448	Ralyl	RALY RNA binding protein-like	-1.64774	3.63219	-7.8601	1.10773e-06	7.66514e-05	5.81534
A_43_P16767	Igfbp4	insulin-like growth factor binding protein 4	-1.64109	11.7256	-5.24775	0.000100098	0.00155199	1.28899
A_44_P211168	RGD1565421	similar to Sulfotransferase K2 (rSULT1C2A)	-1.64044	9.4168	-4.08881	0.000977934	0.00837591	-0.994492
A_42_P791436	Gfra2	GDNF family receptor alpha 2	-1.6333	7.23822	-10.4791	2.83383e-08	7.87019e-06	9.43863
A_44_P730235	Ttll9	tubulin tyrosine ligase-like family: member 9	-1.63071	7.24543	-7.00483	4.37276e-06	0.000183215	4.4395
A_44_P491674	Pdx1	pancreatic and duodenal homeobox 1	-1.63032	2.02425	-3.42558	0.00378061	0.0232418	-2.33202
A_44_P283886	Tspyl3	TSPY-like 3	-1.62866	2.74066	-3.44599	0.00362594	0.0225097	-2.29102
A_44_P405190	Sult1c3	sulfotransferase family: cytosolic: 1C: member 3	-1.62799	7.18746	-3.18745	0.00615325	0.0337133	-2.80825
A_44_P273901	Oxgr1	oxoglutarate (alpha-ketoglutarate) receptor 1	-1.62508	4.50198	-10.1539	4.29511e-08	1.02444e-05	9.03258
A_44_P423775	Olr1326	olfactory receptor 1326	-1.62368	2.73563	-4.89519	0.00019713	0.00255442	0.607802
A_44_P254373	Epha7	Eph receptor A7	-1.61649	2.67447	-7.05509	4.02304e-06	0.000171979	4.52321
A_44_P190639	Dnah9	dynein: axonemal: heavy polypeptide 9	-1.61255	4.13082	-3.63398	0.00246802	0.0167647	-1.91232
A_42_P525886	Crabp1	cellular retinoic acid binding protein 1	-1.60981	5.37874	-7.34742	2.49403e-06	0.000126402	5.00293
A_42_P584734	Gdf10	growth differentiation factor 10	-1.60817	3.89743	-4.69746	0.000290165	0.00339046	0.219881
A_44_P283508	Fmo1	flavin containing monooxygenase 1	-1.60756	13.0679	-12.1451	3.89968e-09	2.10906e-06	11.3517
A_44_P491831	Gsta5	glutathione S-transferase Yc2 subunit	-1.59994	12.8229	-7.64512	1.5504e-06	9.12916e-05	5.47912
A_44_P235892	Cyp24a1	cytochrome P450: family 24: subfamily a: polypeptide 1	-1.59673	10.7027	-3.39543	0.00402134	0.0243358	-2.39257
A_44_P107801	Ppp1r16b	protein phosphatase 1: regulatory subunit 16B	-1.59571	6.23007	-6.63287	8.18985e-06	0.000271236	3.80884
A_44_P276080	Wnk1	WNK lysine deficient protein kinase 1	-1.58893	5.84456	-8.1866	6.72185e-07	5.5463e-05	6.31396
A_44_P1003728	Lmod2	leiomodin 2 (cardiac)	-1.58886	5.7565	-9.90387	5.95461e-08	1.25514e-05	8.71254
A_44_P700498	Angptl3	angiopoietin-like 3	-1.58796	2.4616	-5.27138	9.57054e-05	0.00149878	1.33413
A_44_P431092	Cyp2d4	cytochrome P450: family 2: subfamily d: polypeptide 4	-1.58683	7.88571	-4.37393	0.00055117	0.00545372	-0.422463
A_42_P482475	Kcnmb2	potassium large conductance calcium-activated channel: subfamily M: beta member 2	-1.58192	2.59779	-4.5059	0.000423715	0.00448289	-0.159425
A_44_P1046787	Rpesp	RPE-spondin	-1.57495	10.2433	-7.73966	1.33635e-06	8.55575e-05	5.62776
A_44_P506609	Stra6	stimulated by retinoic acid gene 6	-1.57247	4.5819	-3.40562	0.00393831	0.0239675	-2.37211
A_44_P496572	Kmo	kynurenine 3-monooxygenase (kynurenine 3-hydroxylase)	-1.56327	9.92589	-12.2985	3.28577e-09	2.02615e-06	11.5149
A_44_P409739	Tsga10	testis specific 10	-1.55942	3.55052	-5.89011	3.03477e-05	0.000658945	2.49039
A_44_P264240	Igfbp5	insulin-like growth factor binding protein 5	-1.55308	9.10783	-6.36283	1.30699e-05	0.000369472	3.33856
A_44_P380060	Dnaaf1	dynein: axonemal: assembly factor 1	-1.55154	5.54359	-9.1379	1.68602e-07	2.25002e-05	7.68736
A_44_P210250	Myh7	myosin: heavy chain 7: cardiac muscle: beta	-1.5489	2.463	-4.93277	0.000183259	0.00241813	0.681074
A_44_P253393	Tm7sf4	transmembrane 7 superfamily member 4	-1.5481	2.66214	-7.02311	4.242e-06	0.00017883	4.46999
A_44_P1001820	Slc22a5	solute carrier family 22 (organic cation/carnitine transporter): member 5	-1.54487	9.42195	-7.58766	1.69788e-06	9.71977e-05	5.38816
A_42_P819194	Dpep1	dipeptidase 1 (renal)	-1.54071	7.66214	-7.01999	4.26399e-06	0.000179572	4.4648
A_44_P236566	Neurl2	neuralized homolog 2 (Drosophila)	-1.53689	11.1036	-12.1454	3.89819e-09	2.10906e-06	11.3521
A_44_P637482	Slc25a42	solute carrier family 25: member 42	-1.52167	8.90045	-6.9986	4.41827e-06	0.000184557	4.4291
A_42_P534882	Vsnl1	visinin-like 1	-1.51473	2.82685	-4.00723	0.00115363	0.00948542	-1.15888
A_43_P16031	Mapk4	mitogen-activated protein kinase 4	-1.50949	3.33111	-7.59543	1.6771e-06	9.62763e-05	5.40049
A_44_P1005988	Cdig2	Cdig2 protein	-1.50645	4.20603	-3.83503	0.00163718	0.012244	-1.50639
A_43_P13054	Hadh	hydroxyacyl-CoA dehydrogenase	-1.50549	15.49	-12.8855	1.73377e-09	1.45435e-06	12.1206
A_44_P399414	Klk1c7	kallikrein 1-related peptidase C7	-1.50504	15.1173	-3.87057	0.00152285	0.0115807	-1.43463
A_43_P11905	Kcnab1	potassium voltage-gated channel: shaker-related subfamily: beta member 1	-1.50314	3.56567	-6.45827	1.10669e-05	0.000332032	3.50597
A_44_P166302	RGD1566184	similar to Testis derived transcript	-1.50251	1.68247	-3.11343	0.00715668	0.037785	-2.95515
A_44_P341075	Enpp2	ectonucleotide pyrophosphatase/phosphodiesterase 2	-1.50189	8.34856	-10.0017	5.23597e-08	1.13788e-05	8.83864
A_44_P370299	RGD1564463	similar to Mdes protein	-1.49556	2.50031	-4.77931	0.000247122	0.00299984	0.380936
A_44_P128840	Ttc36	tetratricopeptide repeat domain 36	-1.49215	10.7451	-7.50012	1.95152e-06	0.000107381	5.24874
A_44_P247784	Ugt2b5	UDP glucuronosyltransferase 2 family: polypeptide B5	-1.48253	9.4838	-4.64736	0.00032025	0.00364022	0.120984
A_44_P241885	Ech1	enoyl CoA hydratase 1: peroxisomal	-1.4784	13.5616	-13.3735	1.03801e-09	1.18514e-06	12.6028
A_44_P930534	Gas2	growth arrest-specific 2	-1.47683	9.18836	-3.69879	0.00216181	0.0151329	-1.7815
A_44_P698714	Ptcd3	Pentatricopeptide repeat domain 3	-1.47676	8.93105	-6.57799	8.99861e-06	0.000287837	3.71411
A_44_P458992	Rapgef5	Rap guanine nucleotide exchange factor (GEF) 5	-1.47527	6.83577	-5.8195	3.4508e-05	0.000723665	2.36101
A_44_P365286	Aldh1a1	aldehyde dehydrogenase 1 family: member A1	-1.47332	12.8825	-6.58735	8.85502e-06	0.000285018	3.73029
A_43_P12609	Kcnj10	potassium inwardly-rectifying channel: subfamily J: member 10	-1.47085	2.28111	-6.73273	6.90727e-06	0.000242658	3.9801
A_44_P517734	Cmbl	carboxymethylenebutenolidase homolog (Pseudomonas)	-1.46954	11.0395	-10.1666	4.22518e-08	1.02157e-05	9.04863
A_44_P242321	Acaa2	acetyl-CoA acyltransferase 2	-1.46725	14.0173	-7.08914	3.80283e-06	0.000166769	4.57972
A_44_P410331	Amd1-ps2	adenosylmethionine decarboxylase 1: pseudogene 2	-1.46405	5.61277	-3.46267	0.00350416	0.0219393	-2.25746
A_44_P499634	Aifm3	apoptosis-inducing factor: mitochondrion-associated 3	-1.46379	5.98622	-4.65933	0.000312783	0.00358414	0.144633
A_44_P508836	Rfx6	regulatory factor X: 6	-1.46294	4.08588	-7.70623	1.40825e-06	8.79295e-05	5.57534
A_44_P140250	Hfe2	hemochromatosis type 2 (juvenile) homolog (human)	-1.46205	4.75584	-3.02213	0.00861908	0.0433676	-3.13538
A_44_P182668	Adamtsl3	ADAMTS-like 3	-1.45812	5.18443	-4.84405	0.000217768	0.00274736	0.50784
A_44_P251051	Slc16a14	solute carrier family 16: member 14 (monocarboxylic acid transporter 14)	-1.45568	9.86755	-5.87634	3.11159e-05	0.000669889	2.46521
A_44_P883430	RGD1565690	similar to mKIAA2027 protein	-1.45402	5.60262	-6.3892	1.24811e-05	0.00036153	3.38495
A_44_P428535	Olr384	olfactory receptor 384	-1.45205	5.44704	-7.94691	9.68694e-07	7.05961e-05	5.94933
A_44_P147055	Gjb1	gap junction protein: beta 1	-1.449	7.12783	-7.64426	1.55251e-06	9.12916e-05	5.47775
A_44_P161589	Hepacam2	HEPACAM family member 2	-1.44895	7.13208	-7.66155	1.51076e-06	9.01258e-05	5.50503
A_44_P322590	Klf9	Kruppel-like factor 9	-1.44779	8.91267	-7.36436	2.42668e-06	0.000124214	5.03037
A_44_P477866	Slc6a4	solute carrier family 6 (neurotransmitter transporter: serotonin): member 4	-1.44604	2.93556	-3.19904	0.00600933	0.0331279	-2.7852
A_44_P854615	L2hgdh	L-2-hydroxyglutarate dehydrogenase	-1.4454	7.06806	-3.95017	0.00129526	0.0103176	-1.27396
A_44_P340725	Tnmd	tenomodulin	-1.44367	1.91199	-4.60728	0.000346612	0.00385883	0.0417156
A_44_P367465	Fzd9	frizzled family receptor 9	-1.44281	3.38968	-4.30683	0.000630409	0.0060358	-0.556662
A_43_P12228	Rhd	Rh blood group: D antigen	-1.44261	4.64983	-4.64615	0.000321015	0.00364541	0.118593
A_44_P380384	Dscr6	Down syndrome critical region homolog 6 (human)	-1.4426	5.92238	-11.5544	7.67106e-09	3.35429e-06	10.7038
A_44_P338501	Dpys	dihydropyrimidinase	-1.43926	9.83379	-14.1089	4.9351e-10	9.6594e-07	13.295
A_44_P165594	Adra1a	adrenergic: alpha-1A-: receptor	-1.43662	4.31435	-5.84876	3.27161e-05	0.000694591	2.41471
A_43_P15252	Col2a1	collagen: type II: alpha 1	-1.4366	3.1827	-5.61232	5.05034e-05	0.000950042	1.97751
A_43_P15396	Nlrp6	NLR family: pyrin domain containing 6	-1.43477	8.13074	-6.01628	2.4164e-05	0.000563033	2.71984
A_42_P684295	Slc15a1	solute carrier family 15 (oligopeptide transporter): member 1	-1.42955	9.52819	-4.79357	0.000240327	0.00293469	0.408912
A_44_P250988	Serhl2	serine hydrolase-like 2	-1.42552	10.1536	-3.29906	0.004898	0.0282241	-2.58564
A_44_P527238	Slc25a25	solute carrier family 25 (mitochondrial carrier: phosphate carrier): member 25	-1.42491	6.40426	-4.38469	0.000539443	0.00536091	-0.400966
A_42_P712801	Entpd3	ectonucleoside triphosphate diphosphohydrolase 3	-1.42467	6.46324	-7.33218	2.55627e-06	0.000128134	4.97822
A_44_P358110	Tsg101	tumor susceptibility gene 101	-1.42449	2.65514	-3.37466	0.00419596	0.0251429	-2.43423
A_44_P370122	Fads2	fatty acid desaturase 2	-1.42208	5.82648	-7.91954	1.01043e-06	7.2355e-05	5.90719
A_44_P449938	Kcnj13	potassium inwardly-rectifying channel: subfamily J: member 13	-1.42093	6.41097	-7.8272	1.16576e-06	7.8551e-05	5.76431
A_43_P11754	Akr7a3	aldo-keto reductase family 7: member A3 (aflatoxin aldehyde reductase)	-1.41337	15.4506	-3.36763	0.0042568	0.0254055	-2.44834
A_43_P15280	Tef	thyrotrophic embryonic factor	-1.41125	8.17705	-6.86073	5.5637e-06	0.000211745	4.19753
A_44_P177713	Nr1h4	nuclear receptor subfamily 1: group H: member 4	-1.4111	8.69554	-8.94182	2.2232e-07	2.67081e-05	7.41364
A_44_P283921	Tmem26	transmembrane protein 26	-1.41083	2.77567	-5.16631	0.000116902	0.00173969	1.1329
A_44_P459760	Fam212a	family with sequence similarity 212: member A	-1.40537	2.55694	-4.0026	0.0011645	0.00954282	-1.16821
A_44_P357420	Mamdc2	MAM domain containing 2	-1.40468	3.55945	-3.39479	0.00402657	0.0243531	-2.39384
A_43_P19866	LOC100362699	RIKEN cDNA 1700024C24-like	-1.40436	3.37343	-7.36939	2.4071e-06	0.000123519	5.0385
A_44_P213001	Vwce	von Willebrand factor C and EGF domains	-1.39851	3.9326	-5.68337	4.42906e-05	0.000864373	2.10969
A_44_P342289	H19	H19: imprinted maternally expressed transcript (non-protein coding)	-1.39775	4.24701	-4.03514	0.00109018	0.00909288	-1.10262
A_44_P166544	Col4a4	collagen: type IV: alpha 4	-1.39679	11.4594	-4.67425	0.000303723	0.0035087	0.174096
A_44_P175078	Col27a1	collagen: type XXVII: alpha 1	-1.39573	7.07207	-4.73983	0.000267	0.0031847	0.303322
A_44_P961703	Slit2	slit homolog 2 (Drosophila)	-1.39491	7.68224	-10.4662	2.88042e-08	7.9459e-06	9.42273
A_44_P400379	Tmod1	tropomodulin 1	-1.38028	4.55952	-4.25556	0.000698743	0.00650373	-0.659405
A_42_P548118	Aco1	aconitase 1: soluble	-1.3791	14.502	-10.4544	2.92346e-08	7.9578e-06	9.40827
A_44_P109573	Accn2	amiloride-sensitive cation channel 2: neuronal	-1.37874	4.12277	-8.18525	6.73554e-07	5.5463e-05	6.31193
A_44_P500949	Gpx3	glutathione peroxidase 3	-1.37772	15.7552	-6.51615	1.00111e-05	0.000311259	3.60686
A_44_P868890	Gli2	GLI family zinc finger 2	-1.37671	3.01291	-3.17769	0.00627719	0.0342145	-2.82766
A_44_P402705	Rab3b	RAB3B: member RAS oncogene family	-1.37638	3.62836	-8.41042	4.80881e-07	4.44172e-05	6.64757
A_42_P706230	Sez6	seizure related 6 homolog (mouse)	-1.37449	6.81586	-4.6114	0.000343803	0.00383379	0.0498674
A_43_P11537	Rbp1	retinol binding protein 1: cellular	-1.37334	14.2672	-5.74963	3.92119e-05	0.000789287	2.23233
A_44_P115886	RGD1309534	similar to RIKEN cDNA 4931406C07	-1.37252	11.9045	-9.82276	6.62931e-08	1.33571e-05	8.6072
A_44_P974711	Tas2r143	taste receptor: type 2: member 143	-1.37124	3.05825	-4.32082	0.000612981	0.00590211	-0.528663
A_44_P412413	Hmx2	H6 family homeobox 2	-1.36919	6.9838	-4.39639	0.000526977	0.00526119	-0.377595
A_44_P517738	Keg1	kidney expressed gene 1	-1.36824	10.6198	-6.4107	1.20216e-05	0.000353349	3.4227
A_44_P191822	Cml5	camello-like 5	-1.36613	11.3027	-9.76487	7.16e-08	1.4089e-05	8.53156
A_43_P12416	Ak1	adenylate kinase 1	-1.36417	6.35012	-9.97466	5.42514e-08	1.1614e-05	8.80385
A_42_P470649	Dio1	deiodinase: iodothyronine: type I	-1.36209	12.975	-8.95125	2.19359e-07	2.64408e-05	7.42692
A_42_P642575	Agmat	agmatine ureohydrolase (agmatinase)	-1.35619	13.4823	-4.62746	0.000333074	0.00374462	0.081637
A_44_P437966	Apcs	amyloid P component: serum	-1.35594	12.631	-8.56407	3.83439e-07	3.7795e-05	6.87277
A_44_P550237	Mapt	microtubule-associated protein tau	-1.35422	11.0448	-5.37336	7.89237e-05	0.00130837	1.52811
A_44_P257522	Agrp	agouti related protein homolog (mouse)	-1.35126	5.19137	-11.0328	1.42774e-08	5.23968e-06	10.1045
A_42_P475982	Naglt1	Na+ dependent glucose transporter 1	-1.35069	13.5362	-9.21078	1.52297e-07	2.1292e-05	7.7879
A_44_P992854	Rhoa	ras homolog gene family: member A	-1.34788	11.213	-4.004	0.0011612	0.00952672	-1.16539
A_44_P118540	Erbb2	v-erb-b2 erythroblastic leukemia viral oncogene homolog 2: neuro/glioblastoma derived oncogene homolog (avian)	-1.34386	7.62391	-7.55182	1.79726e-06	0.000100919	5.33121
A_44_P505688	Gja8	gap junction membrane channel protein alpha 8	-1.34321	7.01336	-6.21998	1.6804e-05	0.000436822	3.08559
A_44_P1017035	Slc26a4	solute carrier family 26: member 4	-1.34137	13.1237	-6.99603	4.4372e-06	0.00018516	4.42481
A_44_P682721	Smok2a	sperm motility kinase 2A	-1.3383	2.59296	-3.92491	0.00136348	0.0107095	-1.32493
A_44_P842613	LOC100359843	hypothetical protein LOC100359843	-1.33794	5.75781	-8.32516	5.45927e-07	4.80497e-05	6.52127
A_44_P534812	Ropn1	rhophilin associated tail protein 1	-1.33794	5.86617	-6.25392	1.58262e-05	0.000421037	3.14594
A_44_P714812	Bhmt2	betaine-homocysteine S-methyltransferase 2	-1.33739	12.3178	-8.17943	6.795e-07	5.57475e-05	6.30317
A_44_P874677	RGD1359349	similar to hypothetical protein MGC34760	-1.33631	10.6995	-4.9246	0.000186187	0.00244344	0.665156
A_44_P454172	Dmgdh	dimethylglycine dehydrogenase	-1.33582	8.88055	-8.29188	5.73784e-07	4.92595e-05	6.4717
A_44_P682959	Zpbp	zona pellucida binding protein	-1.33422	3.27709	-3.0779	0.00769411	0.0398048	-3.02542
A_43_P16395	Rhbdl1	rhomboid: veinlet-like 1 (Drosophila)	-1.33237	4.53376	-7.00172	4.39539e-06	0.000183975	4.43432
A_43_P11560	Aqp5	aquaporin 5	-1.32897	3.9596	-4.02821	0.00110559	0.00918288	-1.11658
A_44_P109608	Gsta2	glutathione S-transferase A2	-1.32857	16.4287	-4.82078	0.00022788	0.00283519	0.462279
A_44_P218119	Ankrd65	ankyrin repeat domain 65	-1.32826	5.84523	-6.43679	1.14878e-05	0.000341326	3.46841
A_44_P284561	Itpkb	inositol-trisphosphate 3-kinase B	-1.32798	4.36164	-4.24999	0.0007066	0.00655382	-0.670563
A_44_P452894	Ranbp17	RAN binding protein 17	-1.32795	2.44933	-3.82754	0.00166234	0.0123781	-1.52151
A_44_P219752	Bpi	bactericidal/permeability-increasing protein	-1.32478	5.71253	-4.18666	0.000802651	0.00720807	-0.797697
A_43_P11926	Acox1	acyl-CoA oxidase 1: palmitoyl	-1.32458	16.0725	-7.89877	1.04336e-06	7.394e-05	5.87516
A_44_P529240	Rhbg	Rh family: B glycoprotein	-1.32138	10.2725	-10.4921	2.78753e-08	7.84765e-06	9.45468
A_43_P11502	Slc4a1	solute carrier family 4 (anion exchanger): member 1	-1.31865	4.55645	-4.53645	0.000398784	0.00427538	-0.0987196
A_44_P489569	Ka11	type I keratin KA11	-1.31844	3.82175	-3.09949	0.00736297	0.0385909	-2.98274
A_44_P1071120	Cacna1d	calcium channel: voltage-dependent: L type: alpha 1D subunit	-1.3178	5.9377	-8.8498	2.53507e-07	2.92694e-05	7.28354
A_44_P518460	Tmprss13	transmembrane protease: serine 13	-1.31654	5.15571	-5.02672	0.000152818	0.00211136	0.863573
A_44_P431661	Vill	villin-like	-1.31626	11.591	-5.30908	8.91078e-05	0.00142625	1.40599
A_44_P367243	Ypel5	yippee-like 5 (Drosophila)	-1.3159	7.54159	-7.53938	1.83316e-06	0.000102515	5.3114
A_43_P12729	Gde1	glycerophosphodiester phosphodiesterase 1	-1.3133	12.6829	-9.11391	1.74366e-07	2.29711e-05	7.65412
A_44_P956005	Slc25a30	solute carrier family 25: member 30	-1.31303	10.0226	-7.2428	2.95561e-06	0.000140121	4.83264
A_44_P118970	Il12a	interleukin 12A	-1.31013	3.48386	-8.91558	2.30776e-07	2.72574e-05	7.37665
A_44_P407200	Slc16a2	solute carrier family 16: member 2 (monocarboxylic acid transporter 8)	-1.30887	4.79096	-6.98922	4.4877e-06	0.000186698	4.41344
A_44_P119370	RGD1309651	similar to 1190005I06Rik protein	-1.30866	5.05337	-5.65917	4.63127e-05	0.000893286	2.06473
A_44_P446578	Ugt1a1	UDP glucuronosyltransferase 1 family: polypeptide A1	-1.30771	8.51235	-3.84706	0.00159753	0.012013	-1.48209
A_44_P277079	Agxt2l2	alanine-glyoxylate aminotransferase 2-like 2	-1.30476	7.53177	-7.70125	1.41931e-06	8.79295e-05	5.56751
A_44_P1029253	Mas1	MAS1 oncogene	-1.29977	1.72707	-7.69111	1.44208e-06	8.83517e-05	5.55159
A_44_P213246	RGD1310495	similar to KIAA1919 protein	-1.29549	12.227	-12.8366	1.82694e-09	1.48036e-06	12.0712
A_44_P148196	Klk5l	kallikrein 5-like	-1.29524	6.94632	-7.07171	3.91396e-06	0.00016909	4.5508
A_44_P271405	Pxmp4	peroxisomal membrane protein 4	-1.29486	10.8539	-3.12093	0.00704801	0.0373751	-2.94029
A_44_P347149	Aass	aminoadipate-semialdehyde synthase	-1.29479	9.35612	-10.0156	5.14198e-08	1.13788e-05	8.85639
A_44_P545705	Chrm1	cholinergic receptor: muscarinic 1	-1.29113	2.33589	-3.23717	0.00555887	0.0311374	-2.70924
A_44_P142111	Ces2e	carboxylesterase 2E	-1.28913	2.2111	-5.14676	0.000121354	0.00178846	1.09532
A_44_P116768	Ifitm5	interferon induced transmembrane protein 5	-1.28783	3.19278	-4.43755	0.00048544	0.00495113	-0.295498
A_44_P539057	Fam92b	family with sequence similarity 92: member B	-1.28509	2.1795	-3.66017	0.00233934	0.0160839	-1.85947
A_44_P527270	Pth1r	parathyroid hormone 1 receptor	-1.28485	12.1599	-7.13212	3.54288e-06	0.00015867	4.6508
A_44_P552533	Upb1	ureidopropionase: beta	-1.28009	12.7915	-11.1981	1.16961e-08	4.50826e-06	10.2973
A_42_P504077	Pdxp	pyridoxal (pyridoxine: vitamin B6) phosphatase	-1.27985	10.1364	-7.73749	1.3409e-06	8.55704e-05	5.62436
A_44_P521711	Map2k6	mitogen-activated protein kinase kinase 6	-1.27874	6.79819	-8.67393	3.26675e-07	3.38454e-05	7.03194
A_44_P161503	Ryr2	ryanodine receptor 2: cardiac	-1.27806	1.6403	-3.80322	0.00174682	0.0128351	-1.57062
A_44_P395572	Nr1d2	nuclear receptor subfamily 1: group D: member 2	-1.27741	5.70098	-7.22587	3.03836e-06	0.000142564	4.80494
A_44_P654956	Zmat4	zinc finger: matrin type 4	-1.27659	4.09497	-4.15895	0.000848768	0.00750357	-0.853386
A_44_P278653	Klk1c12	kallikrein 1-related peptidase C12	-1.27418	2.08657	-3.77446	0.00185237	0.0134377	-1.62871
A_42_P737912	Fam180a	family with sequence similarity 180: member A	-1.26708	8.81507	-5.38002	7.7939e-05	0.00129698	1.54075
A_42_P778184	Tnnc2	troponin C type 2 (fast)	-1.26512	4.95916	-7.39449	2.31166e-06	0.000120274	5.07905
A_44_P335350	Myom2	myomesin 2	-1.26416	3.17129	-3.77397	0.00185419	0.0134429	-1.62969
A_44_P520789	Rdh5	retinol dehydrogenase 5	-1.2629	7.5846	-6.90043	5.20495e-06	0.00020414	4.2645
A_42_P461794	Clic3	chloride intracellular channel 3	-1.26146	7.72703	-6.06048	2.23218e-05	0.000530344	2.79969
A_44_P1042436	Lace1	lactation elevated 1	-1.26059	11.1342	-12.7609	1.98176e-09	1.56647e-06	11.9944
A_44_P493270	Rgc32	response gene to complement 32	-1.25952	12.0035	-6.56948	9.1314e-06	0.000290952	3.69938
A_44_P208596	Car7	carbonic anhydrase 7	-1.25898	4.56326	-4.1621	0.000843396	0.00746953	-0.847059
A_44_P116703	Erf	Ets2 repressor factor	-1.25476	3.86003	-6.33288	1.37737e-05	0.000382546	3.28577
A_44_P439956	Itpr2	inositol 1:4:5-trisphosphate receptor: type 2	-1.25442	4.31928	-5.0868	0.000136134	0.00193533	0.979772
A_42_P655689	Cdx2	caudal type homeo box 2	-1.25201	2.37514	-3.78468	0.00181415	0.0132258	-1.60808
A_44_P451496	Lrrc8b	leucine rich repeat containing 8 family: member B	-1.24988	6.23794	-4.68709	0.000296144	0.00344489	0.199433
A_44_P840891	Icoslg	inducible T-cell co-stimulator ligand	-1.24857	6.48133	-6.53422	9.7034e-06	0.000304457	3.63826
A_44_P433120	Cxxc4	CXXC finger protein 4	-1.24627	4.27918	-4.62368	0.000335567	0.0037624	0.074165
A_44_P542501	Chrna2	cholinergic receptor: nicotinic: alpha 2 (neuronal)	-1.23996	3.69801	-3.31649	0.0047264	0.0274043	-2.55077
A_44_P541587	Fbxo9	f-box protein 9	-1.23846	6.94702	-7.43763	2.1568e-06	0.000114536	5.14853
A_44_P430547	Ntrk1	neurotrophic tyrosine kinase: receptor: type 1	-1.23476	7.85063	-6.09026	2.11637e-05	0.0005105	2.85334
A_44_P538357	Bmp4	bone morphogenetic protein 4	-1.23475	7.6348	-5.07354	0.000139646	0.00197112	0.954165
A_42_P754715	Slc13a2	solute carrier family 13 (sodium-dependent dicarboxylate transporter): member 2	-1.23431	13.7611	-13.262	1.16543e-09	1.28376e-06	12.4943
A_44_P381770	Olr1130	olfactory receptor 1130	-1.23428	3.64597	-4.07927	0.000997002	0.00850379	-1.01372
A_44_P382482	Atp6v1c2	ATPase: H+ transporting: lysosomal V1 subunit C2	-1.233	8.27387	-5.66783	4.55782e-05	0.000882016	2.08083
A_44_P1005051	Car5b	carbonic anhydrase 5b: mitochondrial	-1.23018	10.3133	-7.65981	1.5149e-06	9.0242e-05	5.50229
A_44_P268864	Mgll	monoglyceride lipase	-1.2299	12.9712	-6.12086	2.00387e-05	0.000491545	2.90834
A_42_P620006	Wfdc1	WAP four-disulfide core domain 1	-1.22788	6.33158	-5.01069	0.000157617	0.00216029	0.832504
A_44_P544256	Erc1	ELKS/RAB6-interacting/CAST family member 1	-1.22566	2.33037	-4.33344	0.000597675	0.00580213	-0.503404
A_44_P368436	Cdh4	cadherin 4	-1.22545	4.98922	-5.61129	5.06004e-05	0.00095075	1.97558
A_44_P1034720	Sh3d21	SH3 domain containing 21	-1.22511	5.12749	-6.32846	1.38808e-05	0.000384982	3.27797
A_44_P1003229	Cox16	COX16 cytochrome c oxidase assembly homolog	-1.2219	9.81477	-9.13042	1.70379e-07	2.25906e-05	7.67699
A_44_P699345	Cytl1	cytokine like 1	-1.22155	4.19167	-4.23201	0.000732618	0.00672911	-0.706643
A_44_P180422	Kbtbd11	kelch repeat and BTB (POZ) domain containing 11	-1.22045	4.12832	-4.5512	0.000387293	0.00418478	-0.0694429
A_44_P520235	Tie1	tyrosine kinase with immunoglobulin-like and EGF-like domains 1	-1.21801	6.20389	-4.60206	0.000350206	0.00388713	0.0313802
A_43_P10824	Cib2	calcium and integrin binding family member 2	-1.21423	10.3958	-8.14552	7.15273e-07	5.7828e-05	6.25201
A_44_P123381	Prkg2	protein kinase: cGMP-dependent: type II	-1.21281	2.94001	-3.39352	0.00403706	0.0244058	-2.3964
A_42_P756334	Myh6	myosin: heavy chain 6: cardiac muscle: alpha	-1.21052	3.16842	-4.30292	0.000635376	0.00607346	-0.564501
A_44_P311295	Glyat	glycine-N-acyltransferase	-1.21006	13.9338	-8.81193	2.67653e-07	2.99765e-05	7.2297
A_43_P11613	Anp32a	acidic (leucine-rich) nuclear phosphoprotein 32 family: member A	-1.20896	10.5396	-6.91377	5.08994e-06	0.000200972	4.28695
A_43_P22274	Sypl2	synaptophysin-like 2	-1.20579	5.19243	-4.50635	0.000423337	0.00448211	-0.158532
A_44_P837192	Uroc1	urocanase domain containing 1	-1.20567	3.5543	-3.81591	0.00170223	0.012593	-1.54501
A_44_P271975	RGD1562099	similar to putative protein product of HMFN0672	-1.20261	2.72086	-3.88093	0.00149109	0.0114152	-1.41372
A_42_P683634	Sparcl1	SPARC-like 1 (hevin)	-1.20186	9.30808	-5.0221	0.000154184	0.00212522	0.854634
A_44_P313452	Spink1	serine peptidase inhibitor: Kazal type 1	-1.20085	13.9092	-5.23245	0.000103053	0.0015819	1.25972
A_42_P664913	Ankrd37	ankyrin repeat domain 37	-1.20083	10.9745	-6.17654	1.81488e-05	0.000461616	3.00808
A_44_P531611	Mcf2l	MCF,2 cell line derived transforming sequence-like	-1.19936	5.91806	-6.89421	5.25953e-06	0.000205504	4.25402
A_43_P10814	Ccrn4l	CCR4 carbon catabolite repression 4-like (S, cerevisiae)	-1.19814	8.96305	-4.21336	0.000760625	0.00692645	-0.744067
A_44_P306664	Tbxa2r	thromboxane A2 receptor	-1.19789	5.70312	-9.3306	1.29007e-07	1.91255e-05	7.95178
A_43_P23115	Inmt	indolethylamine N-methyltransferase	-1.19781	11.1661	-4.5059	0.000423716	0.00448289	-0.159429
A_44_P391196	Prl3d4	prolactin family 3: subfamily d: member 4	-1.19485	6.50104	-4.6477	0.000320032	0.00363981	0.121668
A_44_P354244	Epb4,1l4b	erythrocyte protein band 4,1-like 4b	-1.19074	4.9167	-4.69975	0.000288863	0.0033786	0.224393
A_44_P123543	Lin7a	lin-7 homolog a (C, elegans)	-1.19065	4.3283	-3.33311	0.00456845	0.0267343	-2.51752
A_42_P723173	Id1	inhibitor of DNA binding 1	-1.18818	9.53461	-12.1237	3.99423e-09	2.13214e-06	11.3288
A_44_P248172	C1qtnf7	C1q and tumor necrosis factor related protein 7	-1.18802	6.79996	-10.1374	4.38768e-08	1.03648e-05	9.01171
A_44_P194768	Coq10a	coenzyme Q10 homolog A (S, cerevisiae)	-1.18716	7.96163	-9.33261	1.2865e-07	1.91255e-05	7.95452
A_44_P798023	Treml1	triggering receptor expressed on myeloid cells-like 1	-1.18675	6.7697	-6.25056	1.59203e-05	0.000422765	3.13998
A_44_P237886	Vdac1	voltage-dependent anion channel 1	-1.18354	12.4183	-7.85502	1.11648e-06	7.6855e-05	5.80748
A_44_P313272	Slc6a13	solute carrier family 6 (neurotransmitter transporter: GABA): member 13	-1.18322	10.5144	-5.17275	0.000115472	0.00172427	1.14528
A_44_P333302	Gpr113	G protein-coupled receptor 113	-1.18296	2.73003	-3.01654	0.0087176	0.0437722	-3.14637
A_44_P325189	Rcan2	regulator of calcineurin 2	-1.17808	6.82483	-7.50761	1.92836e-06	0.000106391	5.26069
A_44_P240274	Emcn	endomucin	-1.17792	9.29589	-6.14708	1.91243e-05	0.000475415	2.95537
A_43_P11992	Ntrk3	neurotrophic tyrosine kinase: receptor: type 3	-1.17767	4.09413	-4.52362	0.000409062	0.0043604	-0.124196
A_44_P378631	Decr2	2:4-dienoyl CoA reductase 2: peroxisomal	-1.1771	10.831	-11.2833	1.0564e-08	4.30641e-06	10.3956
A_44_P171098	Gsg1	germ cell associated 1	-1.17599	6.32628	-6.03262	2.34652e-05	0.000552399	2.74939
A_44_P417065	Pcsk5	proprotein convertase subtilisin/kexin type 5	-1.17533	5.48789	-5.08844	0.000135707	0.00193076	0.982932
A_44_P388959	Lrp3	low density lipoprotein receptor-related protein 3	-1.17241	7.25698	-8.10861	7.56467e-07	5.99396e-05	6.19616
A_44_P179145	Dgkg	diacylglycerol kinase: gamma	-1.1689	11.261	-4.52958	0.000404257	0.00432068	-0.112367
A_44_P196146	Aplnr	apelin receptor	-1.16507	5.35348	-3.36853	0.00424893	0.0253769	-2.44653
A_43_P12530	Suox	sulfite oxidase	-1.16477	11.1002	-9.68791	7.93614e-08	1.49564e-05	8.43041
A_44_P852957	LOC684259	similar to RUN and SH3 domain-containing protein 2	-1.16413	9.69647	-7.30688	2.66318e-06	0.000131568	4.93713
A_43_P15784	Cyp4a3	cytochrome P450: family 4: subfamily a: polypeptide 3	-1.16319	14.5559	-8.87604	2.44167e-07	2.84306e-05	7.32075
A_44_P279479	Capn6	calpain 6	-1.1599	3.37958	-3.62475	0.00251502	0.0170081	-1.93093
A_42_P623913	Sox18	SRY (sex determining region Y)-box 18	-1.15956	9.7246	-7.84561	1.1329e-06	7.71321e-05	5.79288
A_42_P625051	Cpne6	copine VI	-1.15674	3.65512	-4.62269	0.000336219	0.00376761	0.0722202
A_44_P319080	Car8	carbonic anhydrase 8	-1.15463	6.81012	-9.39992	1.17278e-07	1.82595e-05	8.04582
A_44_P455101	RGD1561102	similar to ribosomal protein S12	-1.15234	4.31155	-5.86647	3.1679e-05	0.000678886	2.44715
A_44_P945781	Rundc3b	RUN domain containing 3B	-1.15143	7.22417	-5.64511	4.7531e-05	0.000907837	2.03859
A_42_P534172	Cd52	CD52 antigen	-1.15142	5.16168	-3.52604	0.0030779	0.0198667	-2.12994
A_44_P383960	Kcna5	potassium voltage-gated channel: shaker-related subfamily: member 5	-1.15064	2.64072	-3.43957	0.00367389	0.0227421	-2.30391
A_43_P11634	Gfra1	GDNF family receptor alpha 1	-1.14917	8.71747	-4.36765	0.000558132	0.00550537	-0.435008
A_44_P538967	Bdh2	3-hydroxybutyrate dehydrogenase: type 2	-1.14863	10.3641	-6.808	6.08056e-06	0.000223657	4.10825
A_44_P452772	Ccdc27	coiled-coil domain containing 27	-1.14722	4.50513	-4.56616	0.00037598	0.00409484	-0.0397553
A_44_P529682	Chit1	chitinase 1 (chitotriosidase)	-1.14657	4.99	-10.2138	3.97511e-08	9.78377e-06	9.10829
A_44_P259047	Slc34a1	solute carrier family 34 (sodium phosphate): member 1	-1.14614	15.2127	-9.40503	1.16459e-07	1.82009e-05	8.05273
A_44_P1059556	Cyp4a1	cytochrome P450: family 4: subfamily a: polypeptide 1	-1.14609	13.3102	-5.32381	8.66599e-05	0.0013974	1.43402
A_44_P229719	Slc25a34	solute carrier family 25: member 34	-1.14592	7.45219	-6.84484	5.71444e-06	0.000214252	4.17066
A_44_P557626	Klk9	kallikrein related-peptidase 9	-1.14588	4.02761	-7.31052	2.64754e-06	0.000130953	4.94304
A_44_P423813	Dfna5	deafness: autosomal dominant 5 (human)	-1.14356	9.30338	-8.43251	4.65399e-07	4.35747e-05	6.68013
A_44_P359032	Pink1	PTEN induced putative kinase 1	-1.14041	13.0441	-5.3132	8.84162e-05	0.00141794	1.41383
A_42_P533312	Pc	pyruvate carboxylase	-1.14028	15.9565	-6.54611	9.50644e-06	0.00029988	3.65889
A_44_P997755	Slc27a2	solute carrier family 27 (fatty acid transporter): member 2	-1.13982	12.4054	-7.50523	1.93568e-06	0.000106652	5.2569
A_44_P290539	Mycn	v-myc myelocytomatosis viral related oncogene: neuroblastoma derived (avian)	-1.13946	3.84291	-7.84173	1.13975e-06	7.7433e-05	5.78686
A_44_P541640	RGD1566137	similar to ribosomal protein L10a	-1.13914	9.27504	-4.64007	0.000324889	0.00367269	0.106571
A_44_P228874	Gclc	glutamate-cysteine ligase: catalytic subunit	-1.13775	11.2279	-3.60683	0.00260891	0.0175048	-1.96709
A_42_P801379	Fgfrl1	fibroblast growth factor receptor-like 1	-1.13762	11.9372	-7.28832	2.74463e-06	0.00013299	4.90692
A_44_P152048	Irx1	iroquois homeobox 1	-1.13753	5.97253	-3.95389	0.00128551	0.0102658	-1.26645
A_44_P219664	Acat1	acetyl-CoA acetyltransferase 1	-1.13722	12.0884	-9.2814	1.38079e-07	1.9726e-05	7.8847
A_43_P18824	Pank1	pantothenate kinase 1	-1.13713	8.52142	-5.57066	5.4561e-05	0.00100476	1.89971
A_44_P992367	Tulp2	tubby-like protein 2	-1.13637	4.18041	-7.08803	3.80985e-06	0.000166769	4.57787
A_43_P12167	Gpd1	glycerol-3-phosphate dehydrogenase 1 (soluble)	-1.13501	8.92074	-7.48546	1.99776e-06	0.000109339	5.22528
A_44_P840715	Galm	galactose mutarotase (aldose 1-epimerase)	-1.13469	11.8061	-9.28069	1.38216e-07	1.9726e-05	7.88372
A_44_P382979	Gja5	gap junction protein: alpha 5	-1.13463	7.31666	-4.53889	0.000396857	0.00426235	-0.0938702
A_44_P520810	LOC100359818	carcinoembryonic antigen-related cell adhesion molecule 1-like	-1.13388	4.51657	-5.32133	8.70669e-05	0.00140287	1.4293
A_43_P12200	Slc26a1	solute carrier family 26 (sulfate transporter): member 1	-1.13295	13.2697	-5.07736	0.000138624	0.00195803	0.961552
A_42_P518958	Synj2bp	synaptojanin 2 binding protein	-1.13214	7.28289	-6.97979	4.55875e-06	0.000187942	4.39767
A_44_P974940	RGD1562392	similar to Sulfotransferase K1 (rSULT1C2)	-1.13134	12.1671	-9.84656	6.42332e-08	1.31541e-05	8.63819
A_44_P1051042	C8g	complement component 8: gamma polypeptide	-1.13058	9.47171	-5.38348	7.74329e-05	0.00129288	1.5473
A_44_P485640	RGD1565459	similar to ribosomal protein L10a	-1.13011	13.7546	-6.65018	7.95074e-06	0.000266123	3.83864
A_43_P13386	Prpf19	PRP19/PSO4 pre-mRNA processing factor 19 homolog (S, cerevisiae)	-1.12979	7.14965	-4.14986	0.000864472	0.00760702	-0.871656
A_43_P12356	Tmeff1	transmembrane protein with EGF-like and two follistatin-like domains 1	-1.12826	3.93307	-5.3801	7.79278e-05	0.00129698	1.54089
A_43_P15937	Acsm3	acyl-CoA synthetase medium-chain family member 3	-1.12823	10.3042	-5.42444	7.16947e-05	0.00121973	1.62479
A_44_P231876	Eci3	enoyl-Coenzyme A delta isomerase 3	-1.12711	13.6638	-7.81325	1.19133e-06	7.98718e-05	5.74262
A_44_P208688	Pof1b	premature ovarian failure 1B	-1.12603	2.24675	-3.07473	0.00774405	0.0399894	-3.03169
A_44_P451244	Sept5	septin 5	-1.12554	3.08369	-3.75075	0.00194418	0.0139755	-1.67659
A_44_P671089	Foxc2	forkhead box C2	-1.12466	7.20075	-5.80929	3.5157e-05	0.000731675	2.34225
A_44_P669786	RGD1564387	similar to RIKEN cDNA C030014K22 gene	-1.12442	3.94103	-4.01792	0.00112889	0.0093268	-1.13733
A_43_P14867	Sult5a1	sulfotransferase family 5A: member 1	-1.1243	6.85334	-5.81618	3.47174e-05	0.000726573	2.35492
A_44_P189363	Esm1	endothelial cell-specific molecule 1	-1.12309	7.39262	-6.19111	1.76857e-05	0.000453746	3.0341
A_44_P1032709	Fam13c	family with sequence similarity 13: member C	-1.12259	2.21567	-3.49601	0.00327302	0.02082	-2.1904
A_43_P11919	Pgam2	phosphoglycerate mutase 2 (muscle)	-1.12146	9.07339	-5.39271	7.61004e-05	0.00127647	1.56477
A_44_P424335	Ces2g	carboxylesterase 2G	-1.1212	6.64053	-4.80764	0.000233804	0.00288298	0.436524
A_44_P535835	Gprc5b	G protein-coupled receptor: family C: group 5: member B	-1.1205	6.82631	-8.68742	3.20343e-07	3.36754e-05	7.05138
A_44_P197213	Zdhhc19	zinc finger: DHHC-type containing 19	-1.12017	4.64042	-3.95657	0.00127855	0.0102299	-1.26106
A_44_P407948	RGD1562521	similar to Ppnx	-1.12005	2.49906	-4.25956	0.00069315	0.00646924	-0.651384
A_44_P808769	Clcn4-2	chloride channel 4-2	-1.11991	8.88249	-6.69981	7.3051e-06	0.000252109	3.9238
A_42_P655644	Hadhb	hydroxyacyl-CoA dehydrogenase/3-ketoacyl-CoA thiolase/enoyl-CoA hydratase (trifunctional protein): beta subunit	-1.11801	10.2262	-11.0978	1.31957e-08	4.93077e-06	10.1807
A_44_P536115	Arhgef9	Cdc42 guanine nucleotide exchange factor (GEF) 9	-1.11733	5.73869	-4.8393	0.000219793	0.00276503	0.498548
A_43_P11567	Gamt	guanidinoacetate N-methyltransferase	-1.11652	11.3989	-4.94755	0.000178086	0.00237119	0.709839
A_42_P491486	Pllp	plasmolipin	-1.11607	11.7894	-8.11357	7.50785e-07	5.99022e-05	6.20368
A_43_P17340	Paqr7	progestin and adipoQ receptor family member VII	-1.11494	8.20747	-3.47706	0.00340243	0.0214264	-2.22852
A_44_P325666	Cyp2d2	cytochrome P450: family 2: subfamily d: polypeptide 2	-1.11459	9.90114	-3.30394	0.00484938	0.0279831	-2.57589
A_42_P459431	Bphl	biphenyl hydrolase-like (serine hydrolase)	-1.11418	13.6568	-12.0868	4.1639e-09	2.19422e-06	11.2891
A_42_P526030	Decr1	2:4-dienoyl CoA reductase 1: mitochondrial	-1.11095	14.336	-5.90593	2.94894e-05	0.000646791	2.51928
A_43_P11972	Fgf17	fibroblast growth factor 17	-1.10904	2.30828	-3.99574	0.00118082	0.00963	-1.18204
A_44_P459772	Klhdc7b	kelch domain containing 7B	-1.10708	3.18437	-4.89414	0.000197533	0.00255884	0.60575
A_43_P16232	Htr5b	5-hydroxytryptamine (serotonin) receptor 5B	-1.10635	4.21191	-5.76211	3.83252e-05	0.00077662	2.25536
A_43_P14460	Prg4	proteoglycan 4: (megakaryocyte stimulating factor: articular superficial zone protein: camptodactyly: arthropathy: coxa vara: pericarditis syndrome)	-1.10582	5.57676	-3.38407	0.00411592	0.0247769	-2.41536
A_44_P452186	Epm2a	epilepsy: progressive myoclonus type 2A	-1.1041	4.75497	-4.72087	0.000277119	0.00328254	0.266014
A_43_P23187	Rimklb	ribosomal modification protein rimK-like family member B	-1.10314	7.46674	-5.28107	9.3964e-05	0.00148034	1.3526
A_44_P372930	Flrt3	fibronectin leucine rich transmembrane protein 3	-1.10255	2.66529	-3.30602	0.00482881	0.0278809	-2.57173
A_44_P224020	Kcna4	potassium voltage-gated channel: shaker-related subfamily: member 4	-1.10159	1.73769	-3.01189	0.00880035	0.04408	-3.15551
A_42_P789902	Epb42	erythrocyte membrane protein band 4,2	-1.1012	2.933	-3.24657	0.00545311	0.030683	-2.6905
A_42_P543877	Tlcd1	TLC domain containing 1	-1.10057	9.45746	-9.58198	9.15289e-08	1.60774e-05	8.29007
A_44_P505025	Acsl1	acyl-CoA synthetase long-chain family member 1	-1.10053	8.36408	-6.36846	1.29417e-05	0.000367364	3.34848
A_44_P144735	Osbp2	oxysterol binding protein 2	-1.0999	3.98056	-3.31251	0.0047651	0.0275781	-2.55875
A_44_P368134	Sncaip	synuclein: alpha interacting protein	-1.09917	4.70806	-6.15676	1.87979e-05	0.000470401	2.9727
A_44_P250823	Slc7a13	solute carrier family 7 (anionic amino acid transporter): member 13	-1.09859	12.7734	-6.02129	2.39474e-05	0.000560861	2.72891
A_42_P670371	Tmcc2	transmembrane and coiled-coil domain family 2	-1.0971	2.96435	-4.64753	0.000320143	0.00364006	0.121321
A_44_P653647	Tmem117	transmembrane protein 117	-1.09406	9.08536	-8.18414	6.74683e-07	5.5463e-05	6.31026
A_44_P319322	Krt12	keratin 12	-1.09406	2.85722	-5.38825	7.67406e-05	0.00128588	1.55634
A_44_P121280	Kcne1	potassium voltage-gated channel: Isk-related family: member 1	-1.09391	8.02288	-5.23238	0.000103066	0.0015819	1.25959
A_44_P490324	LOC100360511	hypothetical protein LOC100360511	-1.09389	2.32021	-4.20272	0.000777101	0.00702931	-0.76544
A_44_P885189	Lrrc4	leucine rich repeat containing 4	-1.09344	4.65212	-4.86139	0.000210534	0.00268079	0.541753
A_44_P1036591	Tmem39b	transmembrane protein 39b	-1.09161	9.1503	-6.67679	7.59754e-06	0.000258725	3.88433
A_43_P18437	Chpt1	choline phosphotransferase 1	-1.09147	11.7758	-9.32392	1.30201e-07	1.91255e-05	7.94269
A_43_P13290	Pbld	phenazine biosynthesis-like protein domain containing	-1.09086	14.8008	-4.81422	0.00023082	0.00285851	0.449416
A_42_P478101	Ephx4	epoxide hydrolase 4	-1.08975	5.89479	-7.65196	1.53375e-06	9.08383e-05	5.48992
A_44_P331276	Fhit	fragile histidine triad gene	-1.08945	9.17127	-4.92008	0.000187828	0.00246026	0.656343
A_42_P755115	Bsnd	Bartter syndrome: infantile: with sensorineural deafness (Barttin)	-1.08917	8.59943	-6.9431	4.84637e-06	0.000194653	4.33621
A_44_P791729	Rtn4rl1	reticulon 4 receptor-like 1	-1.08814	4.98096	-3.45452	0.00356313	0.0222013	-2.27386
A_44_P1030225	Apoa4	apolipoprotein A-IV	-1.08805	5.92711	-3.24716	0.00544649	0.0306568	-2.68931
A_44_P297277	LOC365985	similar to adenylate kinase 5 isoform 1	-1.08547	2.02294	-3.02443	0.00857883	0.0432286	-3.13085
A_44_P189343	KIFC2	kinesin family member C2	-1.08425	7.88021	-7.04237	4.10864e-06	0.000173921	4.50207
A_44_P128629	Gcdh	glutaryl-CoA dehydrogenase	-1.08287	9.62462	-7.45305	2.10411e-06	0.000113349	5.17332
A_44_P189953	Pdxk	pyridoxal (pyridoxine: vitamin B6) kinase	-1.08261	7.80258	-5.92223	2.86313e-05	0.000633727	2.54902
A_44_P264477	Pacsin1	protein kinase C and casein kinase substrate in neurons 1	-1.08089	4.80181	-7.18597	3.24317e-06	0.000150456	4.73949
A_44_P170368	Fmo4	flavin containing monooxygenase 4	-1.07751	9.92329	-5.90025	2.97949e-05	0.000651761	2.5089
A_44_P421312	P2ry1	purinergic receptor P2Y: G-protein coupled: 1	-1.07624	3.514	-3.92395	0.00136614	0.0107223	-1.32687
A_44_P945616	Wnt5b	wingless-type MMTV integration site family: member 5B	-1.07614	8.77114	-6.70338	7.26081e-06	0.000251425	3.92992
A_44_P242397	Ppp2r2b	protein phosphatase 2: regulatory subunit B: beta	-1.07605	5.13821	-7.67843	1.47113e-06	8.90544e-05	5.53163
A_43_P13249	Acmsd	aminocarboxymuconate semialdehyde decarboxylase	-1.07509	11.4708	-4.83541	0.000221468	0.00277784	0.490928
A_42_P604382	Myoz1	myozenin 1	-1.07507	5.9413	-6.58274	8.92539e-06	0.000286184	3.72233
A_44_P370838	Rftn2	raftlin family member 2	-1.0748	2.3889	-3.43223	0.0037295	0.0230067	-2.31866
A_44_P402375	Por	P450 (cytochrome) oxidoreductase	-1.07459	10.9059	-5.89871	2.98778e-05	0.000652532	2.5061
A_44_P301679	Lhx1	LIM homeobox 1	-1.07422	6.27868	-5.05365	0.000145093	0.00202987	0.915708
A_42_P495741	Lrrc27	leucine rich repeat containing 27	-1.07405	5.48398	-4.92782	0.00018503	0.00243315	0.671416
A_44_P330342	G6pc	glucose-6-phosphatase: catalytic subunit	-1.07329	15.7233	-6.13106	1.96778e-05	0.000484902	2.92664
A_44_P368406	Ctdsp1	CTD (carboxy-terminal domain: RNA polymerase II: polypeptide A) small phosphatase 1	-1.07303	8.94148	-5.1319	0.000124855	0.0018253	1.06672
A_44_P257698	Capn12	calpain 12	-1.07293	3.22606	-4.26117	0.000690903	0.0064512	-0.648143
A_44_P100068	Olr59	olfactory receptor 59	-1.07275	4.23912	-5.95381	2.70424e-05	0.000610207	2.60651
A_44_P309160	Npl	N-acetylneuraminate pyruvate lyase	-1.07126	7.66414	-5.55202	5.64853e-05	0.00103004	1.86481
A_44_P219972	Nt5e	5' nucleotidase: ecto	-1.0708	9.33863	-7.96697	9.3926e-07	6.9436e-05	5.98014
A_44_P174476	Fbln2	fibulin 2	-1.0705	3.67783	-3.38907	0.00407405	0.0245788	-2.40534
A_44_P365531	Hsd17b4	hydroxysteroid (17-beta) dehydrogenase 4	-1.0701	11.8614	-8.31001	5.58431e-07	4.86503e-05	6.49871
A_44_P481915	Id4	inhibitor of DNA binding 4	-1.06733	10.6913	-4.85502	0.000213161	0.00270252	0.529304
A_44_P358194	Fmo3	flavin containing monooxygenase 3	-1.06706	13.4154	-3.26773	0.00522219	0.0296803	-2.64826
A_42_P786011	Ggta1p	glycoprotein: alpha-galactosyltransferase 1:3	-1.06648	5.53392	-4.85134	0.000214694	0.00272027	0.522112
A_44_P428405	Slc4a9	solute carrier family 4: sodium bicarbonate cotransporter: member 9	-1.06645	9.59769	-4.85814	0.000211867	0.00268888	0.535416
A_44_P666038	Arhgef26	Rho guanine nucleotide exchange factor (GEF) 26	-1.0664	5.70734	-4.35022	0.000577927	0.00565682	-0.469836
A_44_P219759	Yipf5	Yip1 domain family: member 5	-1.06582	3.94367	-5.10479	0.000131514	0.00189361	1.01448
A_44_P294737	Reln	reelin	-1.06542	6.32644	-5.09302	0.000134518	0.00191915	0.99178
A_44_P665075	Dhtkd1	dehydrogenase E1 and transketolase domain containing 1	-1.06447	8.95026	-5.09965	0.000132816	0.0019028	1.00457
A_44_P1057475	Fam82b	family with sequence similarity 82: member B	-1.06413	10.19	-10.1022	4.59301e-08	1.06659e-05	8.96696
A_44_P409694	Serpine2	serine (or cysteine) peptidase inhibitor: clade E: member 2	-1.06323	3.50055	-4.52981	0.00040407	0.00432062	-0.111902
A_43_P12658	Kcnh1	potassium voltage-gated channel: subfamily H (eag-related): member 1	-1.06193	5.27454	-6.53214	9.73829e-06	0.000305086	3.63465
A_43_P11684	Alpl	alkaline phosphatase: liver/bone/kidney	-1.06132	11.4523	-5.96124	2.66821e-05	0.000603918	2.62002
A_44_P219598	Unc5c	unc-5 homolog C (C, elegans)	-1.06128	3.83256	-3.95958	0.00127074	0.010172	-1.25497
A_44_P257510	Foxn1	forkhead box N1	-1.06084	6.4735	-5.91757	2.88738e-05	0.000637379	2.54052
A_43_P20897	Cpne7	copine VII	-1.05711	5.72125	-3.55716	0.00288798	0.0189051	-2.06724
A_42_P607215	Zfp498	zinc finger protein 498	-1.05582	3.72848	-3.21684	0.00579466	0.0321913	-2.74975
A_43_P11434	Aldob	aldolase B: fructose-bisphosphate	-1.05492	14.8693	-5.68315	4.4309e-05	0.000864373	2.10927
A_44_P309336	Cdhr2	cadherin-related family member 2	-1.05427	5.06009	-5.58216	5.34085e-05	0.000991083	1.9212
A_44_P245295	Tac4	tachykinin 4	-1.05426	8.23324	-3.58615	0.00272162	0.0180722	-2.00878
A_44_P402641	Ugt1a2	UDP glucuronosyltransferase 1 family: polypeptide A2	-1.05409	12.2725	-7.17159	3.3205e-06	0.000153524	4.71585
A_44_P929395	Dmrtc1b	DMRT-like family C1b	-1.05106	3.63669	-3.59578	0.00266856	0.0177975	-1.98937
A_43_P13334	Slc22a25	solute carrier family 22: member 25	-1.05099	12.0952	-6.18656	1.78292e-05	0.000456309	3.02597
A_42_P621872	Gcgr	glucagon receptor	-1.04924	10.5138	-5.19109	0.000111501	0.00168122	1.18047
A_44_P227429	Sgip1	SH3-domain GRB2-like (endophilin) interacting protein 1	-1.04864	4.88734	-3.38233	0.00413062	0.0248291	-2.41886
A_44_P321510	Slc25a33	solute carrier family 25: member 33	-1.04726	6.36521	-6.59587	8.72637e-06	0.000282922	3.74502
A_44_P253175	Spo11	SPO11 meiotic protein covalently bound to DSB homolog (S, cerevisiae)	-1.04712	8.70222	-6.81026	6.05748e-06	0.000223501	4.11207
A_44_P118688	Slc25a10	solute carrier family 25 (mitochondrial carrier; dicarboxylate transporter): member 10	-1.04569	13.4706	-8.08357	7.85826e-07	6.13574e-05	6.15817
A_42_P545100	Aspdh	aspartate dehydrogenase domain containing	-1.04547	10.2147	-7.48104	2.01193e-06	0.000109969	5.2182
A_44_P441339	Phyhd1	phytanoyl-CoA dioxygenase domain containing 1	-1.04545	10.2472	-6.53026	9.77009e-06	0.000305849	3.63137
A_44_P227243	Dapl1	death associated protein-like 1	-1.04435	10.3242	-5.64382	4.76446e-05	0.000909585	2.03618
A_44_P316185	LOC307727	similar to Probable chromodomain-helicase-DNA-binding protein KIAA1416	-1.04382	3.20448	-4.23267	0.000731641	0.00672465	-0.705312
A_43_P13256	Dcxr	dicarbonyl L-xylulose reductase	-1.04288	14.7839	-8.76068	2.88138e-07	3.13662e-05	7.15654
A_44_P274505	Tgm6	transglutaminase 6	-1.04012	1.87504	-3.64183	0.00242871	0.0165523	-1.89648
A_44_P380992	Lias	lipoic acid synthetase	-1.04008	5.6188	-5.00259	0.000160101	0.00218698	0.816794
A_44_P900672	Robo2	roundabout homolog 2 (Drosophila)	-1.03977	6.73174	-5.24475	0.000100671	0.00155853	1.28324
A_44_P726985	Tfpi	tissue factor pathway inhibitor (lipoprotein-associated coagulation inhibitor)	-1.03952	4.33582	-6.95365	4.76176e-06	0.000193173	4.35391
A_44_P383928	Hacl1	2-hydroxyacyl-CoA lyase 1	-1.03864	10.1164	-5.30847	8.92113e-05	0.00142679	1.40482
A_44_P1050809	MGC114464	similar to expressed sequence AI836003	-1.03792	1.92033	-4.56804	0.000374588	0.00408617	-0.0360387
A_44_P138790	Cirbp	cold inducible RNA binding protein	-1.03755	8.16886	-7.38138	2.361e-06	0.000122105	5.05788
A_44_P537006	Agphd1	aminoglycoside phosphotransferase domain containing 1	-1.03732	8.42719	-6.30949	1.43511e-05	0.000394186	3.24443
A_42_P679946	Miox	myo-inositol oxygenase	-1.03713	15.5769	-8.30689	5.61036e-07	4.86503e-05	6.49408
A_42_P541962	C1qtnf4	C1q and tumor necrosis factor related protein 4	-1.03648	7.50139	-5.58711	5.292e-05	0.000983795	1.93045
A_44_P871389	Sspn	sarcospan	-1.03595	4.84941	-4.49562	0.000432458	0.00455544	-0.179867
A_44_P337656	Epb49	erythrocyte membrane protein band 4,9 (dematin)	-1.03315	6.23655	-4.22551	0.000742257	0.00679336	-0.719684
A_44_P526729	Klf10	Kruppel-like factor 10	-1.0321	6.6121	-3.50118	0.00323852	0.0206537	-2.17998
A_44_P328758	Acpl2	acid phosphatase-like 2	-1.0304	3.86434	-5.25303	9.90997e-05	0.00154116	1.29907
A_43_P15483	Slc28a1	solute carrier family 28 (sodium-coupled nucleoside transporter): member 1	-1.02977	8.84537	-5.72907	4.07198e-05	0.000810905	2.19433
A_43_P14909	Slc29a1	solute carrier family 29 (nucleoside transporters): member 1	-1.02954	9.86852	-6.00362	2.47204e-05	0.000571155	2.69692
A_44_P130670	LOC685019	similar to serine/threonine kinase	-1.02895	1.92022	-3.37094	0.00422803	0.0252822	-2.44169
A_44_P175822	Hdhd3	haloacid dehalogenase-like hydrolase domain containing 3	-1.0285	7.65438	-5.37408	7.8816e-05	0.00130786	1.52949
A_42_P580973	Car4	carbonic anhydrase 4	-1.02717	13.4688	-6.94711	4.81398e-06	0.000194053	4.34295
A_43_P22541	RGD1308772	similar to KIAA0564 protein	-1.02658	8.36701	-5.14911	0.000120809	0.00178362	1.09984
A_44_P327799	Apoc3	apolipoprotein C-III	-1.02413	10.4776	-5.53164	5.86697e-05	0.00105582	1.82661
A_44_P776918	Rnf152	ring finger protein 152	-1.02348	10.688	-6.68391	7.5058e-06	0.000256665	3.89655
A_44_P412178	Htr7	5-hydroxytryptamine (serotonin) receptor 7	-1.02254	3.46984	-5.31478	8.8152e-05	0.00141591	1.41684
A_44_P340121	Ttc21b	tetratricopeptide repeat domain 21B	-1.02213	10.9484	-3.74449	0.0019692	0.0141158	-1.68924
A_43_P13155	Slc6a20	solute carrier family 6 (proline IMINO transporter): member 20	-1.02191	9.86558	-8.42146	4.7308e-07	4.39932e-05	6.66384
A_44_P970247	Nicn1	nicolin 1	-1.02085	8.30684	-7.22765	3.02956e-06	0.000142564	4.80785
A_44_P279780	Clec11a	C-type lectin domain family 11: member A	-1.01925	3.08168	-3.72335	0.00205606	0.0145774	-1.73193
A_44_P361161	Lypd6b	LY6/PLAUR domain containing 6B	-1.01915	2.73778	-4.26795	0.000681569	0.00639455	-0.634567
A_44_P325657	LOC306766	hypothetical LOC306766	-1.01914	7.72051	-9.02633	1.97233e-07	2.47161e-05	7.5322
A_44_P251706	Slc1a1	solute carrier family 1 (neuronal/epithelial high affinity glutamate transporter: system Xag): member 1	-1.01904	9.99304	-4.72651	0.000274067	0.00325578	0.277118
A_44_P403532	RGD1564019	similar to GTPase activating RANGAP domain-like 3	-1.01857	9.35097	-7.33863	2.5297e-06	0.000127581	4.98869
A_44_P131968	RGD1560286	similar to DNA segment: Chr 4: ERATO Doi 22: expressed	-1.01792	2.59611	-4.12605	0.000907039	0.00790674	-0.919547
A_42_P805300	Gpx1	glutathione peroxidase 1	-1.01642	16.7163	-7.07704	3.87962e-06	0.000168222	4.55965
A_42_P670631	RGD1305645	similar to RIKEN cDNA 1500015O10	-1.01638	11.4368	-4.79785	0.000238322	0.00292236	0.417319
A_42_P787160	Ptprv	protein tyrosine phosphatase: receptor type: V	-1.01347	6.42093	-5.62975	4.88998e-05	0.000926234	2.01
A_44_P1017595	Mospd4	motile sperm domain containing 4	-1.01276	2.70603	-3.77559	0.00184808	0.013409	-1.62642
A_44_P509129	Tex2	testis expressed 2	-1.01232	4.56236	-3.88578	0.00147644	0.0113341	-1.40392
A_44_P1053055	Ccbl1	cysteine conjugate-beta lyase: cytoplasmic	-1.01213	12.7224	-6.98443	4.52361e-06	0.00018688	4.40544
A_44_P1039871	RGD1311251	similar to RIKEN cDNA 4930550C14	-1.01071	4.05835	-6.06671	2.20743e-05	0.000526985	2.81092
A_44_P776231	Tp53i11	tumor protein p53 inducible protein 11	-1.01059	6.65486	-7.65585	1.52437e-06	9.05439e-05	5.49606
A_44_P524630	Qrfp	pyroglutamylated RFamide peptide	-1.01007	2.41775	-3.09132	0.0074866	0.0390559	-2.9989
A_44_P431053	Dpyd	dihydropyrimidine dehydrogenase	-1.00964	5.79862	-3.24479	0.00547292	0.0307524	-2.69404
A_44_P112304	Slc5a12	solute carrier family 5 (sodium/glucose cotransporter): member 12	-1.00777	8.5387	-4.26464	0.000686106	0.00642392	-0.64119
A_43_P19313	Nqo2	NAD(P)H dehydrogenase: quinone 2	-1.00757	11.2539	-8.048	8.29625e-07	6.37385e-05	6.10405
A_43_P19759	Fscn2	fascin homolog 2: actin-bundling protein: retinal (Strongylocentrotus purpuratus)	-1.00642	6.17757	-5.45548	6.76405e-05	0.00117127	1.68338
A_44_P498582	Mrgprf	MAS-related GPR: member F	-1.00623	4.86236	-5.59317	5.23284e-05	0.000975886	1.94177
A_44_P330330	Slc5a2	solute carrier family 5 (sodium/glucose cotransporter): member 2	-1.00615	14.5077	-4.22295	0.000746087	0.00682338	-0.724817
A_44_P938669	Egfl8	EGF-like-domain: multiple 8	-1.00393	10.4153	-6.94378	4.84089e-06	0.000194653	4.33735
A_44_P493606	Camk2n1	calcium/calmodulin-dependent protein kinase II inhibitor 1	-1.00354	12.1921	-5.58911	5.27245e-05	0.00098153	1.93418
A_44_P373483	Slco2a1	solute carrier organic anion transporter family: member 2a1	-1.00327	5.3694	-4.34982	0.000578397	0.00565775	-0.470649
A_42_P540774	Acadm	acyl-CoA dehydrogenase: C-4 to C-12 straight chain	-1.0024	15.0327	-4.62186	0.000336771	0.00377072	0.0705747
A_44_P547882	Olr569	olfactory receptor 569	-1.00044	2.22193	-3.77433	0.00185285	0.0134388	-1.62897
A_44_P276829	Rsph1	radial spoke head 1 homolog (Chlamydomonas)	1.00033	4.24546	3.45206	0.00358113	0.0222922	-2.2788
A_44_P979645	Gpr132	G protein-coupled receptor 132	1.00056	7.16376	3.58668	0.0027187	0.0180586	-2.00772
A_44_P232076	LOC690429	similar to RIKEN cDNA 5031410I06	1.00087	4.00528	3.34377	0.00446982	0.0263516	-2.49616
A_44_P918056	Cdca5	cell division cycle associated 5	1.00289	1.9107	3.36325	0.00429511	0.0255858	-2.45712
A_44_P327992	LOC100360244	LRRGT00053-like	1.00303	5.11466	5.27131	9.57179e-05	0.00149878	1.33399
A_44_P362992	Tcf12	transcription factor 12	1.00415	9.64846	4.17873	0.000815582	0.00729869	-0.813631
A_44_P1035071	Nmt2	N-myristoyltransferase 2	1.00466	6.48069	4.68877	0.000295168	0.00343525	0.202743
A_44_P160888	Ppp1r14b	protein phosphatase 1: regulatory (inhibitor) subunit 14B	1.00713	12.3072	7.64942	1.53993e-06	9.10729e-05	5.4859
A_44_P206434	Lmnb2	lamin B2	1.00828	7.45616	6.55436	9.37217e-06	0.000297012	3.6732
A_44_P440219	Alox15b	arachidonate 15-lipoxygenase: type B	1.00878	1.80789	3.15812	0.00653301	0.0353138	-2.86653
A_42_P651334	Rps19	ribosomal protein S19	1.00976	15.269	7.84724	1.13004e-06	7.71321e-05	5.79541
A_44_P836120	LOC684193	similar to sterile alpha motif domain containing 9-like	1.00997	8.73628	7.78387	1.24714e-06	8.2136e-05	5.69684
A_44_P592899	Ccdc69	coiled-coil domain containing 69	1.01061	3.53196	3.81097	0.00171944	0.0126906	-1.55497
A_44_P281733	Nlrp3	NLR family: pyrin domain containing 3	1.01087	2.73941	4.30988	0.00062656	0.00600595	-0.550548
A_44_P300506	Calr	calreticulin	1.01289	12.6794	5.55612	5.60564e-05	0.00102449	1.87248
A_44_P301608	Ucp2	uncoupling protein 2 (mitochondrial: proton carrier)	1.013	7.51646	5.14556	0.000121633	0.00179	1.09301
A_44_P322828	Dkk3	dickkopf 3 homolog (Xenopus laevis)	1.01338	5.20017	4.36345	0.000562834	0.00554245	-0.443393
A_44_P187166	Tubb2b	tubulin: beta 2B class IIb	1.01353	13.9018	8.33599	5.37178e-07	4.75854e-05	6.53735
A_44_P264017	Zfp296	zinc finger protein 296	1.01427	3.28012	3.04031	0.0083061	0.0422094	-3.09958
A_44_P512828	Nup210	nucleoporin 210	1.01429	9.86213	6.12633	1.98441e-05	0.000487538	2.91817
A_44_P696994	Ifit2	interferon-induced protein with tetratricopeptide repeats 2	1.01445	7.22104	4.78506	0.000244361	0.00297335	0.392207
A_44_P285803	Dctpp1	dCTP pyrophosphatase 1	1.01468	10.721	6.2224	1.67324e-05	0.00043639	3.08989
A_44_P652500	LOC691046	ralA binding protein 1	1.01559	3.90508	6.34277	1.35371e-05	0.000378969	3.30321
A_44_P525392	Nup205	nucleoporin 205	1.01569	9.143	8.07716	7.93538e-07	6.16574e-05	6.14843
A_42_P749449	Nckap1l	NCK associated protein 1 like	1.0159	8.66413	4.56362	0.000377883	0.00410929	-0.0448099
A_44_P742478	RGD1564927	similar to TGFB-induced factor 2	1.01702	1.64291	6.29961	1.46023e-05	0.000399333	3.22697
A_44_P367486	Lig1	ligase I: DNA: ATP-dependent	1.01801	10.27	8.43622	4.62852e-07	4.35747e-05	6.68559
A_44_P494259	Eif5a2	eukaryotic translation initiation factor 5A2	1.01877	1.9586	4.84566	0.000217084	0.0027421	0.510996
A_44_P453834	LOC680097	similar to germinal histone H4 gene	1.01906	6.09466	4.67504	0.000303249	0.00350618	0.175662
A_44_P368153	Tgm3	transglutaminase 3: E polypeptide	1.02129	3.62583	4.13668	0.000887785	0.00776892	-0.898172
A_42_P755052	Zfp91	zinc finger protein 91	1.0213	12.2227	6.84244	5.73751e-06	0.000214379	4.16661
A_44_P356962	Shoc2	soc-2 (suppressor of clear) homolog (C, elegans)	1.02333	9.20942	4.28541	0.000658086	0.00623965	-0.599566
A_43_P11307	Impdh1	IMP (inosine 5'-monophosphate) dehydrogenase 1	1.02682	9.82538	7.68771	1.44982e-06	8.85467e-05	5.54623
A_44_P358460	Ly96	lymphocyte antigen 96	1.02682	5.27446	6.11059	2.0409e-05	0.000497551	2.8899
A_44_P471182	Cfp	complement factor properdin	1.02781	6.93	4.37343	0.000551718	0.00545652	-0.423457
A_42_P624493	RGD1311501	similar to chromosome 9 open reading frame 7	1.02822	7.51412	3.71324	0.00209893	0.0148005	-1.75233
A_43_P20129	Pcsk9	proprotein convertase subtilisin/kexin type 9	1.02932	2.23929	3.02251	0.00861233	0.043339	-3.13462
A_44_P387120	Eda2r	ectodysplasin A2 receptor	1.02945	3.55397	3.55621	0.00289359	0.0189327	-2.06914
A_44_P189375	Fancd2	Fanconi anemia: complementation group D2	1.03152	3.55772	4.49829	0.000430167	0.00453769	-0.174552
A_43_P21454	Smc2	structural maintenance of chromosomes 2	1.03159	2.86043	3.4131	0.00387849	0.0237228	-2.3571
A_42_P487852	Plec	plectin	1.03167	9.9172	8.34433	5.30539e-07	4.72007e-05	6.54974
A_44_P197290	Col5a3	collagen: type V: alpha 3	1.03189	3.7615	3.07176	0.00779097	0.0401545	-3.03755
A_44_P163313	Arhgap20	Rho GTPase activating protein 20	1.03332	3.27593	3.11141	0.00718626	0.0378931	-2.95915
A_44_P745407	LOC685157	similar to paired immunoglobin-like type 2 receptor beta	1.03362	10.712	3.72169	0.00206302	0.0146074	-1.73527
A_44_P335424	RGD1305184	similar to CDNA sequence BC023105	1.03375	2.12861	3.91749	0.0013842	0.0108186	-1.3399
A_44_P199469	Gsdmd	gasdermin D	1.03456	10.1141	6.20801	1.7164e-05	0.000443704	3.06425
A_44_P283339	Tmed3	transmembrane emp24 protein transport domain containing 3	1.03474	8.21317	5.53225	5.8603e-05	0.00105555	1.82776
A_44_P454372	Chd4	chromodomain helicase DNA binding protein 4	1.03505	9.82677	7.31498	2.62844e-06	0.000130322	4.9503
A_42_P589190	Aacs	acetoacetyl-CoA synthetase	1.03633	5.91426	5.85087	3.25906e-05	0.000692286	2.41858
A_44_P975437	Cldn4	claudin 4	1.03777	8.60159	5.15864	0.000118628	0.001759	1.11817
A_44_P606697	Coro1c	coronin: actin binding protein 1C	1.03806	11.8046	6.57835	8.993e-06	0.000287837	3.71474
A_44_P623426	Rad51ap1	RAD51 associated protein 1	1.03851	5.68856	6.64112	8.07501e-06	0.000268968	3.82304
A_43_P21358	Nova1	neuro-oncological ventral antigen 1	1.03956	2.02553	3.96755	0.00125035	0.0100672	-1.2389
A_44_P334736	Edn1	endothelin 1	1.04236	3.73249	3.01017	0.0088312	0.0441907	-3.15889
A_44_P466636	Cd72	Cd72 molecule	1.04296	4.57271	3.00322	0.00895687	0.0446731	-3.17256
A_44_P156642	Cxcl17	chemokine (C-X-C motif) ligand 17	1.04433	4.77726	3.40208	0.00396697	0.0240849	-2.37922
A_44_P316358	Shroom3	shroom family member 3	1.04505	5.8229	6.09611	2.09437e-05	0.000506679	2.86386
A_44_P206215	Tcp11l1	t-complex 11 like 1	1.0494	2.22451	3.25683	0.00533989	0.0301945	-2.67002
A_44_P332429	C1s	complement component 1: s subcomponent	1.04949	8.30173	7.22727	3.03144e-06	0.000142564	4.80723
A_42_P788740	Folr2	folate receptor 2 (fetal)	1.04968	8.86427	4.43779	0.000485202	0.00495113	-0.295007
A_44_P493956	Pdia4	protein disulfide isomerase family A: member 4	1.04998	8.33492	6.15872	1.87324e-05	0.000470061	2.97621
A_43_P14436	Pou2af1	POU class 2 associating factor 1	1.05012	7.89951	5.35753	8.13133e-05	0.00133475	1.4981
A_42_P679148	Pcdhac2	protocadherin alpha subfamily C: 2	1.05028	6.74461	6.15625	1.88151e-05	0.000470411	2.97178
A_44_P1020967	Whsc1	Wolf-Hirschhorn syndrome candidate 1 (human)	1.05037	7.57826	8.46045	4.46565e-07	4.24888e-05	6.72123
A_44_P379367	RT1-N1	RT1 class Ib: locus N1	1.05086	8.98533	3.20014	0.00599584	0.0330712	-2.78301
A_44_P176042	Slfn1	schlafen 1	1.0511	3.85567	4.22149	0.000748283	0.00683722	-0.727749
A_44_P457625	Cd2ap	CD2-associated protein	1.052	8.30986	6.62691	8.27386e-06	0.000273157	3.79857
A_44_P519251	Cd14	CD14 molecule	1.05329	5.11583	4.31343	0.000622121	0.00597874	-0.543447
A_43_P12624	Lxn	latexin	1.05359	9.05882	6.15501	1.88565e-05	0.000471161	2.96956
A_42_P497323	Ppp1r10	protein phosphatase 1: regulatory subunit 10	1.05372	10.077	5.049	0.000146396	0.00204512	0.906724
A_44_P853254	LOC100365106	rCG32755-like	1.05374	11.595	9.00742	2.02576e-07	2.51309e-05	7.50574
A_42_P683837	Serpinb6b	serine (or cysteine) peptidase inhibitor: clade B: member 6b	1.05415	7.8218	4.29922	0.0006401	0.00611035	-0.571897
A_42_P762829	Cebpd	CCAAT/enhancer binding protein (C/EBP): delta	1.05424	11.3426	4.99549	0.00016231	0.00220762	0.803023
A_44_P121556	RGD1305222	similar to RIKEN cDNA 1810029B16	1.05445	7.28213	7.32085	2.60356e-06	0.000129645	4.95984
A_42_P510386	Serping1	serine (or cysteine) peptidase inhibitor: clade G: member 1	1.05491	14.3047	5.08353	0.000136991	0.00194097	0.973461
A_44_P554698	Psme2	proteasome (prosome: macropain) activator subunit 2	1.05636	12.1729	6.65616	7.8699e-06	0.000264557	3.84891
A_44_P944757	Hnrnpa1	heterogeneous nuclear ribonucleoprotein A1	1.05669	7.82522	3.9538	0.00128576	0.0102658	-1.26664
A_44_P215917	Plcxd2	phosphatidylinositol-specific phospholipase C: X domain containing 2	1.05883	8.54927	4.01164	0.00114335	0.00942545	-1.14999
A_44_P331142	LOC100360406	rCG34104-like	1.05894	6.65967	4.71522	0.000280214	0.00330871	0.254876
A_44_P344492	Stat4	signal transducer and activator of transcription 4	1.06065	4.34438	5.88918	3.03988e-05	0.000659276	2.48869
A_44_P485337	Def6	differentially expressed in FDCP 6 homolog (mouse)	1.06287	4.6968	3.93016	0.001349	0.0106319	-1.31433
A_43_P11543	Klrd1	killer cell lectin-like receptor: subfamily D: member 1	1.06412	4.90661	3.068	0.00785082	0.0403719	-3.04497
A_44_P378799	Igfbp6	insulin-like growth factor binding protein 6	1.06454	5.82422	3.33461	0.00455439	0.0266665	-2.5145
A_44_P308467	Ndn	necdin homolog (mouse)	1.06523	3.2337	4.37648	0.000548367	0.00543645	-0.417367
A_44_P175530	Plek	pleckstrin	1.06555	5.55231	4.76752	0.000252893	0.00305636	0.357773
A_44_P1004324	Col18a1	collagen: type XVIII: alpha 1	1.06557	10.8396	6.73609	6.86795e-06	0.000241804	3.98584
A_44_P428997	Fam164a	family with sequence similarity 164: member A	1.0676	6.74642	7.77349	1.2675e-06	8.28265e-05	5.68065
A_43_P12832	Nol3	nucleolar protein 3 (apoptosis repressor with CARD domain)	1.0696	6.64212	6.82498	5.90889e-06	0.000219398	4.13703
A_44_P233080	Egr1	early growth response 1	1.07125	8.25495	3.25474	0.00536274	0.0302864	-2.67419
A_44_P381906	Slk	STE20-like kinase	1.07156	9.4477	7.79584	1.22407e-06	8.0759e-05	5.71551
A_44_P652447	Cxcr6	chemokine receptor CXCR6	1.07283	4.41894	3.76771	0.00187803	0.0135854	-1.64233
A_44_P1058389	Npm1	nucleophosmin (nucleolar phosphoprotein B23: numatrin)	1.07284	14.3111	6.84193	5.74244e-06	0.000214379	4.16575
A_44_P191299	Fbxo39	F-box protein 39	1.07344	2.04158	5.59916	5.17508e-05	0.000967325	1.95295
A_44_P265709	Il2rb	interleukin 2 receptor: beta	1.07367	6.55356	3.54474	0.00296229	0.0193061	-2.09225
A_44_P540517	RGD1564664	similar to LOC387763 protein	1.07393	8.68084	6.04467	2.29632e-05	0.000542199	2.77117
A_44_P473622	Ttc9	tetratricopeptide repeat domain 9	1.07411	3.86557	4.42508	0.000497658	0.0050457	-0.320358
A_44_P468193	Mxd3	Max dimerization protein 3	1.07421	5.08104	5.72687	4.08845e-05	0.000813789	2.19027
A_43_P15840	Flt3	fms-related tyrosine kinase 3	1.07461	4.21344	5.99742	2.4998e-05	0.000575304	2.68567
A_42_P497429	Myadm	myeloid-associated differentiation marker	1.07492	6.94619	8.29156	5.74053e-07	4.92595e-05	6.47123
A_43_P11724	Gckr	glucokinase (hexokinase 4) regulator	1.07757	4.75776	3.60314	0.00262867	0.0176028	-1.97452
A_44_P1021630	Akr1cl1	aldo-keto reductase family 1: member C-like 1	1.07836	5.62552	3.46551	0.0034839	0.0218324	-2.25177
A_43_P11577	Anxa3	annexin A3	1.07923	6.29782	5.4201	7.2281e-05	0.00122716	1.6166
A_44_P173575	Rassf1	Ras association (RalGDS/AF-6) domain family member 1	1.07956	8.13878	4.42898	0.0004938	0.00501895	-0.312574
A_43_P15259	Tnfrsf1a	tumor necrosis factor receptor superfamily: member 1a	1.08002	10.7179	8.47826	4.3498e-07	4.14826e-05	6.74738
A_44_P698351	Cd84	CD84 molecule	1.08034	4.95747	4.00645	0.00115545	0.00949659	-1.16045
A_44_P898168	Slamf7	SLAM family member 7	1.08054	5.52214	3.69324	0.00218647	0.0152489	-1.79271
A_43_P17131	LOC302022	similar to nidogen 2 protein	1.08185	7.36824	11.3072	1.02674e-08	4.26285e-06	10.4231
A_42_P601014	Cmtm7	CKLF-like MARVEL transmembrane domain containing 7	1.0827	10.04	7.04969	4.05914e-06	0.000172358	4.51424
A_44_P408050	Ckap4	cytoskeleton-associated protein 4	1.08302	11.4644	10.874	1.73293e-08	5.74423e-06	9.9168
A_44_P942245	Lpcat1	lysophosphatidylcholine acyltransferase 1	1.08306	2.59571	3.77392	0.0018544	0.0134429	-1.6298
A_44_P641262	Gar1	GAR1 ribonucleoprotein homolog (yeast)	1.08493	7.06307	6.12074	2.00431e-05	0.000491545	2.90812
A_44_P123926	Ifi44l	interferon-induced protein 44-like	1.08551	5.2543	6.38394	1.25963e-05	0.000363074	3.37571
A_44_P1012556	Stbd1	starch binding domain 1	1.08635	6.54726	4.8288	0.000224342	0.00280278	0.477985
A_42_P576953	Pla1a	phospholipase A1 member A	1.08636	8.68377	4.59926	0.000352148	0.00390091	0.0258389
A_44_P545838	Arhgap4	Rho GTPase activating protein 4	1.08826	5.99363	6.89306	5.26971e-06	0.000205504	4.25208
A_44_P666098	Bean1	brain expressed: associated with NEDD4: 1	1.08838	2.85256	3.70756	0.00212341	0.0149168	-1.76379
A_44_P219915	Psme4	proteasome (prosome: macropain) activator subunit 4	1.08925	10.5319	6.45684	1.10944e-05	0.000332613	3.50347
A_43_P15730	Sfpq	splicing factor proline/glutamine-rich	1.08933	9.8226	6.63244	8.19587e-06	0.000271236	3.8081
A_44_P183048	Ctps	CTP synthase	1.09387	5.40281	5.18309	0.000113214	0.00170082	1.16514
A_43_P15614	Pfkp	phosphofructokinase: platelet	1.09426	8.22071	8.29565	5.70554e-07	4.91645e-05	6.47732
A_44_P508462	Anp32b	acidic (leucine-rich) nuclear phosphoprotein 32 family: member B	1.09546	8.96455	4.17747	0.000817661	0.00731251	-0.816169
A_44_P744814	Hnrnpa3	heterogeneous nuclear ribonucleoprotein A3	1.09792	11.9231	5.01273	0.000156997	0.00215461	0.836464
A_44_P253196	Arid5b	AT rich interactive domain 5B (Mrf1 like)	1.09854	7.27577	5.65647	4.65443e-05	0.000895325	2.05971
A_44_P438060	Gna15	guanine nucleotide binding protein: alpha 15	1.09895	4.76567	4.3348	0.000596045	0.0057881	-0.500676
A_44_P1039249	Dok3	docking protein 3	1.09903	7.37727	5.69525	4.33326e-05	0.000851792	2.13171
A_42_P602822	Ret	ret proto-oncogene	1.09946	3.00702	3.59709	0.00266142	0.0177585	-1.98673
A_44_P546117	LOC361346	similar to chromosome 18 open reading frame 54	1.10109	3.28698	5.0187	0.000155201	0.00213638	0.848026
A_43_P12703	Ndrg4	N-myc downstream regulated gene 4	1.10123	9.21422	6.81779	5.98099e-06	0.000221275	4.12485
A_44_P499231	Nmi	N-myc (and STAT) interactor	1.10198	9.19671	7.05293	4.03743e-06	0.000172148	4.51962
A_44_P346959	Irf9	interferon regulatory factor 9	1.1024	7.0112	6.78262	6.34714e-06	0.000229049	4.06512
A_44_P578654	Rab19	RAB19: member RAS oncogene family	1.10349	6.84102	5.35778	8.12747e-05	0.00133465	1.49857
A_44_P426806	Ccdc136	coiled-coil domain containing 136	1.10396	1.83474	8.38994	4.95728e-07	4.50794e-05	6.6173
A_44_P1023637	Dusp13	dual specificity phosphatase 13	1.10436	2.70031	3.37436	0.00419852	0.0251433	-2.43483
A_44_P397085	Fxyd5	FXYD domain-containing ion transport regulator 5	1.10496	3.75429	4.00014	0.00117034	0.00957684	-1.17318
A_44_P159197	Rcn1	reticulocalbin 1: EF-hand calcium binding domain	1.1051	6.24856	6.22192	1.67464e-05	0.00043648	3.08904
A_44_P221437	Dtx4	deltex homolog 4 (Drosophila)	1.10563	5.07753	4.06396	0.00102836	0.00869906	-1.04454
A_44_P1014659	Plek2	pleckstrin 2	1.10614	7.00983	3.60247	0.00263226	0.0176183	-1.97587
A_44_P478555	LOC100361486	rCG55595-like	1.10782	1.94997	3.60905	0.00259712	0.0174398	-1.96262
A_44_P502793	Mitd1	MIT: microtubule interacting and transport: domain containing 1	1.10782	5.66268	5.11362	0.000129305	0.00187089	1.03151
A_42_P761516	Kat6a	K(lysine) acetyltransferase 6A	1.10824	8.60063	5.293	9.18628e-05	0.00145898	1.37535
A_44_P867246	RT1-CE16	RT1 class I: locus CE16	1.10827	11.2712	3.16381	0.00645758	0.0350081	-2.85524
A_44_P398003	Klrc3	killer cell lectin-like receptor subfamily C: member 3	1.10963	6.65447	3.84153	0.00161563	0.0121292	-1.49326
A_44_P172601	Icos	inducible T-cell co-stimulator	1.11026	4.80032	5.4701	6.58137e-05	0.00114917	1.71094
A_44_P1059903	Lzts1	leucine zipper: putative tumor suppressor 1	1.11098	5.69316	4.89102	0.000198737	0.00256877	0.599651
A_42_P520349	Clec10a	C-type lectin domain family 10: member A	1.11225	9.2614	3.59531	0.00267112	0.0178087	-1.99032
A_42_P527961	Pmch	pro-melanin-concentrating hormone	1.11269	1.76055	4.33655	0.000593962	0.00577291	-0.497179
A_44_P1053404	Fcer1g	Fc fragment of IgE: high affinity I: receptor for; gamma polypeptide	1.11456	12.017	4.68873	0.000295192	0.00343525	0.202659
A_44_P226908	Ywhah	tyrosine 3-monooxygenase/tryptophan 5-monooxygenase activation protein: eta polypeptide	1.11799	8.51677	4.96507	0.000172143	0.00231456	0.74393
A_44_P556989	Ngfr	nerve growth factor receptor	1.11818	3.54661	4.46122	0.000463082	0.00478724	-0.248331
A_44_P313825	Eif2ak2	eukaryotic translation initiation factor 2-alpha kinase 2	1.11893	6.8815	4.09314	0.000969417	0.00832031	-0.985784
A_42_P695042	Csf1	colony stimulating factor 1 (macrophage)	1.11908	8.0644	7.3851	2.34686e-06	0.000121797	5.0639
A_44_P354573	Tax1bp3	Tax1 (human T-cell leukemia virus type I) binding protein 3	1.11913	12.1262	5.97979	2.58044e-05	0.00058859	2.6537
A_42_P570848	Pcsk1	proprotein convertase subtilisin/kexin type 1	1.11944	1.93927	3.14365	0.00672884	0.0361301	-2.89525
A_44_P543473	LOC686781	similar to NFkB interacting protein 1	1.11967	7.67835	6.89144	5.28406e-06	0.000205672	4.24935
A_44_P386984	LOC681290	Tcrg-C protein-like	1.12085	3.30464	3.156	0.00656141	0.0354254	-2.87075
A_44_P179296	RGD1307220	similar to RIKEN cDNA E330026B02	1.12136	7.92394	3.40362	0.0039545	0.0240304	-2.37614
A_44_P536613	Ch25h	cholesterol 25-hydroxylase	1.12312	7.65137	5.43473	7.03225e-05	0.00120386	1.64424
A_44_P175495	Cxcl11	chemokine (C-X-C motif) ligand 11	1.12325	9.37352	3.53014	0.00305215	0.0197272	-2.12167
A_44_P700105	Relt	RELT tumor necrosis factor receptor	1.12359	6.80652	4.64997	0.000318607	0.00363064	0.126139
A_44_P1004731	Ctss	cathepsin S	1.1238	11.4739	5.85744	3.22037e-05	0.00068762	2.43061
A_42_P730320	RGD1307937	similar to hypothetical protein FLJ31438	1.12605	2.8844	3.08844	0.00753061	0.0392407	-3.00458
A_44_P319315	RGD1311564	LOC360590	1.1262	4.59573	7.78295	1.24894e-06	8.2136e-05	5.69541
A_44_P574959	Liph	lipase: member H	1.12698	3.7214	3.58901	0.00270576	0.0179901	-2.00302
A_44_P220256	Prtfdc1	phosphoribosyl transferase domain containing 1	1.12712	5.19498	5.52121	5.98211e-05	0.00106766	1.80705
A_43_P12473	Adar	adenosine deaminase: RNA-specific	1.12744	4.88972	4.50837	0.000421643	0.0044667	-0.154518
A_44_P446375	Atad2	ATPase family: AAA domain containing 2	1.12841	6.76932	6.25713	1.57366e-05	0.000419425	3.15166
A_43_P21657	RGD1561472	similar to mKIAA2005 protein	1.12921	7.16505	6.24664	1.60307e-05	0.000425103	3.13302
A_44_P163968	MGC116197	similar to RIKEN cDNA 1700001E04	1.12957	6.85235	6.10335	2.06745e-05	0.00050194	2.87689
A_42_P568172	Abcc5	ATP-binding cassette: subfamily C (CFTR/MRP): member 5	1.13015	9.15662	5.15671	0.000119066	0.00176265	1.11446
A_42_P521707	RT1-N3	RT1 class Ib: locus N3	1.13093	8.32157	4.80752	0.000233862	0.00288298	0.436277
A_44_P448431	Cd8a	CD8a molecule	1.13151	5.27541	3.31798	0.00471208	0.0273367	-2.5478
A_44_P1007215	Upp1	uridine phosphorylase 1	1.1327	9.54719	7.10006	3.73498e-06	0.00016472	4.59779
A_42_P542583	Hn1	hematological and neurological expressed 1	1.13725	10.3266	7.18873	3.22859e-06	0.000149949	4.74402
A_43_P12379	Apaf1	apoptotic peptidase activating factor 1	1.13906	6.29118	7.92416	1.00326e-06	7.19671e-05	5.9143
A_44_P910533	Chaf1a	chromatin assembly factor 1: subunit A (p150)	1.13919	8.46426	8.84234	2.56229e-07	2.93352e-05	7.27295
A_42_P752416	LOC684352	similar to twinfilin-like protein	1.13989	7.62854	5.5139	6.06429e-05	0.00107812	1.79331
A_43_P22555	Fam189a2	family with sequence similarity 189: member A2	1.14024	4.5457	4.06804	0.00101992	0.00864722	-1.03634
A_44_P117148	Baz1a	bromodomain adjacent to zinc finger domain: 1A	1.14029	7.35528	7.8453	1.13344e-06	7.71321e-05	5.79241
A_44_P198535	Akap12	A kinase (PRKA) anchor protein 12	1.14397	4.17923	5.53468	5.83389e-05	0.00105334	1.8323
A_44_P258008	Fgd2	FYVE: RhoGEF and PH domain containing 2	1.14492	6.11559	4.2619	0.000689901	0.00644477	-0.646695
A_43_P22811	Cd6	Cd6 molecule	1.14531	8.72296	5.11562	0.00012881	0.00186622	1.03537
A_44_P852055	LOC498265	similar to hypothetical protein FLJ10706	1.14545	6.65913	9.77731	7.04234e-08	1.40515e-05	8.54784
A_44_P304323	Ccl5	chemokine (C-C motif) ligand 5	1.14559	9.9197	4.02421	0.00111459	0.00924581	-1.12465
A_43_P12403	Fgr	Gardner-Rasheed feline sarcoma viral (v-fgr) oncogene homolog	1.14653	6.42008	4.56747	0.000375009	0.00408751	-0.0371655
A_44_P473314	Bora	bora: aurora kinase A activator	1.14861	2.8505	4.01044	0.00114614	0.00944608	-1.1524
A_42_P745147	Brca2	breast cancer 2	1.14953	1.59285	7.571	1.74334e-06	9.85646e-05	5.36171
A_44_P380441	Rgs19	regulator of G-protein signaling 19	1.15086	6.80998	6.11811	2.01372e-05	0.000493265	2.9034
A_44_P229820	Itga5	integrin: alpha 5 (fibronectin receptor: alpha polypeptide)	1.15151	3.21268	3.40656	0.00393075	0.0239387	-2.37023
A_43_P20079	Plekhh2	pleckstrin homology domain containing: family H (with MyTH4 domain) member 2	1.15158	6.70883	5.78789	3.65587e-05	0.000751997	2.30288
A_44_P381917	Sphk1	sphingosine kinase 1	1.15222	6.61309	7.66501	1.50254e-06	9.01258e-05	5.51049
A_42_P693011	Chrnb1	cholinergic receptor: nicotinic: beta 1 (muscle)	1.15307	2.59013	3.32091	0.00468385	0.0272113	-2.54193
A_44_P945759	Cep41	centrosomal protein 41	1.15653	3.60098	5.27292	9.54261e-05	0.00149535	1.33707
A_42_P531684	Cenpq	centromere protein Q	1.1584	5.37636	7.30049	2.69092e-06	0.000131645	4.92674
A_44_P201295	Mybpc2	myosin binding protein C: fast-type	1.15974	6.62847	3.53389	0.00302882	0.0196292	-2.11412
A_43_P15904	Fcgr1a	Fc fragment of IgG: high affinity Ia: receptor (CD64)	1.1604	10.7322	4.77259	0.000250398	0.00303412	0.367722
A_42_P801679	Ctse	cathepsin E	1.16076	7.7226	4.40129	0.000521849	0.00522905	-0.367819
A_44_P1054213	Hspa5	heat shock protein 5	1.16184	14.4037	5.80651	3.53357e-05	0.000733908	2.33714
A_44_P241498	Map7d1	MAP7 domain containing 1	1.16233	7.97235	5.63053	4.88293e-05	0.000925358	2.01145
A_44_P128151	RT1-S3	RT1 class Ib: locus S3	1.16392	10.7517	6.11388	2.02897e-05	0.000495988	2.89581
A_44_P165543	Plcb2	phospholipase C: beta 2	1.16477	3.09852	5.2814	9.39043e-05	0.00147996	1.35324
A_43_P21199	Ncapg2	non-SMC condensin II complex: subunit G2	1.16751	2.26026	3.62647	0.0025062	0.0169623	-1.92747
A_44_P128916	Acap1	ArfGAP with coiled-coil: ankyrin repeat and PH domains 1	1.16816	6.89024	6.32238	1.40298e-05	0.000387545	3.26722
A_44_P179904	Sh2d2a	SH2 domain containing 2A	1.16885	4.76918	4.42954	0.00049325	0.00501822	-0.31146
A_43_P13004	Cdh17	cadherin 17	1.16913	4.12862	4.63517	0.000328043	0.00370427	0.096889
A_44_P1048380	Fam46a	family with sequence similarity 46: member A	1.1693	9.14034	4.95586	0.00017524	0.00234241	0.726017
A_42_P837214	Mgmt	O-6-methylguanine-DNA methyltransferase	1.17016	10.8717	11.6387	6.95335e-09	3.12724e-06	10.7982
A_44_P193959	Rgs14	regulator of G-protein signaling 14	1.17054	5.11034	5.96658	2.64263e-05	0.000600775	2.62972
A_44_P349399	Lrrc31	leucine rich repeat containing 31	1.17177	2.63093	4.22253	0.000746723	0.00682664	-0.725668
A_42_P823894	Map3k1	mitogen activated protein kinase kinase kinase 1	1.17199	6.45577	9.14056	1.67976e-07	2.25002e-05	7.69104
A_43_P14911	Il1b	interleukin 1 beta	1.17215	7.24159	4.69388	0.000292214	0.00340927	0.212827
A_44_P466183	Rap2b	RAP2B: member of RAS oncogene family	1.17512	5.53926	7.38119	2.36172e-06	0.000122105	5.05757
A_44_P1048043	Pabpc4	poly(A) binding protein: cytoplasmic 4	1.1768	10.3327	6.50132	1.02712e-05	0.000316712	3.58104
A_42_P464378	Itih3	inter-alpha trypsin inhibitor: heavy chain 3	1.17693	2.79791	3.36143	0.00431119	0.0256407	-2.46077
A_44_P1019036	Poc1a	POC1 centriolar protein homolog A (Chlamydomonas)	1.17789	5.32027	7.00962	4.33803e-06	0.000182504	4.44751
A_44_P519834	Ptpn1	protein tyrosine phosphatase: non-receptor type 1	1.17894	8.44786	3.60878	0.00259853	0.0174455	-1.96315
A_44_P144232	Fgl2	fibrinogen-like 2	1.18101	3.40194	4.20041	0.000780721	0.00705224	-0.770075
A_44_P154513	Tmem40	transmembrane protein 40	1.18129	3.70621	5.15709	0.000118979	0.00176265	1.11519
A_44_P698554	Hist2h3c2	histone cluster 2: H3c2	1.18212	9.78164	5.64777	4.72983e-05	0.000906335	2.04353
A_44_P478917	Snrpd1	small nuclear ribonucleoprotein D1	1.1824	11.7955	7.06351	3.96733e-06	0.000170574	4.53721
A_42_P598412	Apobec1	apolipoprotein B mRNA editing enzyme: catalytic polypeptide 1	1.18263	9.66025	3.91912	0.00137964	0.0108002	-1.33663
A_44_P421534	Aif1	allograft inflammatory factor 1	1.18281	11.4117	5.55728	5.59356e-05	0.0010232	1.87466
A_42_P741027	Jun	jun proto-oncogene	1.1835	11.4316	7.76397	1.28648e-06	8.35837e-05	5.66579
A_44_P130898	Ly86	lymphocyte antigen 86	1.18742	8.40133	4.80947	0.000232974	0.00287479	0.440095
A_44_P511304	Lck	lymphocyte-specific protein tyrosine kinase	1.18785	4.16967	5.49316	6.30363e-05	0.00111021	1.75434
A_43_P19780	Fam83f	family with sequence similarity 83: member F	1.18813	2.60009	3.92225	0.00137089	0.0107493	-1.33031
A_44_P353355	Cks2	CDC28 protein kinase regulatory subunit 2	1.1885	6.24643	4.76121	0.000256039	0.00308621	0.345371
A_43_P16043	Itga2	integrin: alpha 2	1.189	1.935	6.66297	7.77886e-06	0.00026294	3.86061
A_44_P440517	RT1-CE4	RT1 class I: locus CE4	1.18918	12.7978	6.22395	1.66866e-05	0.000436304	3.09265
A_44_P359169	Prr11	proline rich 11	1.18986	2.48016	4.19649	0.000786904	0.00710391	-0.777941
A_44_P157222	Tgif1	TGFB-induced factor homeobox 1	1.19053	6.0135	5.35127	8.22791e-05	0.00134684	1.48621
A_44_P393442	Map6	microtubule-associated protein 6	1.19112	5.00493	6.49168	1.04441e-05	0.00032036	3.56425
A_44_P280933	Vars	valyl-tRNA synthetase	1.19223	4.93619	3.92534	0.00136229	0.0107064	-1.32406
A_44_P998638	Pprc1	peroxisome proliferator-activated receptor gamma: coactivator-related 1	1.19254	8.30399	6.4824	1.06132e-05	0.000322421	3.54809
A_42_P768024	Spn	sialophorin	1.19464	8.8973	5.785	3.67526e-05	0.000753971	2.29755
A_44_P110788	Itgad	integrin: alpha D	1.19594	4.26727	4.82048	0.000228017	0.00283519	0.461678
A_44_P187221	Rab27a	RAB27A: member RAS oncogene family	1.19732	4.95936	5.46356	6.6624e-05	0.0011584	1.69862
A_43_P14751	Aqp9	aquaporin 9	1.19775	3.38482	3.26928	0.00520568	0.0296192	-2.64517
A_44_P997825	Ppp1r15a	protein phosphatase 1: regulatory subunit 15A	1.19775	7.83931	5.45991	6.70817e-05	0.00116311	1.69173
A_42_P664520	Fen1	flap structure-specific endonuclease 1	1.19866	10.7905	5.98969	2.53481e-05	0.000580133	2.67167
A_42_P750340	RGD1563319	similar to RIKEN cDNA 6330512M04 gene	1.19904	6.47158	4.75411	0.000259625	0.00311985	0.331418
A_42_P491119	Lgals4	lectin: galactoside-binding: soluble: 4	1.19941	1.9582	3.86675	0.00153475	0.0116368	-1.44234
A_44_P286788	Ncf4	neutrophil cytosolic factor 4	1.19974	8.62686	4.50624	0.000423425	0.00448211	-0.158739
A_44_P433334	Hsp90b1	heat shock protein 90: beta: member 1	1.20021	10.3703	6.57351	9.06826e-06	0.000289213	3.70636
A_44_P415193	Apobec3f	apolipoprotein B mRNA editing enzyme: catalytic polypeptide-like 3F	1.20024	3.94328	3.59258	0.0026861	0.0178912	-1.99583
A_44_P249033	Hmga1	high mobility group AT-hook 1	1.20078	6.22156	5.64535	4.751e-05	0.000907837	2.03903
A_44_P313661	RT1-CE12	RT1 class I: locus CE12	1.20154	12.5951	5.84443	3.29753e-05	0.000698291	2.40676
A_44_P807777	E2f1	E2F transcription factor 1	1.20238	7.03186	5.83214	3.37214e-05	0.000710796	2.38423
A_43_P19669	Itga4	integrin: alpha 4	1.20245	4.57956	5.79394	3.61569e-05	0.000745688	2.31401
A_44_P423691	Lgals5	lectin: galactose binding: soluble 5	1.20343	8.38229	4.44585	0.000477473	0.0049003	-0.278944
A_44_P809374	Clcf1	cardiotrophin-like cytokine factor 1	1.20406	7.39059	4.36989	0.000555637	0.00548735	-0.43053
A_43_P19763	Tlr2	toll-like receptor 2	1.20425	8.04626	5.48489	6.40189e-05	0.00112356	1.73877
A_44_P475181	Sla	src-like adaptor	1.20554	3.9791	3.36112	0.00431387	0.0256493	-2.46138
A_44_P1043943	Ankrd13d	ankyrin repeat domain 13 family: member D	1.20634	6.28115	8.00322	8.88445e-07	6.66068e-05	6.03568
A_44_P415010	Mcm2	minichromosome maintenance complex component 2	1.20697	6.57738	7.71654	1.38565e-06	8.73531e-05	5.59152
A_44_P1001528	Tcirg1	T-cell: immune regulator 1: ATPase: H+ transporting: lysosomal V0 subunit A3	1.20721	10.6816	7.33943	2.52645e-06	0.000127581	4.98998
A_44_P545635	Pid1	phosphotyrosine interaction domain containing 1	1.2085	3.89738	3.89973	0.00143512	0.0110879	-1.37576
A_44_P526975	Hcr	HCR (a-helix coiled-coil rod homolog)	1.20897	6.44396	4.75109	0.00026117	0.00313335	0.325468
A_44_P680622	Clspn	claspin	1.20903	2.08068	8.63725	3.44571e-07	3.507e-05	6.97897
A_44_P493045	Ier5	immediate early response 5	1.2099	5.34106	3.64467	0.00241466	0.0164812	-1.89075
A_44_P715561	Vwa5b2	von Willebrand factor A domain containing 5B2	1.21022	3.16711	3.7188	0.00207523	0.0146712	-1.74111
A_42_P533183	Slc1a3	solute carrier family 1 (glial high affinity glutamate transporter): member 3	1.21092	6.66524	7.47088	2.04489e-06	0.000111179	5.20192
A_43_P11800	Bax	Bcl2-associated X protein	1.21369	8.35733	3.32975	0.00459993	0.0268643	-2.52424
A_44_P448138	LOC680281	similar to Discs large homolog 5 (Placenta and prostate DLG) (Discs large protein P-dlg)	1.21673	7.2691	5.98995	2.53362e-05	0.000580133	2.67214
A_43_P13069	Chek1	checkpoint kinase 1	1.21689	4.11335	4.0196	0.00112506	0.00930465	-1.13394
A_43_P18940	Ltk	leukocyte receptor tyrosine kinase	1.21748	4.45206	4.74662	0.000263466	0.00315354	0.316687
A_42_P812008	Nupr1	nuclear protein: transcriptional regulator: 1	1.218	9.17406	3.58493	0.00272844	0.0181028	-2.01125
A_44_P118635	Zp4	zona pellucida glycoprotein 4	1.21928	4.03077	6.3167	1.41705e-05	0.000390907	3.25718
A_44_P109342	Hspa1a	heat shock 70kD protein 1A	1.22029	5.98537	3.60537	0.00261671	0.0175514	-1.97003
A_44_P616925	Tes	testis derived transcript	1.22056	5.37131	6.55965	9.28722e-06	0.000294774	3.68236
A_44_P370052	Ldhc	lactate dehydrogenase C	1.22244	3.29285	4.22986	0.000735787	0.00675191	-0.710949
A_43_P12955	LOC498276	Fc gamma receptor II beta	1.22245	10.6239	3.99352	0.00118615	0.00965966	-1.18651
A_44_P1059463	Fubp1	far upstream element (FUSE) binding protein 1	1.22548	10.1046	6.34747	1.34259e-05	0.000377202	3.31151
A_44_P520748	Cad	carbamoyl-phosphate synthetase 2: aspartate transcarbamylase: and dihydroorotase	1.22598	7.34706	6.46834	1.08752e-05	0.000327714	3.52355
A_44_P276276	Cald1	caldesmon 1	1.22625	5.64808	5.15661	0.000119088	0.00176265	1.11427
A_43_P16157	Naip5	NLR family: apoptosis inhibitory protein 5	1.22646	2.11124	3.23949	0.00553259	0.0310198	-2.70462
A_44_P1020757	Ebi3	Epstein-Barr virus induced 3	1.22697	6.36436	4.68131	0.000299534	0.00347201	0.188019
A_43_P12348	Dlgap1	discs: large (Drosophila) homolog-associated protein 1	1.22742	8.32792	4.5932	0.000356397	0.00393367	0.0138249
A_44_P250229	Prp2l1	proline rich protein 2-like 1	1.22825	2.71659	3.90648	0.00141555	0.0109904	-1.36213
A_44_P763674	Ephb1	Eph receptor B1	1.23059	4.07445	3.6207	0.00253593	0.0171325	-1.9391
A_44_P149412	Ddx39a	DEAD (Asp-Glu-Ala-Asp) box polypeptide 39A	1.23107	8.82371	10.0576	4.86732e-08	1.10531e-05	8.91016
A_44_P1013330	Arpp21	cAMP-regulated phosphoprotein 21	1.232	6.25173	4.36213	0.000564328	0.0055545	-0.446042
A_42_P842946	Nop56	NOP56 ribonucleoprotein homolog (yeast)	1.23241	11.2266	6.577	9.01398e-06	0.000288104	3.7124
A_44_P217715	Enah	enabled homolog (Drosophila)	1.23495	6.85769	11.7514	6.1024e-09	2.88307e-06	10.9235
A_44_P309052	RT1-M6-2	RT1 class I: locus M6: gene 2	1.23594	12.5216	5.92772	2.83486e-05	0.000629164	2.55901
A_42_P529780	Spdya	speedy homolog A (Xenopus laevis)	1.23711	3.30241	5.96404	2.65479e-05	0.000602539	2.6251
A_44_P1012279	Gins4	GINS complex subunit 4 (Sld5 homolog)	1.24022	7.21275	9.75567	7.24836e-08	1.41462e-05	8.51951
A_44_P388853	Dnmt1	DNA (cytosine-5-)-methyltransferase 1	1.24085	6.27215	7.68284	1.46096e-06	8.88229e-05	5.53858
A_43_P23152	Rhoh	ras homolog gene family: member H	1.24232	6.4329	6.0691	2.198e-05	0.000525258	2.81523
A_44_P421844	Loxl4	lysyl oxidase-like 4	1.24384	3.25318	3.36713	0.00426114	0.0254276	-2.44934
A_44_P1024656	LOC100365770	histone variant H2al2-like	1.24415	5.37197	7.19576	3.19162e-06	0.000148568	4.75557
A_44_P388650	Camk4	calcium/calmodulin-dependent protein kinase IV	1.24429	4.00912	5.86694	3.16518e-05	0.000678656	2.44802
A_44_P390172	RT1-EC2	RT1 class Ib: locus EC2	1.24483	11.5955	9.1322	1.69954e-07	2.25906e-05	7.67947
A_44_P474101	Slc7a1	solute carrier family 7 (cationic amino acid transporter: y+ system): member 1	1.24514	7.14536	6.40401	1.21628e-05	0.000356327	3.41095
A_43_P18802	Pask	PAS domain containing serine/threonine kinase	1.24658	3.19462	3.8491	0.00159092	0.0119719	-1.47798
A_44_P150185	Ltbp2	latent transforming growth factor beta binding protein 2	1.24775	3.87506	4.34274	0.000586649	0.00572348	-0.484801
A_44_P419746	LOC363326	hypothetical LOC363326	1.24963	7.9045	5.84304	3.30584e-05	0.000699331	2.40423
A_43_P13114	Anxa7	annexin A7	1.25139	10.0582	9.24254	1.4572e-07	2.05632e-05	7.83151
A_42_P636761	Gzmm	granzyme M (lymphocyte met-ase 1)	1.25319	8.00747	4.18321	0.000808253	0.0072473	-0.804631
A_44_P363116	Cxcl3	chemokine (C-X-C motif) ligand 3	1.25327	4.28601	3.65575	0.00236058	0.0161968	-1.86839
A_44_P290786	Lrit3	leucine-rich repeat: immunoglobulin-like and transmembrane domains 3	1.25347	2.60592	3.60723	0.00260676	0.0174932	-1.96627
A_42_P498066	Tmsb4x	thymosin beta 4: X-linked	1.25389	15.1136	5.10732	0.000130876	0.00188685	1.01937
A_42_P511265	RT1-CE7	RT1 class I: locus CE7	1.254	9.86773	4.95067	0.000177013	0.00236073	0.715907
A_44_P126085	Map4k1	mitogen activated protein kinase kinase kinase kinase 1	1.25698	4.98523	4.40416	0.000518863	0.00520421	-0.362082
A_42_P638166	Map9	microtubule-associated protein 9	1.25887	5.83411	7.49199	1.97703e-06	0.000108349	5.23573
A_44_P1060108	Tmsb10	thymosin: beta 10	1.26087	10.6408	3.97628	0.00122838	0.00991944	-1.22128
A_44_P196904	Asf1b	ASF1 anti-silencing function 1 homolog B (S, cerevisiae)	1.26174	3.87077	6.32715	1.3913e-05	0.000385467	3.27564
A_43_P19789	LOC100362108	poly (ADP-ribose) polymerase family: member 10	1.26222	7.4163	4.66075	0.00031191	0.00357708	0.147434
A_44_P118929	Tp53	tumor protein p53	1.2647	8.42102	5.94269	2.75911e-05	0.0006187	2.58628
A_42_P698972	Tapbp	TAP binding protein	1.26563	9.88267	7.08626	3.82097e-06	0.000167078	4.57494
A_44_P176053	RGD1561778	similar to dendritic cell-derived immunoglobulin(Ig)-like receptor 1: DIgR1 - mouse	1.26582	5.89292	3.32348	0.00465936	0.0271035	-2.5368
A_44_P100207	Cnp	2':3'-cyclic nucleotide 3' phosphodiesterase	1.26784	5.01883	5.14322	0.000122179	0.00179675	1.08851
A_44_P172645	Dclk1	doublecortin-like kinase 1	1.26958	4.09622	5.16366	0.000117495	0.00174661	1.12782
A_42_P490804	Nop58	nucleolar protein NOP58	1.27136	10.0731	9.46909	1.06693e-07	1.72892e-05	8.13908
A_44_P189730	Dmbt1	deleted in malignant brain tumors 1	1.27263	4.51101	4.31098	0.00062518	0.00599832	-0.548345
A_43_P23155	Mcm10	minichromosome maintenance complex component 10	1.27337	5.29627	4.64153	0.000323951	0.0036671	0.109468
A_42_P665879	Atf5	activating transcription factor 5	1.27663	12.4405	8.30945	5.58898e-07	4.86503e-05	6.49788
A_43_P12940	Bak1	BCL2-antagonist/killer 1	1.2786	9.68214	8.26222	5.99866e-07	5.09428e-05	6.42741
A_44_P215253	N4bp2l1	NEDD4 binding protein 2-like 1	1.27922	6.12251	5.13798	0.000123409	0.00180901	1.07844
A_42_P807697	Tyrobp	Tyro protein tyrosine kinase binding protein	1.27952	12.8609	5.02878	0.000152213	0.00210653	0.867566
A_44_P393696	LOC308990	hypothetical protein LOC308990	1.28037	7.1166	6.22245	1.67309e-05	0.00043639	3.08998
A_44_P499256	Kif18a	kinesin family member 18A	1.28107	3.55663	6.78521	6.31936e-06	0.000228648	4.06953
A_44_P427695	Tor3a	torsin family 3: member A	1.28151	5.70129	8.73569	2.98723e-07	3.2059e-05	7.12074
A_44_P145133	Rad51b	RAD51 homolog B (S, cerevisiae)	1.28259	2.27674	4.99273	0.000163179	0.00221723	0.797661
A_43_P21130	Sh3bp2	SH3-domain binding protein 2	1.28499	4.67874	4.45505	0.000468804	0.00483424	-0.260617
A_44_P468141	Plaur	plasminogen activator: urokinase receptor	1.2865	3.92891	5.32008	8.72725e-05	0.00140453	1.42693
A_44_P573545	Il7r	interleukin 7 receptor	1.28745	3.93072	3.44433	0.00363829	0.022569	-2.29435
A_43_P12508	Ptger2	prostaglandin E receptor 2 (subtype EP2)	1.28792	3.38373	8.0074	8.82763e-07	6.66068e-05	6.04208
A_44_P116429	Pcdha4	protocadherin alpha 4	1.28818	3.53533	4.86656	0.000208421	0.00266378	0.551879
A_44_P500708	C1qc	complement component 1: q subcomponent: C chain	1.28833	9.23592	4.90381	0.000193859	0.00252397	0.624604
A_44_P496809	Fam169a	family with sequence similarity 169: member A	1.29236	2.79886	4.24852	0.0007087	0.00656597	-0.673524
A_42_P466283	Gzmk	granzyme K	1.29477	6.52062	3.85247	0.00158004	0.0119054	-1.47118
A_43_P10856	Sept6	septin 6	1.29587	3.91599	3.90962	0.00140653	0.0109515	-1.35579
A_44_P426638	Osmr	oncostatin M receptor	1.29626	3.86085	4.59919	0.000352195	0.00390091	0.0257054
A_43_P19238	Sp110	SP110 nuclear body protein	1.29729	10.2423	6.88383	5.35194e-06	0.000207138	4.23652
A_44_P883477	Ncapd2	non-SMC condensin I complex: subunit D2	1.29758	5.37857	8.44891	4.54247e-07	4.30205e-05	6.70426
A_44_P287194	Hsp90ab1	heat shock protein 90 alpha (cytosolic): class B member 1	1.29818	14.881	6.37186	1.2865e-05	0.000366962	3.35446
A_43_P22409	RGD1565672	similar to MDM2 Binding protein	1.30173	6.57253	9.52406	9.90015e-08	1.6715e-05	8.21279
A_44_P552830	A3galt2	alpha 1:3-galactosyltransferase 2	1.30277	5.33856	5.97693	2.59379e-05	0.000591306	2.64851
A_44_P447585	LOC100310874	antisense RNA overlapping MCH	1.30526	4.71879	4.44336	0.000479848	0.00491287	-0.283908
A_44_P856419	Arrdc4	arrestin domain containing 4	1.30617	3.04904	4.72372	0.000275577	0.00326898	0.271611
A_44_P890330	Tmem229b	transmembrane protein 229B	1.30643	3.35283	3.57938	0.00275962	0.0182603	-2.02245
A_44_P915168	Zdhhc18	zinc finger: DHHC-type containing 18	1.30762	10.7113	10.9083	1.66152e-08	5.74423e-06	9.9576
A_42_P658264	Nfkb2	nuclear factor of kappa light polypeptide gene enhancer in B-cells 2: p49/p100	1.30861	8.45943	7.11667	3.63414e-06	0.000161485	4.62527
A_44_P387344	Atad5	ATPase family: AAA domain containing 5	1.3094	2.60847	3.7123	0.00210295	0.0148231	-1.75422
A_43_P18101	Elf3	E74-like factor 3	1.30964	4.38887	6.54074	9.5949e-06	0.000302206	3.64957
A_44_P1042360	Clec4a3	C-type lectin domain family 4: member A3	1.31065	10.6759	4.82729	0.000225003	0.00280848	0.475031
A_44_P267501	Cep57l1	centrosomal protein 57-like 1	1.31123	5.2948	8.40678	4.83489e-07	4.4558e-05	6.64218
A_44_P264659	Dpysl3	dihydropyrimidinase-like 3	1.3116	4.17303	4.65557	0.000315109	0.00360458	0.137206
A_44_P518576	Mis18a	MIS18 kinetochore protein homolog A (S, pombe)	1.31327	2.40074	3.10169	0.00733009	0.0384511	-2.97839
A_44_P624451	RGD1561145	similar to novel protein	1.31421	4.49022	3.39282	0.0040429	0.0244303	-2.39781
A_44_P201315	Chml	choroideremia-like (Rab escort protein 2)	1.31514	3.13256	4.66472	0.000309475	0.00356013	0.15529
A_44_P147633	Psca	prostate stem cell antigen	1.31678	2.18747	9.83778	6.49849e-08	1.32231e-05	8.62676
A_44_P409820	Faslg	Fas ligand (TNF superfamily: member 6)	1.31786	4.58956	7.28843	2.74415e-06	0.00013299	4.9071
A_44_P311136	Vav1	vav 1 guanine nucleotide exchange factor	1.31937	5.43739	4.91679	0.000189033	0.00247053	0.649922
A_44_P173330	Snx20	sorting nexin 20	1.32142	4.59353	4.10755	0.000941577	0.00813977	-0.956769
A_44_P1017206	Podnl1	podocan-like 1	1.32182	4.89127	4.68336	0.000298328	0.00346389	0.192065
A_44_P513029	RT1-CE1	RT1 class I: locus1	1.32245	13.0443	6.48504	1.05649e-05	0.000322143	3.55268
A_44_P232084	Tnfsf14	tumor necrosis factor (ligand) superfamily: member 14	1.32277	2.43182	4.03122	0.00109885	0.00914479	-1.1105
A_44_P838532	Rnft2	ring finger protein: transmembrane 2	1.32331	2.30902	3.62807	0.00249803	0.0169293	-1.92425
A_44_P372823	LOC100365842	hypothetical LOC100365842	1.32332	7.06091	5.25276	9.91488e-05	0.0015412	1.29857
A_44_P1037806	Hpx	hemopexin	1.32463	3.12744	5.10299	0.000131968	0.00189727	1.01102
A_42_P547856	Prkcb	protein kinase C: beta	1.32498	7.48445	6.69387	7.37945e-06	0.000253618	3.91362
A_44_P532473	Traip	TRAF-interacting protein	1.32548	2.74452	3.91853	0.00138128	0.0108019	-1.3378
A_44_P165833	Chka	choline kinase alpha	1.32582	5.12462	6.36746	1.29644e-05	0.000367432	3.34672
A_44_P508935	Ptplad2	protein tyrosine phosphatase-like A domain containing 2	1.32673	5.42636	5.71951	4.14413e-05	0.000821588	2.17664
A_44_P974862	Pld4	phospholipase D family: member 4	1.3277	6.87655	4.11026	0.000936452	0.00810678	-0.951333
A_44_P107596	Ctsw	cathepsin W	1.32809	4.94232	4.13089	0.000898218	0.00784796	-0.909811
A_44_P248248	Ptpns1l3	protein tyrosine phosphatase: non-receptor type substrate 1-like 3	1.32856	4.33285	6.39511	1.23531e-05	0.000359999	3.39532
A_44_P646486	RGD1562552	similar to hypothetical protein LOC340061	1.32948	3.58903	4.11151	0.000934088	0.00808972	-0.948816
A_44_P396202	RGD1309362	similar to interferon-inducible GTPase	1.32955	6.43451	5.11002	0.000130201	0.0018804	1.02457
A_43_P12274	Lst1	leukocyte specific transcript 1	1.32962	6.78064	3.96651	0.00125299	0.0100845	-1.241
A_42_P814235	P2ry6	pyrimidinergic receptor P2Y: G-protein coupled: 6	1.33071	9.41949	5.90046	2.97835e-05	0.000651761	2.50929
A_44_P123773	Trim66	tripartite motif-containing 66	1.33085	3.57143	4.30889	0.000627807	0.00601649	-0.552532
A_43_P19332	Nfkbiz	nuclear factor of kappa light polypeptide gene enhancer in B-cells inhibitor: zeta	1.33347	4.04228	9.3421	1.26979e-07	1.90482e-05	7.96742
A_44_P428507	Nfkbie	nuclear factor of kappa light polypeptide gene enhancer in B-cells inhibitor: epsilon	1.33613	7.33798	8.59853	3.64587e-07	3.63729e-05	6.92288
A_44_P422305	RGD1559859	RGD1559859	1.33847	3.77329	4.28905	0.000653295	0.00620721	-0.592271
A_44_P307241	Parp3	poly (ADP-ribose) polymerase family: member 3	1.3388	7.41179	6.05777	2.24303e-05	0.000532305	2.79481
A_44_P785786	Iqub	IQ motif and ubiquitin domain containing	1.34016	2.60317	3.33923	0.00451152	0.0264948	-2.50525
A_44_P149599	RGD1311558	similar to 4930506M07Rik protein	1.34121	6.50083	7.14196	3.48601e-06	0.000157457	4.66703
A_44_P863933	LOC687813	similar to Tnf receptor-associated factor 1	1.34148	6.04241	6.83888	5.77206e-06	0.000214899	4.16058
A_43_P15901	Ajuba	ajuba LIM protein	1.34242	5.8551	4.83772	0.000220471	0.00277041	0.495458
A_44_P526866	Klf5	Kruppel-like factor 5	1.34259	3.95798	6.4832	1.05985e-05	0.000322212	3.54948
A_44_P182881	Trim69	tripartite motif-containing 69	1.34388	4.10423	4.48871	0.00043844	0.00460664	-0.193615
A_43_P12090	Pold1	polymerase (DNA directed): delta 1: catalytic subunit	1.34438	8.47934	7.68844	1.44815e-06	8.85467e-05	5.54739
A_44_P164512	Stat1	signal transducer and activator of transcription 1	1.34447	9.6895	7.51242	1.91362e-06	0.000105862	5.26838
A_44_P328520	Gins3	GINS complex subunit 3 (Psf3 homolog)	1.34462	4.24411	7.62697	1.59547e-06	9.32838e-05	5.45044
A_42_P529842	Trim17	tripartite motif-containing 17	1.34528	3.97327	4.6798	0.000300421	0.00348033	0.185056
A_44_P487798	Stat2	signal transducer and activator of transcription 2	1.34656	5.23322	5.2429	0.000101024	0.00156164	1.27972
A_44_P309179	Dtl	denticleless homolog (Drosophila)	1.34667	1.7892	5.01571	0.000156096	0.00214583	0.842246
A_44_P335219	Il21r	interleukin 21 receptor	1.35031	5.13664	3.87915	0.0014965	0.0114481	-1.41731
A_44_P1042876	Hspa1b	heat shock 70kD protein 1B (mapped)	1.35447	8.28306	5.67328	4.51221e-05	0.000875662	2.09096
A_43_P13117	Lcp2	lymphocyte cytosolic protein 2	1.35504	5.59084	4.6849	0.000297425	0.00345731	0.195105
A_44_P140314	Cdc25c	cell division cycle 25 homolog C (S, pombe)	1.35849	3.02868	5.26315	9.72125e-05	0.00151814	1.31841
A_42_P535835	Radil	Ras association and DIL domains	1.35925	4.86252	8.82855	2.61344e-07	2.95111e-05	7.25335
A_44_P109503	Gzmb	granzyme B	1.35941	5.17887	4.34535	0.000583596	0.00569911	-0.47959
A_43_P22080	Lcp1	lymphocyte cytosolic protein 1	1.36006	5.97745	5.9363	2.7912e-05	0.0006225	2.57464
A_44_P883641	LOC500956	hypothetical protein LOC500956	1.36011	5.23401	6.80744	6.08636e-06	0.000223657	4.10729
A_44_P305801	Jakmip1	janus kinase and microtubule interacting protein 1	1.3614	2.50664	3.61552	0.00256296	0.0172811	-1.94956
A_42_P660129	Casp12	caspase 12	1.36307	6.52535	6.48756	1.05187e-05	0.000321689	3.55709
A_44_P172814	Tubb5	tubulin: beta 5 class I	1.36439	12.1978	9.43965	1.11069e-07	1.75923e-05	8.09945
A_44_P533794	Tnfrsf1b	tumor necrosis factor receptor superfamily: member 1b	1.36487	7.11879	5.52008	5.99474e-05	0.00106877	1.80492
A_44_P391057	Angptl4	angiopoietin-like 4	1.3656	8.80604	3.96444	0.00125827	0.0101088	-1.24518
A_44_P236738	Pole2	polymerase (DNA directed): epsilon 2 (p59 subunit)	1.36588	2.93893	4.13754	0.000886245	0.0077604	-0.896442
A_44_P213100	Ptpn22	protein tyrosine phosphatase: non-receptor type 22 (lymphoid)	1.36682	5.31341	4.16869	0.00083225	0.00739632	-0.833799
A_44_P508514	LOC100359550	protein S100-A11-like	1.37009	8.68733	4.63384	0.000328903	0.00371194	0.0942655
A_44_P1034201	Lamb3	laminin: beta 3	1.37193	6.15075	3.07353	0.00776294	0.0400452	-3.03405
A_44_P375185	Slc39a14	solute carrier family 39 (zinc transporter): member 14	1.37247	5.52204	3.9544	0.00128419	0.0102593	-1.26543
A_44_P212551	Ccl4	chemokine (C-C motif) ligand 4	1.37274	6.20562	4.79493	0.000239689	0.00293042	0.411578
A_44_P555271	Mmp12	matrix metallopeptidase 12	1.37274	5.12449	3.29073	0.00498223	0.0286052	-2.60231
A_44_P1035656	Cd24	CD24 molecule	1.37334	14.2701	6.90934	5.12785e-06	0.000201887	4.2795
A_44_P347662	Prkab2	protein kinase: AMP-activated: beta 2 non-catalytic subunit	1.38064	4.40024	3.58739	0.00271474	0.0180352	-2.00628
A_44_P429298	Tnfrsf9	tumor necrosis factor receptor superfamily: member 9	1.38365	7.22865	6.93224	4.93514e-06	0.000197324	4.31798
A_44_P203106	Ifrd1	interferon-related developmental regulator 1	1.3837	7.29937	4.75729	0.000258013	0.00310534	0.337667
A_42_P701855	Slc4a11	solute carrier family 4: sodium borate transporter: member 11	1.38653	5.86274	5.6866	4.4028e-05	0.000860524	2.11567
A_44_P1023058	March11	membrane-associated ring finger (C3HC4) 11	1.3889	5.79528	5.8576	3.21942e-05	0.00068762	2.43091
A_44_P384712	Rad54b	RAD54 homolog B (S, cerevisiae)	1.38931	2.32222	4.24526	0.000713351	0.00660357	-0.680052
A_44_P259947	Kcnma1	potassium large conductance calcium-activated channel: subfamily M: alpha member 1	1.39003	3.345	4.02192	0.00111976	0.00927562	-1.12925
A_44_P482710	Sptbn4	spectrin: beta: non-erythrocytic 4	1.3903	3.26365	4.87068	0.000206756	0.00264662	0.559931
A_44_P511519	Mcm4	minichromosome maintenance complex component 4	1.39231	4.44345	6.96326	4.68602e-06	0.000191651	4.37001
A_44_P622560	Galnt6	UDP-N-acetyl-alpha-D-galactosamine:polypeptide N-acetylgalactosaminyltransferase 6	1.39245	6.0509	4.83166	0.000223093	0.00279056	0.483592
A_43_P11236	Laptm5	lysosomal protein transmembrane 5	1.39514	12.1459	5.57178	5.44477e-05	0.00100348	1.9018
A_43_P12333	RT1-M3-1	RT1 class Ib: locus M3: gene 1	1.39593	9.27302	9.24056	1.46122e-07	2.05632e-05	7.82878
A_44_P724217	Oip5	Opa interacting protein 5	1.3971	2.11057	5.60667	5.10352e-05	0.000957417	1.96696
A_44_P532038	Aldh18a1	aldehyde dehydrogenase 18 family: member A1	1.40514	6.57598	8.73568	2.98728e-07	3.2059e-05	7.12072
A_44_P507571	Ccne1	cyclin E1	1.406	5.79861	4.4199	0.000502827	0.00508931	-0.33069
A_42_P607092	Glipr1	GLI pathogenesis-related 1	1.40755	9.89516	4.17674	0.000818854	0.00731682	-0.817623
A_42_P675688	Prss3	protease: serine: 3	1.40906	1.89165	7.05754	4.00675e-06	0.00017163	4.52728
A_44_P312309	Eif3a	eukaryotic translation initiation factor 3: subunit A	1.41072	9.74317	6.66022	7.81554e-06	0.000263529	3.85588
A_42_P550914	Ltb	lymphotoxin beta (TNF superfamily: member 3)	1.41276	8.11779	4.94242	0.000179865	0.00238792	0.699852
A_44_P491724	Zfp57	zinc finger protein 57	1.41281	4.38906	8.86066	2.49599e-07	2.88993e-05	7.29895
A_44_P226597	Pycard	PYD and CARD domain containing	1.41593	9.23213	5.78757	3.65801e-05	0.000751997	2.30229
A_44_P234970	Prmt2	protein arginine methyltransferase 2	1.41715	4.83947	3.52127	0.00310805	0.020011	-2.13953
A_43_P14915	C6	complement component 6	1.41882	7.73242	3.97746	0.00122544	0.00990156	-1.2189
A_42_P757258	Kif20b	kinesin family member 20B	1.42172	6.22705	6.54934	9.45362e-06	0.000298902	3.66449
A_44_P517012	Rac2	ras-related C3 botulinum toxin substrate 2 (rho family: small GTP binding protein Rac2)	1.42194	7.84376	5.44926	6.84333e-05	0.00118	1.67165
A_44_P484969	Fbxo2	F-box protein 2	1.42336	5.47944	5.07919	0.000138139	0.00195252	0.965076
A_44_P229842	LOC100158225	hypothetical protein LOC100158225	1.42376	4.37697	6.39405	1.2376e-05	0.000359999	3.39346
A_44_P1071663	Gnb4	guanine nucleotide binding protein (G protein): beta polypeptide 4	1.42585	4.6184	5.20505	0.000108571	0.00164854	1.20725
A_44_P170566	St8sia4	ST8 alpha-N-acetyl-neuraminide alpha-2:8-sialyltransferase 4	1.42601	3.88268	4.86852	0.000207628	0.0026553	0.555707
A_44_P184505	Hbegf	heparin-binding EGF-like growth factor	1.42612	5.59689	7.15085	3.43545e-06	0.00015603	4.6817
A_43_P15427	Sct	secretin	1.42636	7.83375	6.17828	1.80929e-05	0.000460477	3.01119
A_44_P431296	Gpr18	G protein-coupled receptor 18	1.42674	4.73064	4.94618	0.000178558	0.0023744	0.707176
A_43_P19054	Dsc2	desmocollin 2	1.42795	5.12035	4.42925	0.000493532	0.00501822	-0.312031
A_44_P556895	Ddit4	DNA-damage-inducible transcript 4	1.42803	6.91853	5.96312	2.6592e-05	0.000603207	2.62343
A_44_P511128	Nusap1	nucleolar and spindle associated protein 1	1.42878	2.48431	3.61079	0.00258788	0.0173948	-1.9591
A_44_P590748	Ifih1	interferon induced with helicase C domain 1	1.42926	5.17121	8.57216	3.78923e-07	3.75298e-05	6.88455
A_43_P22478	Dyrk3	dual-specificity tyrosine-(Y)-phosphorylation regulated kinase 3	1.43044	2.20208	4.86431	0.000209338	0.00267191	0.547474
A_42_P517399	Emp3	epithelial membrane protein 3	1.43061	10.8402	7.15225	3.42756e-06	0.00015603	4.68401
A_43_P15515	Ccr5	chemokine (C-C motif) receptor 5	1.43374	5.07996	7.04535	4.08841e-06	0.000173243	4.50702
A_42_P464974	Ly6d	lymphocyte antigen 6 complex: locus D	1.43523	1.82165	3.34278	0.00447885	0.0263934	-2.49813
A_44_P1028007	Clic1	chloride intracellular channel 1	1.43537	14.6917	7.79847	1.21907e-06	8.05586e-05	5.7196
A_44_P281035	Uchl1	ubiquitin carboxyl-terminal esterase L1 (ubiquitin thiolesterase)	1.43538	4.20242	4.92841	0.000184818	0.00243246	0.67257
A_44_P107372	RT1-CE2	RT1 class I: locus CE2	1.43782	12.4227	6.13946	1.93854e-05	0.000480263	2.94171
A_42_P599116	Phldb3	pleckstrin homology-like domain: family B: member 3	1.43878	6.81651	6.31051	1.43253e-05	0.000393854	3.24624
A_44_P544757	LOC679651	hypothetical protein LOC679651	1.44069	4.42279	5.33683	8.45538e-05	0.00136989	1.45877
A_44_P267041	Lat	linker for activation of T cells	1.44173	6.0729	8.10701	7.58305e-07	5.99396e-05	6.19374
A_44_P306439	Fcgr3a	Fc fragment of IgG: low affinity IIIa: receptor	1.44393	9.85313	5.10454	0.000131575	0.00189361	1.01401
A_43_P21799	Dhx58	DEXH (Asp-Glu-X-His) box polypeptide 58	1.44517	6.2477	5.52583	5.93082e-05	0.00106266	1.81571
A_44_P288241	RGD1307396	similar to RIKEN cDNA 6330406I15	1.44581	7.33563	4.7852	0.000244293	0.00297335	0.392489
A_44_P273839	Reg3g	regenerating islet-derived 3 gamma	1.44602	3.36213	3.7261	0.0020445	0.0145308	-1.72635
A_42_P490296	Itgb4	integrin: beta 4	1.44715	10.0191	10.0311	5.0386e-08	1.13465e-05	8.87629
A_42_P714311	Ccl3	chemokine (C-C motif) ligand 3	1.44719	7.12441	4.08804	0.000979468	0.00838556	-0.996053
A_44_P482294	Dck	deoxycytidine kinase	1.45183	2.38974	7.29908	2.69712e-06	0.000131662	4.92444
A_44_P356125	Lrrcc1	leucine rich repeat and coiled-coil domain containing 1	1.45295	8.89588	11.0216	1.44727e-08	5.25446e-06	10.0914
A_44_P102918	Shcbp1	Shc SH2-domain binding protein 1	1.45332	2.00601	7.58444	1.70656e-06	9.74234e-05	5.38305
A_44_P548790	LOC299915	similar to lymphocyte protein tyrosine kinase	1.45338	4.35678	4.84514	0.000217306	0.00274406	0.509972
A_43_P11861	Dio3	deiodinase: iodothyronine: type III	1.45366	5.30912	5.64979	4.71219e-05	0.000903803	2.04729
A_44_P1004840	Tnfsf9	tumor necrosis factor (ligand) superfamily: member 9	1.45644	3.94174	7.08058	3.85698e-06	0.000167671	4.56553
A_42_P780613	Hs3st2	heparan sulfate (glucosamine) 3-O-sulfotransferase 2	1.45692	3.48388	4.64589	0.00032118	0.00364541	0.118078
A_44_P576822	Inhbb	inhibin beta-B	1.45936	7.19217	9.5125	1.00569e-07	1.67516e-05	8.19731
A_44_P945456	Npas2	neuronal PAS domain protein 2	1.45997	7.43944	6.13708	1.94679e-05	0.000480884	2.93743
A_44_P482519	Itgb7	integrin: beta 7	1.46027	5.93347	4.7981	0.000238208	0.00292183	0.417798
A_44_P351898	Mad2l1	MAD2 mitotic arrest deficient-like 1 (yeast)	1.46327	7.50551	6.8737	5.44371e-06	0.000208725	4.21944
A_44_P323404	Cntf	ciliary neurotrophic factor	1.46382	7.28728	5.68783	4.39288e-05	0.000859403	2.11795
A_43_P21856	Dok1	docking protein 1	1.4655	3.9888	4.56235	0.000378828	0.00411495	-0.047313
A_44_P238978	Cdt1	chromatin licensing and DNA replication factor 1	1.46577	4.39206	4.28709	0.000655874	0.0062274	-0.596205
A_44_P353729	Axl	Axl receptor tyrosine kinase	1.46613	5.08718	7.06469	3.95964e-06	0.000170574	4.53915
A_44_P407334	Slc25a27	solute carrier family 25: member 27	1.46806	2.30461	7.31728	2.61866e-06	0.000129994	4.95404
A_44_P510949	Ms4a7	membrane-spanning 4-domains: subfamily A: member 7	1.46817	6.45622	3.02101	0.00863874	0.0434559	-3.13758
A_44_P487761	C1qa	complement component 1: q subcomponent: A chain	1.47185	11.7352	5.18903	0.000111938	0.00168658	1.17654
A_42_P801831	Fbln1	fibulin 1	1.47359	5.67794	5.91412	2.90549e-05	0.000640001	2.53423
A_42_P780932	Fcn1	ficolin (collagen/fibrinogen domain containing) 1	1.47393	3.66068	3.22932	0.00564883	0.0315767	-2.7249
A_44_P238270	Klrk1	killer cell lectin-like receptor subfamily K: member 1	1.47414	4.32204	5.56551	5.5086e-05	0.00101171	1.89007
A_44_P499528	Rtp3	receptor (chemosensory) transporter protein 3	1.47792	6.3132	5.67409	4.50548e-05	0.000874771	2.09246
A_44_P417179	Zfp367	zinc finger protein 367	1.4813	3.45317	5.60992	5.07283e-05	0.000952529	1.97304
A_44_P428420	Ctsz	cathepsin Z	1.48642	7.59137	5.17613	0.000114729	0.0017163	1.15177
A_42_P633664	Fam129a	family with sequence similarity 129: member A	1.48917	4.27659	4.99889	0.000161248	0.00219681	0.80962
A_44_P361416	RGD1563866	RGD1563866	1.49039	3.65476	3.80018	0.0017577	0.0129081	-1.57677
A_42_P735417	Fcgr2b	Fc fragment of IgG: low affinity IIb: receptor (CD32)	1.49056	7.30901	4.35862	0.000568305	0.00558695	-0.45306
A_44_P554925	RT1-Cl	RT1 class Ib: locus Cl	1.49124	12.9314	8.13182	7.30271e-07	5.85113e-05	6.23131
A_44_P489869	Cd101	CD101 molecule	1.49379	2.56646	4.75048	0.000261482	0.00313435	0.32427
A_44_P260663	Parvg	parvin: gamma	1.49457	2.02928	4.71791	0.000278735	0.00329599	0.260181
A_44_P172850	RT1-CE5	RT1 class I: locus CE5	1.49466	5.65115	5.28181	9.38308e-05	0.00147996	1.35403
A_44_P365516	Tsc22d1	TSC22 domain family: member 1	1.49483	12.8103	8.24228	6.18098e-07	5.2275e-05	6.39758
A_42_P527141	Foxm1	forkhead box M1	1.49701	6.97501	11.5152	8.03116e-09	3.47479e-06	10.6597
A_44_P306602	Irf1	interferon regulatory factor 1	1.50122	5.86025	6.39366	1.23844e-05	0.000359999	3.39277
A_42_P522638	Pqlc3	PQ loop repeat containing 3	1.50294	7.82884	5.37036	7.93711e-05	0.00131282	1.52242
A_44_P271423	Zc3hav1	zinc finger CCCH type: antiviral 1	1.50421	4.25981	10.5761	2.50807e-08	7.41648e-06	9.55757
A_44_P1024773	Dscc1	defective in sister chromatid cohesion 1 homolog (S, cerevisiae)	1.50445	6.10961	9.60457	8.87776e-08	1.58048e-05	8.32011
A_44_P419426	Tlr10	toll-like receptor 10	1.51167	3.2388	4.43983	0.000483236	0.00493882	-0.290946
A_44_P468879	Btk	Bruton agammaglobulinemia tyrosine kinase	1.51213	4.62955	6.38029	1.26769e-05	0.000363612	3.36929
A_42_P473467	Cd276	Cd276 molecule	1.51678	4.88332	5.36712	7.98561e-05	0.00131767	1.51629
A_44_P899239	Samd9l	sterile alpha motif domain containing 9-like	1.51697	11.1323	7.18011	3.27445e-06	0.000151736	4.72986
A_42_P602511	Kcnn4	potassium intermediate/small conductance calcium-activated channel: subfamily N: member 4	1.51962	6.77208	5.1477	0.000121135	0.00178651	1.09714
A_43_P18226	Myo1f	myosin IF	1.52148	9.25191	6.04461	2.29659e-05	0.000542199	2.77105
A_44_P517858	Svop	SV2 related protein	1.52217	2.07898	6.4862	1.05436e-05	0.000321732	3.55471
A_44_P174992	Ifi47	interferon gamma inducible protein 47	1.52249	7.59723	7.10031	3.73344e-06	0.00016472	4.59821
A_44_P864338	Cd22	CD22 molecule	1.52461	4.02785	4.31424	0.00062112	0.0059705	-0.541837
A_44_P158533	Tmsbl1	thymosin beta-like protein 1	1.52943	4.77953	4.06412	0.00102803	0.00869801	-1.04422
A_44_P1010416	P2ry13	purinergic receptor P2Y: G-protein coupled: 13	1.5326	3.44838	4.9382	0.000181343	0.00240211	0.691631
A_44_P356513	Duoxa1	dual oxidase maturation factor 1	1.53295	3.08544	3.19319	0.00608158	0.0334275	-2.79684
A_44_P414258	Ptprc	protein tyrosine phosphatase: receptor type: C	1.53401	5.38744	7.56065	1.77222e-06	9.97855e-05	5.34526
A_42_P579174	Cd3d	CD3 molecule: delta	1.53449	8.98073	5.84844	3.27354e-05	0.000694642	2.41412
A_44_P541297	Slc27a3	solute carrier family 27 (fatty acid transporter): member 3	1.53875	4.29895	5.46425	6.6539e-05	0.00115741	1.69991
A_44_P351621	Dnajb13	DnaJ (Hsp40) homolog: subfamily B: member 13	1.53901	1.89065	10.3313	3.41898e-08	8.88025e-06	9.25553
A_44_P900924	Rhbdf2	rhomboid 5 homolog 2 (Drosophila)	1.53973	8.34943	9.57265	9.26907e-08	1.61435e-05	8.27765
A_44_P1056788	Sdf2l1	stromal cell-derived factor 2-like 1	1.54119	10.5286	8.08841	7.80056e-07	6.11883e-05	6.16552
A_43_P15913	Cit	citron	1.5413	2.1959	6.88651	5.32791e-06	0.000206792	4.24104
A_44_P128013	Mrgprx3	MAS-related GPR: member X3	1.54173	3.21165	4.79528	0.000239522	0.00293039	0.412277
A_44_P549304	Il18bp	interleukin 18 binding protein	1.54223	6.7478	8.68005	3.23787e-07	3.37275e-05	7.04076
A_44_P1059122	RGD1311946	similar to RIKEN cDNA 1810055G02	1.54353	7.37889	11.3481	9.78016e-09	4.10198e-06	10.47
A_44_P964460	Itk	IL2-inducible T-cell kinase	1.5477	6.1205	4.70783	0.000284312	0.0033427	0.240315
A_44_P515197	Cxcl2	chemokine (C-X-C motif) ligand 2	1.5496	3.37407	3.80697	0.00173354	0.0127672	-1.56306
A_44_P652293	Klra1	killer cell lectin-like receptor subfamily A: member 1	1.5501	3.09554	4.15495	0.000855647	0.00754782	-0.861431
A_44_P422836	Igfbp1	insulin-like growth factor binding protein 1	1.55455	10.6924	5.55454	5.62208e-05	0.00102704	1.86954
A_42_P824217	Dapp1	dual adaptor of phosphotyrosine and 3-phosphoinositides	1.55741	6.44861	6.77412	6.43906e-06	0.000231663	4.05067
A_43_P22864	Rad54l	RAD54 like (S, cerevisiae)	1.56059	6.38974	8.65626	3.35169e-07	3.46142e-05	7.00645
A_44_P425380	Ndrg1	N-myc downstream regulated 1	1.56158	14.0712	12.9444	1.62829e-09	1.40169e-06	12.1798
A_42_P764365	Mpp4	membrane protein: palmitoylated 4 (MAGUK p55 subfamily member 4)	1.56341	3.21648	5.71591	4.17161e-05	0.000825943	2.16999
A_44_P1029403	Bst2	bone marrow stromal cell antigen 2	1.56425	9.63943	7.28005	2.78175e-06	0.000134051	4.89345
A_44_P838583	Psrc1	proline/serine-rich coiled-coil 1	1.56449	5.00093	7.60342	1.65599e-06	9.55988e-05	5.41317
A_44_P121417	RGD1565787	similar to RIKEN cDNA 1810065E05	1.56616	2.20734	3.32663	0.00462942	0.0269828	-2.53049
A_44_P400158	Aurka	aurora kinase A	1.57271	5.95599	7.94315	9.74318e-07	7.06303e-05	5.94355
A_43_P14233	Pttg1	pituitary tumor-transforming 1	1.57274	9.74409	6.84528	5.71021e-06	0.000214252	4.17141
A_42_P794130	Cdc20	cell division cycle 20 homolog (S, cerevisiae)	1.5742	8.55681	9.38857	1.19119e-07	1.83376e-05	8.03046
A_43_P19769	Efcab10	EF-hand calcium binding domain 10	1.57479	7.15577	3.96836	0.00124828	0.0100565	-1.23725
A_43_P12143	Clip2	CAP-GLY domain containing linker protein 2	1.57686	10.4585	12.263	3.41798e-09	2.03608e-06	11.4773
A_44_P353978	LOC100363783	rCG53773-like	1.57705	5.41657	7.06953	3.92809e-06	0.000169419	4.54719
A_43_P11580	Abcc2	ATP-binding cassette: subfamily C (CFTR/MRP): member 2	1.58033	9.96429	6.22954	1.65226e-05	0.000434625	3.10259
A_43_P15552	Ccr2	chemokine (C-C motif) receptor 2	1.58475	3.67647	3.92034	0.00137622	0.0107832	-1.33416
A_42_P621642	Lsp1	lymphocyte-specific protein 1	1.5849	11.5717	5.78434	3.6797e-05	0.000753971	2.29634
A_43_P18698	Sept1	septin 1	1.58495	4.73822	4.94249	0.000179838	0.00238792	0.700003
A_44_P419064	Cfb	complement factor B	1.58674	6.33298	9.31001	1.32725e-07	1.93454e-05	7.92374
A_42_P581001	S100a6	S100 calcium binding protein A6	1.58724	12.721	5.36362	8.03854e-05	0.00132457	1.50965
A_44_P466118	Slc11a1	solute carrier family 11 (proton-coupled divalent metal ion transporters): member 1	1.5895	6.62146	4.75132	0.000261049	0.00313282	0.32593
A_42_P457756	Pkib	protein kinase (cAMP-dependent: catalytic) inhibitor beta	1.58989	5.62971	5.64697	4.73682e-05	0.000906836	2.04204
A_44_P1025349	Uba7	ubiquitin-like modifier activating enzyme 7	1.59106	8.65955	6.49903	1.0312e-05	0.000317256	3.57706
A_44_P461544	Ccnb2	cyclin B2	1.59654	5.93625	4.68396	0.000297972	0.00346171	0.193262
A_44_P398837	RGD1564516	similar to smuckler	1.59884	4.16301	3.407	0.00392723	0.0239323	-2.36935
A_44_P705219	Pde6h	phosphodiesterase 6H: cGMP-specific: cone: gamma	1.5992	2.57682	3.40897	0.00391138	0.0238636	-2.36538
A_44_P452245	Serpine1	serpin peptidase inhibitor: clade E (nexin: plasminogen activator inhibitor type 1): member 1	1.6021	5.09637	4.95492	0.000175561	0.0023449	0.724183
A_44_P896602	Rad18	RAD18 homolog (S, cerevisiae)	1.60214	4.99273	7.94547	9.70845e-07	7.06277e-05	5.94711
A_44_P518500	Racgap1	Rac GTPase-activating protein 1	1.60344	6.76859	8.75858	2.89012e-07	3.13662e-05	7.15354
A_44_P439292	Hpgds	hematopoietic prostaglandin D synthase	1.60384	3.33685	4.70063	0.000288364	0.00337585	0.226126
A_44_P276640	Hells	helicase: lymphoid specific	1.60796	6.60324	7.57868	1.72222e-06	9.79092e-05	5.37391
A_44_P304190	Tifa	TRAF-interacting protein with forkhead-associated domain	1.60867	5.56279	10.0214	5.103e-08	1.13788e-05	8.86384
A_44_P412427	Ccdc88b	coiled-coil domain containing 88B	1.60956	9.00274	7.77049	1.27346e-06	8.30841e-05	5.67596
A_43_P22739	RGD1565785	similar to chromosome X open reading frame 21	1.61097	6.22092	4.81108	0.00023224	0.00287084	0.443259
A_43_P10931	Gpr68	G protein-coupled receptor 68	1.61249	7.88701	5.29697	9.11742e-05	0.00145084	1.38292
A_44_P469113	Slfn2	schlafen 2	1.61403	8.23267	7.10057	3.73179e-06	0.00016472	4.59865
A_44_P118897	Ly49s7	Ly49 stimulatory receptor 7	1.61416	5.25656	4.30523	0.000632438	0.006051	-0.559873
A_44_P344119	Cd80	Cd80 molecule	1.61434	2.73873	3.99317	0.001187	0.00966121	-1.18723
A_42_P588738	Igsf6	immunoglobulin superfamily: member 6	1.61437	8.13477	4.94047	0.000180546	0.00239516	0.696055
A_44_P548126	Socs3	suppressor of cytokine signaling 3	1.6151	4.68393	11.1998	1.16719e-08	4.50826e-06	10.2993
A_42_P480723	Cd8b	CD8b molecule	1.61666	6.0704	5.09509	0.000133984	0.0019143	0.995777
A_44_P114692	LOC501222	similar to Discs large homolog 5 (Placenta and prostate DLG) (Discs large protein P-dlg)	1.61701	4.66358	5.94647	2.74035e-05	0.000616053	2.59315
A_44_P149662	Gpatch4	G patch domain containing 4	1.62046	8.42303	7.16932	3.33289e-06	0.000153853	4.71211
A_44_P265058	Gmnn	geminin	1.62166	5.73249	9.08643	1.81223e-07	2.34239e-05	7.61597
A_44_P314219	Rassf4	Ras association (RalGDS/AF-6) domain family member 4	1.62202	4.02147	3.73178	0.00202094	0.0143963	-1.71489
A_44_P445344	Ddit3	DNA-damage inducible transcript 3	1.62215	8.88752	7.89265	1.05327e-06	7.43862e-05	5.86571
A_44_P431150	Pole	polymerase (DNA directed): epsilon	1.62397	3.19405	4.50499	0.000424476	0.00448733	-0.161221
A_42_P653257	Ptpn7	protein tyrosine phosphatase: non-receptor type 7	1.62424	5.92668	4.77403	0.00024969	0.00302744	0.370561
A_43_P17471	Chac1	ChaC: cation transport regulator homolog 1 (E, coli)	1.62511	2.08701	4.4285	0.000494277	0.00502132	-0.31354
A_44_P992908	Hspb1	heat shock protein 1	1.62542	10.3459	8.03996	8.39871e-07	6.44053e-05	6.0918
A_44_P593161	Gna14	guanine nucleotide binding protein: alpha 14	1.63253	9.13373	8.7318	3.00407e-07	3.21553e-05	7.11516
A_44_P262382	Batf3	basic leucine zipper transcription factor: ATF-like 3	1.63747	5.94593	5.65727	4.64752e-05	0.000895159	2.06121
A_43_P14597	Sgcg	sarcoglycan: gamma (dystrophin-associated glycoprotein)	1.64014	4.97788	5.78672	3.66373e-05	0.000752576	2.30072
A_43_P11370	Plp2	proteolipid protein 2 (colonic epithelium-enriched)	1.64095	11.0372	10.2309	3.88868e-08	9.62869e-06	9.12978
A_43_P15253	Icam1	intercellular adhesion molecule 1	1.64151	10.2705	9.30654	1.33363e-07	1.93696e-05	7.91901
A_44_P914022	Syce3	synaptonemal complex central element protein 3	1.64217	3.12878	5.69086	4.36841e-05	0.000857063	2.12357
A_42_P565275	Aspm	asp (abnormal spindle) homolog: microcephaly associated (Drosophila)	1.64469	7.7705	9.0588	1.88407e-07	2.405e-05	7.5775
A_44_P363291	Kcnk10	potassium channel: subfamily K: member 10	1.64471	2.91406	5.33696	8.4533e-05	0.00136989	1.45902
A_44_P996124	Tlr4	toll-like receptor 4	1.64475	5.91912	7.94947	9.64887e-07	7.05961e-05	5.95326
A_42_P570394	Xk	X-linked Kx blood group (McLeod syndrome) homolog	1.64686	6.38739	7.47572	2.02914e-06	0.000110468	5.20967
A_44_P550662	Ms4a6a	membrane-spanning 4-domains: subfamily A: member 6A	1.65004	5.96976	4.42918	0.000493606	0.00501822	-0.312181
A_44_P262392	Eif4ebp1	eukaryotic translation initiation factor 4E binding protein 1	1.65282	9.29308	8.7208	3.05223e-07	3.25015e-05	7.09938
A_44_P345081	Cenpm	centromere protein M	1.65319	4.12285	3.70375	0.00214	0.0150103	-1.77148
A_44_P261874	Hsp90aa1	heat shock protein 90: alpha (cytosolic): class A member 1	1.66409	14.7928	7.68102	1.46514e-06	8.88229e-05	5.53571
A_44_P540855	Actn1	actinin: alpha 1	1.66636	5.77667	8.6337	3.46358e-07	3.507e-05	6.97383
A_44_P956203	Sash3	SAM and SH3 domain containing 3	1.66909	4.16216	5.08612	0.000136311	0.00193533	0.978467
A_44_P126061	Oasl2	2'-5' oligoadenylate synthetase-like 2	1.67109	9.64356	6.26096	1.56307e-05	0.000417459	3.15845
A_44_P1038296	Cd68	Cd68 molecule	1.67189	10.3519	6.37088	1.28872e-05	0.000367298	3.35273
A_44_P523323	Spns2	spinster homolog 2	1.67228	4.81895	6.37361	1.28256e-05	0.000366092	3.35754
A_44_P625026	Tbc1d10c	TBC1 domain family: member 10C	1.67243	8.27263	7.11547	3.64127e-06	0.000161628	4.6233
A_43_P11749	Hck	hemopoietic cell kinase	1.6732	10.1217	5.91992	2.87515e-05	0.00063502	2.5448
A_42_P620762	Atf4	activating transcription factor 4 (tax-responsive enhancer element B67)	1.6768	13.4178	8.99072	2.07418e-07	2.55645e-05	7.48235
A_44_P428708	Odz4	odz: odd Oz/ten-m homolog 4 (Drosophila)	1.68174	3.0693	4.71483	0.000280431	0.00331032	0.2541
A_44_P236588	Trpm2	transient receptor potential cation channel: subfamily M: member 2	1.6827	4.86625	4.81762	0.000229291	0.00284557	0.456086
A_42_P822726	Myo1g	myosin IG	1.68494	8.26451	6.69103	7.41521e-06	0.000254481	3.90876
A_42_P810736	Timeless	timeless homolog (Drosophila)	1.68687	6.06173	12.9407	1.63481e-09	1.40169e-06	12.176
A_44_P520859	Pkmyt1	protein kinase: membrane associated tyrosine/threonine 1	1.68924	6.1017	9.03177	1.95725e-07	2.46021e-05	7.53979
A_44_P293512	Sacs	spastic ataxia of Charlevoix-Saguenay (sacsin)	1.68943	2.18103	8.96779	2.14269e-07	2.59797e-05	7.45017
A_44_P495480	Fos	FBJ osteosarcoma oncogene	1.69282	5.73809	4.08702	0.000981496	0.00839942	-0.998112
A_44_P298049	Ncf1	neutrophil cytosolic factor 1	1.69393	7.5064	6.98777	4.49857e-06	0.000186704	4.41102
A_44_P669519	LOC100364364	rCG34863-like	1.69537	8.78749	7.12327	3.59486e-06	0.000160434	4.63617
A_44_P264518	Slc25a47	solute carrier family 25: member 47	1.70401	2.97124	3.20804	0.00589979	0.0326554	-2.76727
A_44_P309266	Pbk	PDZ binding kinase	1.70569	4.89198	5.58878	5.27561e-05	0.000981635	1.93358
A_44_P102857	Tnfrsf10b	tumor necrosis factor receptor superfamily: member 10b	1.70839	3.22144	4.76075	0.000256269	0.00308807	0.344471
A_44_P457548	Parp9	poly (ADP-ribose) polymerase family: member 9	1.7086	7.46067	8.92225	2.28597e-07	2.70779e-05	7.38605
A_44_P220325	Dynlrb2	dynein light chain roadblock-type 2	1.70938	5.16407	7.93397	9.88199e-07	7.13848e-05	5.92942
A_44_P382226	Sox4	SRY (sex determining region Y)-box 4	1.7136	9.81056	15.5449	1.26744e-10	5.23528e-07	14.5381
A_44_P200647	Hmgb2	high mobility group box 2	1.71903	8.92581	8.41365	4.78583e-07	4.43045e-05	6.65233
A_44_P551075	Nfam1	NFAT activating protein with ITAM motif 1	1.72032	2.86021	4.88162	0.000202402	0.00260468	0.5813
A_44_P472994	Anxa5	annexin A5	1.72124	10.9089	9.56704	9.33966e-08	1.61978e-05	8.27018
A_44_P494274	Trpv6	transient receptor potential cation channel: subfamily V: member 6	1.72271	3.85728	7.60644	1.64811e-06	9.54115e-05	5.41795
A_44_P404843	Cxcr3	chemokine (C-X-C motif) receptor 3	1.72312	5.78737	5.14602	0.000121526	0.00178947	1.0939
A_44_P452222	Itgal	integrin: alpha L	1.72436	2.72092	4.92843	0.000184809	0.00243246	0.672619
A_44_P201028	Nfil3	nuclear factor: interleukin 3 regulated	1.72708	7.64353	7.6247	1.60119e-06	9.34855e-05	5.44685
A_44_P503972	Kctd19	potassium channel tetramerisation domain containing 19	1.73265	4.24506	5.03255	0.000151111	0.00209411	0.874863
A_43_P17687	Tacc3	transforming: acidic coiled-coil containing protein 3	1.73386	3.61058	6.85436	5.6236e-06	0.000212647	4.18677
A_44_P1042711	Kif20a	kinesin family member 20A	1.73505	7.70787	7.7221	1.37362e-06	8.68614e-05	5.60024
A_44_P297428	Ncapg	non-SMC condensin I complex: subunit G	1.7366	2.46901	4.56273	0.000378544	0.00411295	-0.0465602
A_44_P553424	Pnpla5	patatin-like phospholipase domain containing 5	1.73695	2.4717	3.47486	0.00341786	0.0215005	-2.23296
A_44_P108217	LOC686567	similar to Epiplakin	1.74304	4.8508	6.85848	5.58479e-06	0.000211919	4.19373
A_43_P12519	S100a10	S100 calcium binding protein A10	1.74353	12.4262	8.2759	5.87684e-07	5.02195e-05	6.44785
A_44_P160841	Calcb	calcitonin-related polypeptide: beta	1.74476	2.91285	4.47056	0.000454553	0.00473239	-0.22973
A_44_P1030098	Cdc45	cell division cycle 45 homolog (S, cerevisiae)	1.74567	8.09953	13.0792	1.4116e-09	1.34933e-06	12.3143
A_44_P227604	Eme1	essential meiotic endonuclease 1 homolog 1 (S, pombe)	1.74909	2.98429	10.0763	4.75008e-08	1.08705e-05	8.93404
A_44_P383555	LOC303566	E2F1-inducible gene	1.75249	5.49489	6.2249	1.66587e-05	0.000436128	3.09433
A_44_P1014388	Mms22l	MMS22-like: DNA repair protein	1.75397	4.8807	6.38537	1.25649e-05	0.000362678	3.37822
A_44_P653165	LOC690323	similar to Myosin-15 (Myosin XV) (Unconventional myosin-15)	1.75475	8.79962	6.59748	8.70216e-06	0.000282922	3.74781
A_44_P1003917	Dnah1	dynein: axonemal: heavy chain 1	1.75487	5.00152	5.51214	6.08416e-05	0.00108071	1.79002
A_44_P330828	MGC105649	hypothetical LOC302884	1.75555	5.88042	4.58084	0.000365213	0.00401052	-0.010654
A_44_P380300	Tonsl	tonsoku-like: DNA repair protein	1.75619	3.11431	5.32041	8.72177e-05	0.00140419	1.42756
A_42_P781919	C1qb	complement component 1: q subcomponent: B chain	1.75715	13.1244	6.17019	1.83546e-05	0.000463979	2.99673
A_44_P480267	Asns	asparagine synthetase	1.76	8.90171	4.93487	0.000182516	0.00241174	0.685156
A_44_P253108	Spc25	SPC25: NDC80 kinetochore complex component: homolog (S, cerevisiae)	1.76258	5.97889	4.77238	0.000250497	0.00303412	0.367323
A_43_P15819	Prss22	protease: serine: 22	1.7656	2.11282	3.09358	0.00745223	0.0389359	-2.99443
A_44_P1010482	Cd3eap	CD3e molecule: epsilon associated protein	1.76668	9.48679	13.1013	1.37911e-09	1.34933e-06	12.3362
A_42_P750683	Cyr61	cysteine-rich: angiogenic inducer: 61	1.7695	8.30498	5.06864	0.000140969	0.00198433	0.94469
A_42_P596050	Cdhr1	cadherin-related family member 1	1.77967	6.45803	9.25242	1.43736e-07	2.04428e-05	7.84505
A_43_P17697	Ms4a6b	membrane-spanning 4-domains: subfamily A: member 6B	1.78209	9.56324	5.08467	0.000136693	0.00193874	0.975654
A_44_P241439	Nap1l2	nucleosome assembly protein 1-like 2	1.78354	2.6023	5.09022	0.000135242	0.00192748	0.98638
A_44_P171427	RGD1310376	similar to hypothetical protein FLJ14642	1.78417	4.62422	12.5371	2.52611e-09	1.73051e-06	11.7646
A_43_P21950	Samhd1	SAM domain and HD domain: 1	1.78458	2.67389	8.30797	5.60131e-07	4.86503e-05	6.49569
A_44_P199187	MGC108823	similar to interferon-inducible GTPase	1.7864	8.18689	7.66293	1.50747e-06	9.01258e-05	5.50721
A_42_P640277	Enc1	ectodermal-neural cortex 1	1.78748	8.91369	9.02101	1.98722e-07	2.48218e-05	7.52475
A_44_P1060286	S100a4	S100 calcium-binding protein A4	1.788	10.3624	5.76699	3.79841e-05	0.000771756	2.26436
A_43_P21322	Hcls1	hematopoietic cell specific Lyn substrate 1	1.78863	7.17769	5.37777	7.82698e-05	0.00130037	1.53649
A_43_P12619	Nr4a3	nuclear receptor subfamily 4: group A: member 3	1.79203	4.26745	7.37695	2.37789e-06	0.000122418	5.05073
A_43_P11460	Cela1	chymotrypsin-like elastase family: member 1	1.79507	3.39236	3.57582	0.00277976	0.0183486	-2.02961
A_44_P257058	Adamts1	ADAM metallopeptidase with thrombospondin type 1 motif: 1	1.79591	3.06221	3.62598	0.00250869	0.0169764	-1.92845
A_44_P557217	Cst6	cystatin E/M	1.79725	5.95729	8.93287	2.25167e-07	2.68261e-05	7.40103
A_44_P444981	Kcnj14	potassium inwardly-rectifying channel: subfamily J: member 14	1.79786	4.07317	5.87582	3.11451e-05	0.000669889	2.46427
A_43_P10690	Klra17	killer cell lectin-like receptor: subfamily A: member 17	1.79992	6.76222	3.9036	0.00142386	0.0110237	-1.36794
A_44_P951201	LOC690097	similar to immunoreceptor Ly49si3	1.80073	5.87301	4.92781	0.000185033	0.00243315	0.671401
A_44_P515798	Ucma	upper zone of growth plate and cartilage matrix associated	1.80418	9.1777	6.47615	1.07289e-05	0.000324457	3.53718
A_44_P204145	Ulk4	unc-51-like kinase 4 (C, elegans)	1.8042	3.44664	8.76468	2.86481e-07	3.1359e-05	7.16226
A_44_P536275	Adamts4	ADAM metallopeptidase with thrombospondin type 1 motif: 4	1.80937	2.73808	9.08948	1.80449e-07	2.33975e-05	7.6202
A_44_P354078	Hist1h1a	histone cluster 1: H1a	1.81003	6.87644	5.38878	7.66652e-05	0.00128514	1.55733
A_44_P525324	Arhgap11a	Rho GTPase activating protein 11A	1.81051	5.14057	8.00134	8.91009e-07	6.66068e-05	6.0328
A_44_P228942	Runx1	runt-related transcription factor 1	1.81434	7.98559	10.533	2.64751e-08	7.58499e-06	9.50488
A_42_P797381	Tap2	transporter 2: ATP-binding cassette: sub-family B (MDR/TAP)	1.81451	9.25764	5.91139	2.91988e-05	0.000641797	2.52925
A_43_P12698	Lgals3	lectin: galactoside-binding: soluble: 3	1.81955	11.6206	9.6581	8.26014e-08	1.5157e-05	8.39105
A_44_P669066	LOC100360765	prostaglandin E2 receptor EP2 subtype-like	1.8199	5.77813	10.3543	3.32006e-08	8.74771e-06	9.28418
A_44_P423641	Lgals9	lectin: galactoside-binding: soluble: 9	1.82139	7.02216	7.15916	3.38892e-06	0.000155215	4.69538
A_42_P679371	Coro1a	coronin: actin binding protein 1A	1.82196	11.2314	6.71815	7.08061e-06	0.000247478	3.95518
A_44_P240867	Lhx2	LIM homeobox 2	1.82287	2.61558	3.29998	0.0048888	0.0281849	-2.5838
A_44_P1023538	C3	complement component 3	1.82927	9.66313	8.07303	7.9854e-07	6.18124e-05	6.14216
A_44_P994692	Zap70	zeta-chain (TCR) associated protein kinase	1.83005	7.39612	6.54752	9.48344e-06	0.000299384	3.66132
A_44_P520058	Uhrf1	ubiquitin-like with PHD and ring finger domains 1	1.83095	2.11804	7.81171	1.1942e-06	7.98718e-05	5.74021
A_44_P340261	RGD1305807	hypothetical LOC298077	1.83585	6.47326	3.91006	0.00140529	0.010944	-1.35491
A_44_P152144	Psmb10	proteasome (prosome: macropain) subunit: beta type 10	1.83672	11.4041	9.30187	1.34225e-07	1.94263e-05	7.91264
A_44_P255817	Pram1	PML-RARA regulated adaptor molecule 1	1.83786	5.8385	6.36935	1.29215e-05	0.000367298	3.35005
A_43_P11359	Rnf213	ring finger protein 213	1.83815	9.78178	10.566	2.54003e-08	7.45735e-06	9.54524
A_44_P398142	Btg2	BTG family: member 2	1.83899	9.78091	7.51802	1.8966e-06	0.000105204	5.27733
A_44_P426924	Mis18bp1	MIS18 binding protein 1	1.84069	4.27232	8.05171	8.24938e-07	6.3497e-05	6.1097
A_44_P534349	LOC100360518	rCG38847-like	1.84692	2.60148	5.07323	0.000139729	0.00197161	0.953568
A_44_P1020608	Ifi44	interferon-induced protein 44	1.84764	9.05942	10.5354	2.63939e-08	7.58499e-06	9.50787
A_44_P395625	Prl8a9	prolactin family 8: subfamily a: member 9	1.85425	2.16545	8.14707	7.13587e-07	5.7828e-05	6.25436
A_43_P12266	Bard1	BRCA1 associated RING domain 1	1.85457	6.47153	10.7564	2.00327e-08	6.25737e-06	9.77609
A_44_P744421	Arhgap30	Rho GTPase activating protein 30	1.85556	4.82432	5.8844	3.0664e-05	0.00066336	2.47994
A_44_P501898	Chtf18	CTF18: chromosome transmission fidelity factor 18 homolog (S, cerevisiae)	1.85565	5.71151	9.74491	7.35329e-08	1.41898e-05	8.50539
A_44_P215302	Ube2t	ubiquitin-conjugating enzyme E2T (putative)	1.85716	3.42016	8.23459	6.25293e-07	5.26668e-05	6.38604
A_44_P958894	LOC298795	similar to 14-3-3 protein sigma	1.85813	5.3642	6.76837	6.5021e-06	0.000232634	4.04088
A_44_P115116	Mpeg1	macrophage expressed 1	1.85875	4.9541	6.1817	1.79833e-05	0.000458257	3.0173
A_44_P930826	Clec2d2	C-type lectin domain family 2 member D2	1.86152	3.18541	5.5392	5.78491e-05	0.00104837	1.84079
A_44_P332328	Fga	fibrinogen alpha chain	1.88026	10.0431	5.21585	0.000106359	0.00162155	1.22795
A_43_P15536	Ifnb1	interferon beta 1: fibroblast	1.8893	1.9209	4.98609	0.000165288	0.0022407	0.784759
A_44_P419810	Lrr1	leucine rich repeat protein 1	1.89047	2.47684	5.84699	3.28217e-05	0.000695397	2.41147
A_44_P461154	Timp1	TIMP metallopeptidase inhibitor 1	1.89525	10.0979	8.74225	2.95906e-07	3.19483e-05	7.13014
A_44_P1029706	Cma1	chymase 1: mast cell	1.89609	2.8728	4.0284	0.00110517	0.00918288	-1.11621
A_44_P522580	Slc34a2	solute carrier family 34 (sodium phosphate): member 2	1.89784	5.13833	6.96732	4.65443e-06	0.000190929	4.37681
A_42_P532103	Anxa2	annexin A2	1.90054	11.2257	8.40047	4.88031e-07	4.4876e-05	6.63288
A_44_P1022002	Ccl7	chemokine (C-C motif) ligand 7	1.90644	4.4317	7.24449	2.94747e-06	0.000140113	4.83541
A_42_P736315	Rtp4	receptor (chemosensory) transporter protein 4	1.90672	8.14699	6.0175	2.41114e-05	0.000562777	2.72204
A_44_P960266	RGD1307493	similar to membrane protein expressed in epithelial-like lung adenocarcinoma	1.92126	7.64982	13.7168	7.30452e-10	1.07228e-06	12.9309
A_44_P114207	Hk3	hexokinase 3 (white cell)	1.92382	6.55824	7.33476	2.5456e-06	0.000128068	4.98241
A_42_P509365	Vim	vimentin	1.92993	10.116	9.29293	1.35895e-07	1.95989e-05	7.90044
A_44_P655718	Fam72a	family with sequence similarity 72: member A	1.93016	3.90711	6.39238	1.24121e-05	0.000360295	3.39053
A_44_P247923	Stmn4	stathmin-like 4	1.93168	2.50751	6.46886	1.08655e-05	0.000327662	3.52445
A_44_P473159	Cenpi	centromere protein I	1.93527	2.35742	8.5573	3.87261e-07	3.78711e-05	6.86292
A_44_P337699	Mnd1	meiotic nuclear divisions 1 homolog (S, cerevisiae)	1.93952	4.27839	6.95479	4.75267e-06	0.000193098	4.35583
A_44_P237153	Birc5	baculoviral IAP repeat-containing 5	1.94184	7.12028	7.8842	1.06714e-06	7.45963e-05	5.85264
A_42_P732259	Fam26f	family with sequence similarity 26: member F	1.94541	5.77686	5.89637	3.0005e-05	0.000653921	2.50182
A_44_P896682	LOC678766	similar to ras homolog gene family: member U	1.94573	7.10681	6.75874	6.6091e-06	0.000235212	4.02447
A_43_P10020	Lyz2	lysozyme 2	1.94837	13.8702	7.80042	1.21537e-06	8.05198e-05	5.72264
A_43_P16892	LOC681309	similar to Thrombospondin-3 precursor	1.94933	6.38015	13.4044	1.00538e-09	1.18514e-06	12.6327
A_43_P19776	LOC681325	hypothetical protein LOC681325	1.95711	3.3182	3.74048	0.00198538	0.0141946	-1.69733
A_44_P172787	Serpina11	serine (or cysteine) peptidase inhibitor: clade A (alpha-1 antiproteinase: antitrypsin): member 11	1.96025	3.51457	4.17634	0.000819526	0.00732123	-0.81844
A_44_P533786	Aurkb	aurora kinase B	1.96321	4.43368	6.44013	1.14214e-05	0.00034	3.47424
A_44_P269930	Mfsd2a	major facilitator superfamily domain containing 2A	1.96719	2.63441	3.2984	0.00490462	0.0282544	-2.58696
A_44_P821875	Ly49i7	immunoreceptor Ly49i7	1.96761	4.55393	3.6677	0.00230359	0.0158973	-1.84426
A_42_P565621	Slamf9	SLAM family member 9	1.97161	10.0083	6.60151	8.64226e-06	0.000281923	3.75476
A_44_P1001551	Batf	basic leucine zipper transcription factor: ATF-like	1.97317	6.22417	5.76096	3.84062e-05	0.000777258	2.25323
A_44_P945723	Zc3h12d	zinc finger CCCH type containing 12D	1.97663	4.53548	7.08026	3.85902e-06	0.000167671	4.565
A_44_P544063	Irgm	immunity-related GTPase family: M	1.98111	6.69027	9.62009	8.69382e-08	1.56045e-05	8.34071
A_42_P820657	Il1r2	interleukin 1 receptor: type II	1.98221	3.43972	4.41127	0.000511552	0.00515351	-0.347892
A_44_P487425	Anln	anillin: actin binding protein	1.99076	3.69724	6.19144	1.76753e-05	0.000453746	3.0347
A_44_P443479	Mns1	meiosis-specific nuclear structural 1	1.99347	4.26594	4.88742	0.000200134	0.00258277	0.592615
A_43_P19437	Rhbdl2	rhomboid: veinlet-like 2 (Drosophila)	1.99742	5.78674	6.29358	1.47579e-05	0.000401719	3.21629
A_44_P402578	Il7	interleukin 7	2.00414	3.18046	6.85242	5.642e-06	0.000212951	4.18348
A_44_P403058	Ankrd41	ankyrin repeat domain 41	2.009	3.76202	5.14678	0.000121349	0.00178846	1.09536
A_44_P594610	Cdca8	cell division cycle associated 8	2.01763	4.58279	9.09889	1.7808e-07	2.33109e-05	7.63327
A_42_P473594	Egr2	early growth response 2	2.02176	3.65987	7.4489	2.11816e-06	0.000113659	5.16665
A_44_P730251	Slc25a24	solute carrier family 25 (mitochondrial carrier: phosphate carrier): member 24	2.02391	9.55203	14.2027	4.49949e-10	9.58918e-07	13.3804
A_43_P19879	LOC689770	similar to osteoclast inhibitory lectin	2.02417	3.68987	3.8311	0.00165032	0.0123243	-1.51432
A_42_P488000	Vstm2b	V-set and transmembrane domain containing 2B	2.03224	2.58131	6.76029	6.59172e-06	0.000234987	4.02711
A_44_P296155	RT1-A2	RT1 class Ia: locus A2	2.03287	12.444	5.53691	5.80967e-05	0.00105103	1.83649
A_43_P18581	Upk3bl	uroplakin 3B-like	2.03463	7.49929	4.82446	0.000226251	0.00282063	0.469479
A_42_P785861	Nipsnap3b	nipsnap homolog 3B (C, elegans)	2.03647	9.10041	7.23416	2.99754e-06	0.000141663	4.81851
A_42_P608780	Gdf15	growth differentiation factor 15	2.03777	9.77705	4.50379	0.000425496	0.00449592	-0.163623
A_44_P478114	Cdca2	cell division cycle associated 2	2.03881	4.46008	6.27298	1.53029e-05	0.000411378	3.17979
A_44_P975601	Phf11l	PHD finger protein 11-like	2.04236	8.82808	8.72331	3.04117e-07	3.24678e-05	7.10298
A_44_P654145	Zfp365	zinc finger protein 365	2.04259	6.40356	13.9932	5.53461e-10	9.83274e-07	13.1888
A_44_P650885	Mthfd2	methylenetetrahydrofolate dehydrogenase (NADP+ dependent) 2: methenyltetrahydrofolate cyclohydrolase	2.05164	4.76226	6.94692	4.81556e-06	0.000194053	4.34262
A_44_P1005213	Nuf2	NUF2: NDC80 kinetochore complex component: homolog (S, cerevisiae)	2.05383	5.71702	7.60356	1.65563e-06	9.55988e-05	5.41339
A_44_P370065	Nptx2	neuronal pentraxin 2	2.05792	2.2288	4.51261	0.000418101	0.00443604	-0.146075
A_42_P518855	Bcl2a1d	BCL2-related protein A1d	2.06302	5.13793	6.22425	1.66777e-05	0.000436304	3.09318
A_43_P16312	Klra5	killer cell lectin-like receptor: subfamily A: member 5	2.06309	9.21863	5.70762	4.23566e-05	0.000837012	2.15464
A_44_P532270	Herc6	hect domain and RLD 6	2.06924	7.04654	7.16892	3.33512e-06	0.000153853	4.71144
A_44_P838888	Brip1	BRCA1 interacting protein C-terminal helicase 1	2.07182	4.03757	7.65313	1.53094e-06	9.08026e-05	5.49176
A_44_P480285	Kif2c	kinesin family member 2C	2.07754	3.83322	3.0682	0.00784769	0.0403608	-3.04458
A_44_P451916	Tap1	transporter 1: ATP-binding cassette: sub-family B (MDR/TAP)	2.07757	7.16649	8.10564	7.59886e-07	5.99493e-05	6.19166
A_44_P388755	Kif15	kinesin family member 15	2.07831	5.43624	10.1553	4.28745e-08	1.02444e-05	9.03432
A_42_P593020	Rln1	relaxin 1	2.08702	3.43853	4.32712	0.000605285	0.00585245	-0.516044
A_44_P409803	Cd5	Cd5 molecule	2.0905	3.38146	5.18464	0.00011288	0.00169729	1.16811
A_43_P12828	Tekt1	tektin 1	2.09211	3.24162	4.30464	0.000633188	0.00605676	-0.561055
A_44_P550748	Lrat	lecithin-retinol acyltransferase (phosphatidylcholine-retinol-O-acyltransferase)	2.09849	3.55719	3.78485	0.00181351	0.0132241	-1.60772
A_44_P372810	Mlf1ip	myeloid leukemia factor 1 interacting protein	2.09968	3.49413	4.80476	0.000235126	0.00289322	0.430867
A_44_P214857	Gpr141	G protein-coupled receptor 141	2.10238	2.40397	6.05154	2.26824e-05	0.000537048	2.78356
A_42_P693316	Cfi	complement factor I	2.10435	9.50131	8.28231	5.82061e-07	4.98426e-05	6.45743
A_44_P423281	Etv4	ets variant 4	2.1089	4.0488	6.60914	8.52972e-06	0.000279806	3.76794
A_44_P426608	Wdhd1	WD repeat and HMG-box DNA binding protein 1	2.11553	2.99868	7.62043	1.61203e-06	9.38081e-05	5.4401
A_43_P13554	Gas2l3	growth arrest-specific 2 like 3	2.11741	3.14509	5.39636	7.55785e-05	0.00127055	1.5717
A_44_P140514	Cenpa	centromere protein A	2.12615	3.91553	5.88589	3.05811e-05	0.000661914	2.48267
A_43_P11443	C4bpa	complement component 4 binding protein: alpha	2.1286	2.58143	3.57573	0.00278028	0.018349	-2.02979
A_44_P222447	RGD1560394	RGD1560394	2.12955	3.83186	9.04979	1.90815e-07	2.42819e-05	7.56494
A_44_P793692	Dtx3l	deltex 3-like (Drosophila)	2.13068	3.50856	9.18408	1.5807e-07	2.16571e-05	7.75113
A_44_P276338	Mcm6	minichromosome maintenance complex component 6	2.13083	5.2844	9.08986	1.80352e-07	2.33975e-05	7.62074
A_44_P429334	Car13	carbonic anhydrase 13	2.13136	2.70107	6.03866	2.32122e-05	0.00054707	2.76031
A_44_P945669	Dsn1	DSN1: MIND kinetochore complex component: homolog (S, cerevisiae)	2.13231	3.8941	7.96782	9.38042e-07	6.9436e-05	5.98144
A_44_P997586	Plk4	polo-like kinase 4	2.13396	2.47755	9.20216	1.54137e-07	2.14e-05	7.77603
A_44_P234129	Dlgap5	discs: large (Drosophila) homolog-associated protein 5	2.13524	7.27116	12.2242	3.56916e-09	2.09576e-06	11.4361
A_44_P1023801	Kif23	kinesin family member 23	2.14006	7.15263	12.1622	3.82529e-09	2.10906e-06	11.3701
A_42_P504653	F10	coagulation factor X	2.14021	4.11701	4.32963	0.000602254	0.00583144	-0.511029
A_44_P494828	LOC691979	similar to N-acetyltransferase ESCO2 (Establishment of cohesion 1 homolog 2) (ECO1 homolog 2)	2.14199	3.767	7.41749	2.22769e-06	0.000117241	5.11613
A_43_P17424	Chaf1b	chromatin assembly factor 1: subunit B (p60)	2.14391	8.11708	10.8795	1.7214e-08	5.74423e-06	9.92327
A_44_P437945	Bbc3	Bcl-2 binding component 3	2.14395	8.99352	14.1657	4.66593e-10	9.58918e-07	13.3469
A_44_P333403	Troap	trophinin associated protein	2.14988	5.22052	5.17605	0.000114745	0.0017163	1.15163
A_44_P311126	Clu	clusterin	2.15205	13.3086	7.80915	1.19896e-06	7.98718e-05	5.73623
A_44_P373236	Slfn8	schlafen 8	2.15235	6.11052	9.72072	7.5949e-08	1.44405e-05	8.47361
A_42_P773606	Ppm1n	protein phosphatase: Mg2+/Mn2+ dependent: 1N	2.15307	7.71948	9.48777	1.04011e-07	1.71007e-05	8.16416
A_44_P1057055	Ccl12	chemokine (C-C motif) ligand 12	2.15794	4.29851	5.04807	0.000146658	0.0020455	0.904924
A_44_P1007008	Ube2l6	ubiquitin-conjugating enzyme E2L 6	2.15829	7.15242	8.83888	2.57502e-07	2.93352e-05	7.26804
A_44_P976687	Cenpw	centromere protein W	2.15844	5.66675	5.92176	2.86559e-05	0.000633931	2.54815
A_42_P708181	Kntc1	kinetochore associated 1	2.16005	4.52728	6.89179	5.28096e-06	0.000205672	4.24994
A_42_P626008	Traf4af1	TRAF4 associated factor 1	2.16092	4.47142	9.0428	1.92702e-07	2.43712e-05	7.5552
A_42_P832728	Cst7	cystatin F (leukocystatin)	2.16202	5.70333	5.64273	4.77405e-05	0.000910992	2.03416
A_44_P492373	Rgs20	regulator of G-protein signaling 20	2.16362	3.02082	4.71121	0.00028243	0.00332819	0.246976
A_44_P852321	Ckap2l	cytoskeleton associated protein 2-like	2.16467	3.4373	5.76041	3.84445e-05	0.000777362	2.25223
A_42_P468712	Tacstd2	tumor-associated calcium signal transducer 2	2.1676	5.31642	7.8364	1.14922e-06	7.76913e-05	5.77859
A_43_P16166	Cd69	Cd69 molecule	2.16841	3.7252	8.00115	8.91267e-07	6.66068e-05	6.03251
A_44_P947743	Gpr126	G protein-coupled receptor 126	2.16982	6.66782	8.98776	2.08291e-07	2.55645e-05	7.47819
A_44_P164188	Parp14	poly (ADP-ribose) polymerase family: member 14	2.17141	6.99199	13.0447	1.46397e-09	1.36561e-06	12.28
A_44_P157144	Recql4	RecQ protein-like 4	2.17235	6.59998	14.7998	2.52892e-10	6.49665e-07	13.9102
A_44_P257893	Gbp4	guanylate binding protein 4	2.17955	3.95346	6.34701	1.34369e-05	0.000377251	3.31069
A_44_P486304	Clec2d	C-type lectin domain family 2: member D	2.18314	3.08296	6.21546	1.69392e-05	0.000438999	3.07752
A_44_P108304	Slc41a2	solute carrier family 41: member 2	2.18357	3.02228	6.0825	2.14594e-05	0.000515584	2.83937
A_44_P189793	Scel	sciellin	2.18375	2.26751	6.90431	5.17124e-06	0.000203206	4.27103
A_44_P213149	Mastl	microtubule associated serine/threonine kinase-like	2.1841	3.42386	10.0077	5.19512e-08	1.13788e-05	8.84631
A_44_P577090	Rad51	RAD51 homolog (S, cerevisiae)	2.18468	6.33437	15.6785	1.12325e-10	5.23528e-07	14.647
A_42_P458530	Ripk3	receptor-interacting serine-threonine kinase 3	2.18507	8.46592	10.9011	1.67632e-08	5.74423e-06	9.94901
A_42_P472590	Mthfd1l	methylenetetrahydrofolate dehydrogenase (NADP+ dependent) 1-like	2.18827	5.7546	8.80807	2.69143e-07	3.00263e-05	7.22419
A_44_P227065	Kif22	kinesin family member 22	2.18979	5.63202	8.67984	3.23886e-07	3.37275e-05	7.04046
A_44_P1035190	Bub1	budding uninhibited by benzimidazoles 1 homolog (S, cerevisiae)	2.19449	6.97663	13.9055	6.04085e-10	9.83274e-07	13.1076
A_44_P283726	Ifit3	interferon-induced protein with tetratricopeptide repeats 3	2.19985	4.8928	6.79831	6.18097e-06	0.000225627	4.09179
A_42_P652897	Fas	Fas (TNF receptor superfamily: member 6)	2.20084	6.78497	15.5395	1.2737e-10	5.23528e-07	14.5336
A_42_P577431	Bcl3	B-cell CLL/lymphoma 3	2.20708	10.0764	10.5939	2.45263e-08	7.35648e-06	9.57932
A_44_P466757	Gramd2	GRAM domain containing 2	2.21126	2.54454	5.69193	4.35979e-05	0.000856599	2.12556
A_44_P226999	Oas1i	2 ' -5 ' oligoadenylate synthetase 1I	2.21481	5.77888	7.59327	1.68285e-06	9.64717e-05	5.39706
A_42_P672071	Ccl19	chemokine (C-C motif) ligand 19	2.21544	10.7504	8.42801	4.68514e-07	4.37303e-05	6.67349
A_42_P592385	Abp1	amiloride binding protein 1 (amine oxidase: copper-containing)	2.21679	3.28893	4.04662	0.0010651	0.00893133	-1.07947
A_44_P528552	Cmpk2	cytidine monophosphate (UMP-CMP) kinase 2: mitochondrial	2.21718	5.77531	7.70893	1.40228e-06	8.7729e-05	5.57958
A_44_P360539	Ly49i2	Ly49 inhibitory receptor 2	2.22369	4.09605	7.27416	2.80853e-06	0.000135016	4.88384
A_44_P513530	Fam83d	family with sequence similarity 83: member D	2.22564	4.68407	8.70058	3.14289e-07	3.31236e-05	7.07032
A_44_P482335	Gys2	glycogen synthase 2	2.22823	4.58994	3.68151	0.00223952	0.0155465	-1.8164
A_44_P156949	Rtkn2	rhotekin 2	2.23157	3.47239	4.28253	0.000661905	0.00626547	-0.605343
A_44_P294675	Slfn3	schlafen 3	2.24274	8.15505	8.54904	3.9198e-07	3.79095e-05	6.85088
A_44_P111662	Ly49s3	Ly-49 stimulatory receptor 3	2.24982	3.56725	5.34278	8.36096e-05	0.00136265	1.47007
A_44_P653701	Mybl2	myeloblastosis oncogene-like 2	2.25289	5.21131	12.4797	2.69017e-09	1.78345e-06	11.7049
A_43_P15995	Naip2	NLR family: apoptosis inhibitory protein 2	2.25582	3.00762	3.90869	0.0014092	0.0109619	-1.35767
A_43_P10641	Mgst2	microsomal glutathione S-transferase 2	2.25708	5.34999	6.94523	4.82914e-06	0.00019441	4.33979
A_44_P436164	Ckap2	cytoskeleton associated protein 2	2.26287	6.03748	4.09316	0.000969379	0.00832031	-0.985744
A_44_P301963	Psmb9	proteasome (prosome: macropain) subunit: beta type 9 (large multifunctional peptidase 2)	2.26696	11.3724	9.55805	9.45413e-08	1.62591e-05	8.25819
A_43_P11590	Mmp7	matrix metallopeptidase 7	2.28329	3.67932	3.77924	0.00183437	0.0133383	-1.61905
A_44_P411954	Cd2	Cd2 molecule	2.2925	4.16118	5.7817	3.69751e-05	0.000756212	2.29148
A_42_P580844	Cdk1	cyclin-dependent kinase 1	2.29407	9.79763	9.15795	1.63942e-07	2.20935e-05	7.71507
A_43_P12384	Birc3	baculoviral IAP repeat-containing 3	2.29514	6.93618	12.1647	3.81456e-09	2.10906e-06	11.3727
A_44_P534089	Ccnb1	cyclin B1	2.30542	7.2867	8.86786	2.47039e-07	2.86837e-05	7.30916
A_44_P1032296	Capg	capping protein (actin filament): gelsolin-like	2.3059	8.03515	5.56459	5.51804e-05	0.00101254	1.88834
A_44_P543096	Serpina10	serine (or cysteine) peptidase inhibitor: clade A (alpha-1 antiproteinase: antitrypsin): member 10	2.30685	3.61792	3.35876	0.00433476	0.0257399	-2.46611
A_44_P428642	Zbp1	Z-DNA binding protein 1	2.3075	5.9416	8.03386	8.47739e-07	6.4767e-05	6.08249
A_44_P993328	Ms4a11	membrane-spanning 4-domains: subfamily A: member 11	2.30945	7.52549	6.33558	1.37088e-05	0.000381798	3.29052
A_44_P266817	Klra22	killer cell lectin-like receptor subfamily A: member 22	2.31021	5.85702	5.38259	7.7563e-05	0.00129356	1.54561
A_44_P103225	Cd3e	CD3 molecule: epsilon	2.31712	4.35277	7.09768	3.74966e-06	0.00016519	4.59386
A_44_P1027971	Gpr84	G protein-coupled receptor 84	2.3284	3.47385	4.12271	0.000913178	0.00795041	-0.926266
A_43_P11505	Serpina3k	serine (or cysteine) peptidase inhibitor: clade A: member 3K	2.32849	2.85683	4.48334	0.000443142	0.00464288	-0.20429
A_44_P1019604	Ube2c	ubiquitin-conjugating enzyme E2C	2.33384	7.12284	6.74341	6.78315e-06	0.000240559	3.99834
A_44_P130740	Trim6	tripartite motif-containing 6	2.33435	5.21363	9.47763	1.05458e-07	1.72695e-05	8.15055
A_42_P580305	Pfkfb1	6-phosphofructo-2-kinase/fructose-2:6-biphosphatase 1	2.33984	5.21507	12.9395	1.63689e-09	1.40169e-06	12.1748
A_44_P151582	Il17re	interleukin 17 receptor E	2.34265	7.212	7.98444	9.14394e-07	6.80876e-05	6.00693
A_43_P10887	Map1b	microtubule-associated protein 1B	2.34362	4.29918	8.00254	8.89367e-07	6.66068e-05	6.03464
A_42_P598602	Cd3g	CD3 molecule: gamma	2.34432	8.28828	6.60443	8.59897e-06	0.000281628	3.75981
A_43_P15311	Adcy2	adenylate cyclase 2 (brain)	2.3464	6.27298	9.36863	1.22427e-07	1.86375e-05	8.00344
A_44_P182020	Psmb8	proteasome (prosome: macropain) subunit: beta type 8 (large multifunctional peptidase 7)	2.35192	10.0035	9.93993	5.67842e-08	1.20933e-05	8.75912
A_43_P11621	Cd44	Cd44 molecule	2.35707	7.74198	6.68037	7.55127e-06	0.000257577	3.89047
A_44_P142724	Mcm3	minichromosome maintenance complex component 3	2.35821	7.06596	12.3909	2.96623e-09	1.93526e-06	11.6122
A_44_P1056100	Ttk	Ttk protein kinase	2.36483	4.07193	8.81721	2.65634e-07	2.98316e-05	7.23721
A_44_P332834	Cep72	centrosomal protein 72	2.36735	3.94348	6.46336	1.09695e-05	0.000330073	3.51486
A_44_P306930	Ddx60	DEAD (Asp-Glu-Ala-Asp) box polypeptide 60	2.37838	4.34069	7.63011	1.58757e-06	9.30869e-05	5.4554
A_44_P480157	Kif4	kinesin family member 4	2.38406	3.50142	8.31555	5.53824e-07	4.84337e-05	6.50696
A_43_P12148	Top2a	topoisomerase (DNA) II alpha	2.38904	5.01142	13.4417	9.67401e-10	1.18514e-06	12.6687
A_42_P577421	Nnmt	nicotinamide N-methyltransferase	2.40714	6.09076	5.75779	3.86297e-05	0.000779478	2.24739
A_44_P1042952	Hrk	harakiri: BCL2 interacting protein (contains only BH3 domain)	2.41828	3.40686	5.50247	6.19499e-05	0.00109472	1.77184
A_44_P229122	Spag5	sperm associated antigen 5	2.41883	5.80116	9.43826	1.11281e-07	1.75923e-05	8.09757
A_44_P515852	Tpx2	TPX2: microtubule-associated: homolog (Xenopus laevis)	2.42948	4.97983	5.9036	2.9614e-05	0.000648841	2.51503
A_44_P470884	Prc1	protein regulator of cytokinesis 1	2.43146	5.03222	5.62652	4.91933e-05	0.000929224	2.00398
A_43_P12626	Msln	mesothelin	2.44191	3.67706	4.35666	0.000570532	0.00560081	-0.456968
A_44_P137633	Adora1	adenosine A1 receptor	2.44675	5.98458	7.4347	2.16695e-06	0.000114927	5.14383
A_44_P196172	Rsad2	radical S-adenosyl methionine domain containing 2	2.44714	8.73207	8.2327	6.2707e-07	5.27085e-05	6.38321
A_44_P655531	Sarm1	sterile alpha and TIR motif containing 1	2.45992	2.64679	4.66196	0.000311165	0.00357358	0.149829
A_42_P695531	Tpbg	trophoblast glycoprotein	2.46274	8.02325	7.24354	2.95205e-06	0.000140113	4.83385
A_44_P450104	Diaph3	diaphanous homolog 3 (Drosophila)	2.46752	3.53124	6.21776	1.68704e-05	0.000437768	3.08162
A_44_P470824	Trip13	thyroid hormone receptor interactor 13	2.47206	2.46529	7.57996	1.71873e-06	9.7846e-05	5.37594
A_44_P1042473	Lgals3bp	lectin: galactoside-binding: soluble: 3 binding protein	2.47988	12.1396	13.5727	8.45781e-10	1.1588e-06	12.7943
A_44_P325522	Lmnb1	lamin B1	2.48332	3.72832	3.81746	0.00169684	0.0125599	-1.54187
A_43_P22577	RGD1563091	similar to OEF2	2.48338	6.38432	9.33851	1.27607e-07	1.90729e-05	7.96255
A_44_P135066	Galnt13	UDP-N-acetyl-alpha-D-galactosamine:polypeptide N-acetylgalactosaminyltransferase 13 (GalNAc-T13)	2.48856	5.01276	7.12395	3.59081e-06	0.000160427	4.63731
A_43_P10990	Klhl31	kelch-like 31 (Drosophila)	2.48873	3.53702	7.26471	2.85203e-06	0.000136469	4.86843
A_42_P677628	Klf6	Kruppel-like factor 6	2.49131	11.706	11.2819	1.05819e-08	4.30641e-06	10.394
A_44_P284200	Usp18	ubiquitin specific peptidase 18	2.49142	6.47876	7.8856	1.06484e-06	7.45622e-05	5.8548
A_44_P1053321	Gbp2	guanylate binding protein 2: interferon-inducible	2.50512	10.2809	9.37078	1.22065e-07	1.86375e-05	8.00636
A_44_P654498	LOC688459	hypothetical protein LOC688459	2.50656	2.44104	5.36962	7.9482e-05	0.00131361	1.52102
A_44_P323735	Vtcn1	V-set domain containing T cell activation inhibitor 1	2.51369	2.7205	5.61163	5.05686e-05	0.00095075	1.97621
A_44_P1010816	Ska1	spindle and kinetochore associated complex subunit 1	2.52444	4.07224	10.5301	2.65732e-08	7.58499e-06	9.50128
A_44_P463313	Plk1	polo-like kinase 1	2.53256	8.32553	14.8719	2.36229e-10	6.47316e-07	13.9725
A_44_P236197	Ifit1	interferon-induced protein with tetratricopeptide repeats 1	2.53455	3.32486	4.21575	0.000756973	0.00690192	-0.739266
A_44_P546123	Mcm5	minichromosome maintenance complex component 5	2.54017	3.38158	7.83748	1.1473e-06	7.76892e-05	5.78026
A_44_P130856	LOC100360801	mCG11385-like	2.54094	4.06894	8.3562	5.21232e-07	4.64733e-05	6.56736
A_44_P592923	RGD1559690	similar to hypothetical protein FLJ25416	2.55214	3.24927	8.55864	3.86501e-07	3.78711e-05	6.86487
A_44_P1043157	Cxcl9	chemokine (C-X-C motif) ligand 9	2.55297	5.96206	8.08111	7.88783e-07	6.14041e-05	6.15442
A_44_P276087	Ampd1	adenosine monophosphate deaminase 1	2.55964	4.51671	6.65534	7.88099e-06	0.00026465	3.8475
A_44_P187566	Dcaf12l1	DDB1 and CUL4 associated factor 12-like 1	2.56025	2.77982	6.59602	8.72414e-06	0.000282922	3.74527
A_44_P399249	Tgm1	transglutaminase 1: K polypeptide	2.58654	4.02493	7.73268	1.35104e-06	8.59359e-05	5.61682
A_42_P543774	Trib3	tribbles homolog 3 (Drosophila)	2.59655	6.98384	12.0487	4.34663e-09	2.20567e-06	11.2481
A_44_P1039606	Cenpt	centromere protein T	2.60332	5.75418	7.22897	3.02304e-06	0.000142496	4.81001
A_43_P10723	Bub1b	budding uninhibited by benzimidazoles 1 homolog: beta (S, cerevisiae)	2.60949	4.28593	8.93058	2.259e-07	2.68357e-05	7.39781
A_43_P16160	Cenpf	centromere protein F	2.61033	3.90262	13.4913	9.19309e-10	1.18514e-06	12.7164
A_44_P244851	Car3	carbonic anhydrase 3	2.62139	2.89433	3.57232	0.00279976	0.0184238	-2.03667
A_44_P550785	Gbp5	guanylate binding protein 5	2.62717	3.8887	9.62186	8.67308e-08	1.56045e-05	8.34306
A_43_P21634	C4b	complement component 4B (Chido blood group)	2.63228	9.18205	5.8076	3.52653e-05	0.000732876	2.33915
A_44_P494632	Flnc	filamin C: gamma	2.63479	2.56069	9.16505	1.62324e-07	2.20198e-05	7.72488
A_44_P299213	Ifi27	interferon: alpha-inducible protein 27	2.64991	12.5235	6.28813	1.49003e-05	0.000404789	3.20663
A_42_P527724	Fcnb	ficolin B	2.65398	5.47425	5.79807	3.58845e-05	0.000741933	2.32162
A_44_P332606	C2	complement component 2	2.65918	7.54486	7.66467	1.50334e-06	9.01258e-05	5.50996
A_43_P11464	Fgg	fibrinogen gamma chain	2.66659	5.20283	5.41351	7.31809e-05	0.00123835	1.60414
A_44_P265366	Espl1	extra spindle pole bodies homolog 1 (S, cerevisiae)	2.67537	6.04311	8.21238	6.46552e-07	5.3796e-05	6.35272
A_43_P22672	Exo1	exonuclease 1	2.67663	5.60482	6.08918	2.12046e-05	0.000511186	2.8514
A_42_P695401	Ccl2	chemokine (C-C motif) ligand 2	2.68108	7.88768	13.0248	1.49508e-09	1.36561e-06	12.2602
A_44_P328136	Mx1	myxovirus (influenza virus) resistance 1	2.68627	5.09787	7.80956	1.19819e-06	7.98718e-05	5.73687
A_42_P629321	Wisp2	WNT1 inducible signaling pathway protein 2	2.69348	3.20349	6.15728	1.87807e-05	0.000470401	2.97362
A_43_P17490	Rrm2	ribonucleotide reductase M2	2.70501	4.95885	10.681	2.19981e-08	6.74768e-06	9.68514
A_44_P335716	Sgol1	shugoshin-like 1 (S, pombe)	2.70585	2.85972	11.0087	1.47012e-08	5.25446e-06	10.0762
A_44_P899616	Fam111a	family with sequence similarity 111: member A	2.70699	4.6221	6.7393	6.83068e-06	0.000241204	3.99131
A_43_P15106	E2f8	E2F transcription factor 8	2.71682	4.26231	5.99305	2.51953e-05	0.000578548	2.67776
A_44_P433935	Plac1	placenta-specific 1	2.73275	3.12006	7.14048	3.4945e-06	0.000157667	4.66459
A_43_P14036	Ifi27l2b	interferon: alpha-inducible protein 27 like 2B	2.74013	12.8376	9.45428	1.08871e-07	1.74878e-05	8.11916
A_44_P288291	Phlda3	pleckstrin homology-like domain: family A: member 3	2.74113	6.37307	10.3008	3.5551e-08	9.01733e-06	9.2174
A_44_P367761	Ccng1	cyclin G1	2.74196	8.97192	4.59858	0.000352622	0.0039028	0.0244922
A_44_P653053	Cxcl13	chemokine (C-X-C motif) ligand 13	2.75349	10.5399	5.57295	5.43294e-05	0.00100184	1.90399
A_42_P493380	Myc	myelocytomatosis oncogene	2.79321	9.28042	11.1401	1.25407e-08	4.77278e-06	10.23
A_44_P510436	Myo16	myosin XVI	2.81404	2.33612	13.9135	5.99293e-10	9.83274e-07	13.115
A_44_P1039994	Irf7	interferon regulatory factor 7	2.82824	11.1938	7.70525	1.41042e-06	8.79295e-05	5.5738
A_44_P560973	Lamc2	laminin: gamma 2	2.82997	4.94614	6.79716	6.19297e-06	0.000225665	4.08984
A_44_P214873	Arntl	aryl hydrocarbon receptor nuclear translocator-like	2.83113	8.8823	12.6516	2.23019e-09	1.58868e-06	11.8827
A_44_P239281	Cdc6	cell division cycle 6 homolog (S, cerevisiae)	2.83578	2.68029	13.5929	8.28523e-10	1.1588e-06	12.8135
A_44_P462661	Il1rn	interleukin 1 receptor antagonist	2.84917	6.63447	7.60127	1.66164e-06	9.57833e-05	5.40976
A_44_P562894	Rnd1	Rho family GTPase 1	2.88328	5.92976	12.5075	2.60946e-09	1.75831e-06	11.7338
A_42_P689631	Ephb6	Eph receptor B6	2.90849	4.83803	9.60047	8.92697e-08	1.58157e-05	8.31467
A_44_P184484	Orc1	origin recognition complex: subunit 1	2.91387	3.74255	7.85738	1.11241e-06	7.68458e-05	5.81113
A_43_P14506	Ankrd34b	ankyrin repeat domain 34B	2.92557	3.89227	4.41756	0.000505174	0.00510427	-0.335348
A_42_P557394	Isg20	interferon stimulated exonuclease gene 20	2.92593	8.78918	11.3499	9.75994e-09	4.10198e-06	10.472
A_42_P729340	Oas1a	2'-5' oligoadenylate synthetase 1A	2.9383	10.6778	9.18777	1.57258e-07	2.16571e-05	7.75621
A_44_P478340	Msc	musculin	2.94058	4.09832	7.41009	2.25435e-06	0.000117889	5.10421
A_43_P14162	A2m	alpha-2-macroglobulin	2.94513	6.99268	4.83923	0.000219823	0.00276503	0.498409
A_43_P16529	Gadd45b	growth arrest and DNA-damage-inducible: beta	3.03907	10.4658	7.30429	2.67442e-06	0.000131645	4.93291
A_43_P15962	Ccna2	cyclin A2	3.05605	3.27849	19.5843	4.70418e-12	6.46828e-08	17.4052
A_44_P240696	Nppc	natriuretic peptide C	3.06841	2.67791	6.04024	2.31466e-05	0.000545838	2.76316
A_44_P477555	Ns5atp9	NS5A (hepatitis C virus) transactivated protein 9	3.07821	5.76946	13.1342	1.33222e-09	1.34933e-06	12.3687
A_44_P421375	Ina	internexin neuronal intermediate filament protein: alpha	3.13264	2.60365	16.3451	6.23252e-11	3.65965e-07	15.1744
A_44_P312095	LOC691259	hypothetical protein LOC691259	3.14458	2.72814	6.93035	4.95072e-06	0.000197563	4.31481
A_42_P700209	Slc7a3	solute carrier family 7 (cationic amino acid transporter: y+ system): member 3	3.20731	2.95938	6.87947	5.39122e-06	0.000207773	4.22917
A_44_P210173	Tnfrsf12a	tumor necrosis factor receptor superfamily: member 12a	3.20887	9.62875	11.9512	4.85459e-09	2.43339e-06	11.1425
A_44_P1039128	Cxcl10	chemokine (C-X-C motif) ligand 10	3.22629	9.61702	22.4083	6.71004e-13	2.75803e-08	18.983
A_44_P467269	Ccnf	cyclin F	3.23286	3.3173	9.5118	1.00665e-07	1.67516e-05	8.19637
A_43_P11465	Fst	follistatin	3.23877	7.65574	5.6467	4.73911e-05	0.000906852	2.04156
A_44_P214846	Mx2	myxovirus (influenza virus) resistance 2	3.24439	5.31775	9.67348	8.09126e-08	1.5117e-05	8.41137
A_44_P475564	Glycam1	glycosylation dependent cell adhesion molecule 1	3.25136	6.57619	6.10614	2.05717e-05	0.00050033	2.88191
A_42_P473398	Cxcl1	chemokine (C-X-C motif) ligand 1 (melanoma growth stimulating activity: alpha)	3.27963	5.80649	9.17885	1.59227e-07	2.17432e-05	7.74392
A_44_P352268	Plk2	polo-like kinase 2	3.28464	6.98345	11.6859	6.58221e-09	3.03987e-06	10.8509
A_44_P271658	Reg3b	regenerating islet-derived 3 beta	3.29407	3.52899	3.15448	0.00658173	0.0355122	-2.87376
A_44_P144188	Syt12	synaptotagmin XII	3.32375	3.86262	9.86216	6.29203e-08	1.2996e-05	8.65846
A_44_P990376	Gpnmb	glycoprotein (transmembrane) nmb	3.34883	8.33882	7.20943	3.12105e-06	0.000145778	4.77801
A_44_P233786	Vgf	VGF nerve growth factor inducible	3.34935	2.83592	5.81436	3.48328e-05	0.000727877	2.35158
A_44_P1022458	Tubb6	tubulin: beta 6 class V	3.34997	7.4727	18.7705	8.65724e-12	7.11677e-08	16.8917
A_43_P11616	Atf3	activating transcription factor 3	3.35846	9.4637	12.2939	3.30272e-09	2.02615e-06	11.51
A_44_P339798	Hist1h1b	histone cluster 1: H1b	3.37643	7.40064	9.89711	6.00803e-08	1.25994e-05	8.70378
A_44_P997843	Csrp3	cysteine and glycine-rich protein 3	3.38768	4.32968	9.48835	1.03929e-07	1.71007e-05	8.16494
A_44_P161332	Ifi203-ps1	interferon activated gene 203: pseudogene 1	3.38914	4.56809	8.02437	8.60126e-07	6.55914e-05	6.06801
A_44_P1037342	Cyp3a9	cytochrome P450: family 3: subfamily a: polypeptide 9	3.51276	2.77553	5.00378	0.000159733	0.00218413	0.819105
A_42_P602724	Ubd	ubiquitin D	3.53367	11.8739	9.09585	1.78841e-07	2.33362e-05	7.62906
A_42_P638620	Lcn2	lipocalin 2	3.55296	8.29388	10.0746	4.76045e-08	1.08705e-05	8.9319
A_44_P141897	Abcb1b	ATP-binding cassette: subfamily B (MDR/TAP): member 1B	3.57217	5.16057	10.3276	3.43518e-08	8.88025e-06	9.25091
A_44_P478144	LOC290595	hypothetical gene supported by AF152002	3.68719	6.99734	19.4383	5.23883e-12	6.46828e-08	17.3152
A_42_P817417	PVR	poliovirus receptor	3.77939	6.95967	11.756	6.07057e-09	2.88307e-06	10.9285
A_44_P492025	Oasl	2'-5'-oligoadenylate synthetase-like	3.80388	4.87016	10.1324	4.4165e-08	1.03732e-05	9.00531
A_43_P19999	Fcrls	Fc receptor-like S: scavenger receptor	3.84323	5.06533	6.48368	1.05898e-05	0.000322212	3.55031
A_44_P1013314	Isg15	ISG15 ubiquitin-like modifier	3.88832	11.2186	10.762	1.98943e-08	6.25737e-06	9.78283
A_43_P10037	Fgb	fibrinogen beta chain	4.21784	9.98299	7.90875	1.0274e-06	7.33149e-05	5.89055
A_42_P501233	Adra1d	adrenergic: alpha-1D-: receptor	4.302	6.71343	11.8243	5.6116e-09	2.74588e-06	11.0038
A_44_P914438	Cdkn1a	cyclin-dependent kinase inhibitor 1A	4.49059	10.1437	15.432	1.40468e-10	5.24878e-07	14.4451
A_44_P491796	Spp1	secreted phosphoprotein 1	4.9594	13.9732	13.8376	6.46651e-10	9.84419e-07	13.0443
A_43_P11672	Il1rl1	interleukin 1 receptor-like 1	5.45613	4.40101	11.2467	1.10356e-08	4.40386e-06	10.3535
A_44_P1000653	Serpina3n	serine (or cysteine) peptidase inhibitor: clade A: member 3N	5.69817	9.87374	4.45982	0.000464375	0.00479819	-0.25112
A_43_P15489	Il24	interleukin 24	5.81351	5.03385	10.0026	5.23029e-08	1.13788e-05	8.8397
A_42_P693821	Fosl1	fos-like antigen 1	6.15038	4.42605	12.3554	3.08491e-09	1.98124e-06	11.5749
A_44_P252517	Havcr1	hepatitis A virus cellular receptor 1	7.48201	8.21875	13.1989	1.24489e-09	1.31201e-06	12.4324

## Sheet: D29_D15
ID	GeneSymbol	GeneTitle	logFC	AveExpr	t	P,Value	adj,P,Val	B
A_44_P252517	Havcr1	hepatitis A virus cellular receptor 1	-7.28072	8.21875	-14.3598	3.85878e-10	1.4036e-07	13.672
A_44_P992578	Rrm2	ribonucleotide reductase M2	-5.79291	4.69761	-23.2613	3.89924e-13	9.73478e-10	20.0711
A_44_P1039606	Cenpt	centromere protein T	-5.73119	5.75418	-17.793	1.86197e-11	1.31953e-08	16.5729
A_44_P621913	Cenpw	centromere protein W	-5.71507	5.07947	-20.5018	2.43123e-12	2.85516e-09	18.4483
A_44_P286409	Ttk	Ttk protein kinase	-5.69279	5.75331	-15.2177	1.71024e-10	7.55873e-08	14.4615
A_44_P527480	Ccna2	cyclin A2	-5.66867	6.6815	-20.8727	1.87634e-12	2.46128e-09	18.682
A_43_P11672	Il1rl1	interleukin 1 receptor-like 1	-5.66362	4.40101	-13.0523	1.45224e-09	3.97942e-07	12.372
A_44_P531770	Top2a	topoisomerase (DNA) II alpha	-5.59563	5.53864	-14.5474	3.21814e-10	1.25479e-07	13.8488
A_44_P436164	Ckap2	cytoskeleton associated protein 2	-5.5085	6.03748	-11.1401	1.25408e-08	2.13001e-06	10.2265
A_42_P693821	Fosl1	fos-like antigen 1	-5.5047	4.42605	-12.3636	3.05721e-09	7.05957e-07	11.6351
A_44_P976680	Cenpw	centromere protein W	-5.45909	6.1894	-16.8825	3.93708e-11	2.37979e-08	15.8671
A_43_P10723	Bub1b	budding uninhibited by benzimidazoles 1 homolog: beta (S, cerevisiae)	-5.44715	4.28593	-20.8424	1.91618e-12	2.46128e-09	18.6631
A_44_P309266	Pbk	PDZ binding kinase	-5.38229	4.89198	-19.7169	4.26845e-12	4.38615e-09	17.9367
A_44_P976687	Cenpw	centromere protein W	-5.10019	5.66675	-15.6442	1.15858e-10	5.47367e-08	14.8368
A_44_P461544	Ccnb2	cyclin B2	-5.09927	5.93625	-16.7262	4.49373e-11	2.60149e-08	15.7417
A_43_P15489	Il24	interleukin 24	-5.09109	5.03385	-9.7935	6.89211e-08	7.28411e-06	8.50987
A_43_P15106	E2f8	E2F transcription factor 8	-5.05165	4.26231	-12.4587	2.75273e-09	6.51606e-07	11.7392
A_44_P229122	Spag5	sperm associated antigen 5	-5.04412	5.80116	-22.0053	8.73107e-13	1.63124e-09	19.3645
A_42_P580844	Cdk1	cyclin-dependent kinase 1	-5.02101	9.79763	-22.4097	6.70371e-13	1.45023e-09	19.5976
A_44_P1010816	Ska1	spindle and kinetochore associated complex subunit 1	-4.97688	4.07224	-23.2101	4.02626e-13	9.73478e-10	20.0432
A_43_P16160	Cenpf	centromere protein F	-4.95609	3.90262	-28.6387	1.868e-14	1.57024e-10	22.6019
A_44_P1019604	Ube2c	ubiquitin-conjugating enzyme E2C	-4.85041	7.12284	-15.669	1.1329e-10	5.46333e-08	14.8583
A_44_P1042711	Kif20a	kinesin family member 20A	-4.83344	7.70787	-24.0511	2.39836e-13	8.17328e-10	20.4905
A_44_P534089	Ccnb1	cyclin B1	-4.78416	7.2867	-20.5745	2.30998e-12	2.79257e-09	18.4946
A_44_P311771	Bub1b	budding uninhibited by benzimidazoles 1 homolog: beta (S, cerevisiae)	-4.75128	5.76791	-13.9553	5.74815e-10	1.96888e-07	13.2829
A_42_P708181	Kntc1	kinetochore associated 1	-4.6645	4.52728	-16.6391	4.83972e-11	2.73394e-08	15.6712
A_44_P265366	Espl1	extra spindle pole bodies homolog 1 (S, cerevisiae)	-4.60611	6.04311	-15.8079	1.00019e-10	4.95311e-08	14.9779
A_44_P470884	Prc1	protein regulator of cytokinesis 1	-4.5932	5.03222	-11.8835	5.2442e-09	1.0724e-06	11.0982
A_44_P513530	Fam83d	family with sequence similarity 83: member D	-4.59288	4.68407	-20.074	3.29584e-12	3.56497e-09	18.1724
A_42_P626008	Traf4af1	TRAF4 associated factor 1	-4.55079	4.47142	-21.2915	1.4078e-12	2.13481e-09	18.9396
A_44_P333403	Troap	trophinin associated protein	-4.39753	5.22052	-11.8372	5.5294e-09	1.11958e-06	11.0454
A_43_P17490	Rrm2	ribonucleotide reductase M2	-4.36303	4.95885	-19.2614	5.97523e-12	5.58181e-09	17.6283
A_43_P10037	Fgb	fibrinogen beta chain	-4.32349	9.98299	-9.06375	1.87099e-07	1.53806e-05	7.49749
A_44_P141897	Abcb1b	ATP-binding cassette: subfamily B (MDR/TAP): member 1B	-4.2946	5.16057	-13.8818	6.18642e-10	2.10149e-07	13.2109
A_44_P1005213	Nuf2	NUF2: NDC80 kinetochore complex component: homolog (S, cerevisiae)	-4.25441	5.71702	-17.6095	2.15907e-11	1.50414e-08	16.434
A_44_P1044835	Fgb	fibrinogen beta chain	-4.24519	9.25564	-8.4899	4.27577e-07	2.77641e-05	6.65697
A_44_P477555	Ns5atp9	NS5A (hepatitis C virus) transactivated protein 9	-4.24268	5.76946	-20.2396	2.92755e-12	3.34253e-09	18.2801
A_44_P899616	Fam111a	family with sequence similarity 111: member A	-4.23089	4.6221	-11.7765	5.9289e-09	1.17727e-06	10.9758
A_44_P227065	Kif22	kinesin family member 22	-4.23057	5.63202	-18.7483	8.80549e-12	7.54025e-09	17.2705
A_44_P253108	Spc25	SPC25: NDC80 kinetochore complex component: homolog (S, cerevisiae)	-4.1508	5.97889	-12.5653	2.44963e-09	6.10636e-07	11.8549
A_44_P515852	Tpx2	TPX2: microtubule-associated: homolog (Xenopus laevis)	-4.1467	4.97983	-11.2658	1.07869e-08	1.8787e-06	10.3774
A_44_P507571	Ccne1	cyclin E1	-4.13746	5.79861	-14.5417	3.23596e-10	1.25479e-07	13.8434
A_43_P15962	Ccna2	cyclin A2	-4.12774	3.27849	-29.5743	1.16542e-14	1.57024e-10	22.9739
A_44_P997843	Csrp3	cysteine and glycine-rich protein 3	-4.12523	4.32968	-12.9179	1.67489e-09	4.41302e-07	12.2311
A_44_P467269	Ccnf	cyclin F	-4.10419	3.3173	-13.5008	9.10433e-10	2.83496e-07	12.8319
A_44_P332834	Cep72	centrosomal protein 72	-4.03267	3.94348	-12.3096	3.24551e-09	7.32968e-07	11.5757
A_44_P515275	Cdkn1a	cyclin-dependent kinase inhibitor 1A	-3.99773	3.34314	-11.7078	6.41797e-09	1.25618e-06	10.8967
A_44_P463309	Plk1	polo-like kinase 1	-3.99113	7.22794	-20.7306	2.07105e-12	2.57958e-09	18.5931
A_44_P1056100	Ttk	Ttk protein kinase	-3.99065	4.07193	-16.6352	4.85554e-11	2.73394e-08	15.6681
A_44_P1000653	Serpina3n	serine (or cysteine) peptidase inhibitor: clade A: member 3N	-3.98597	9.87374	-3.48795	0.00332744	0.019419	-2.44108
A_44_P463313	Plk1	polo-like kinase 1	-3.96912	8.32553	-26.059	7.44305e-14	4.17079e-10	21.4782
A_44_P215302	Ube2t	ubiquitin-conjugating enzyme E2T (putative)	-3.93886	3.42016	-19.5262	4.90968e-12	4.80483e-09	17.8086
A_44_P494828	LOC691979	similar to N-acetyltransferase ESCO2 (Establishment of cohesion 1 homolog 2) (ECO1 homolog 2)	-3.92186	3.767	-15.184	1.76453e-10	7.71567e-08	14.4313
A_44_P234129	Dlgap5	discs: large (Drosophila) homolog-associated protein 5	-3.86913	7.27116	-24.7652	1.56562e-13	6.43516e-10	20.8542
A_42_P501233	Adra1d	adrenergic: alpha-1D-: receptor	-3.86245	6.71343	-11.8693	5.33009e-09	1.08457e-06	11.082
A_44_P533786	Aurkb	aurora kinase B	-3.84012	4.43368	-14.084	5.05771e-10	1.77681e-07	13.408
A_44_P592923	RGD1559690	similar to hypothetical protein FLJ25416	-3.83235	3.24927	-14.3688	3.82503e-10	1.4036e-07	13.6806
A_44_P1022458	Tubb6	tubulin: beta 6 class V	-3.77332	7.4727	-23.6382	3.08624e-13	9.06097e-10	20.2735
A_44_P550748	Lrat	lecithin-retinol acyltransferase (phosphatidylcholine-retinol-O-acyltransferase)	-3.7195	3.55719	-7.50035	1.95083e-06	8.27501e-05	5.10885
A_42_P817417	PVR	poliovirus receptor	-3.71616	6.95967	-12.9237	1.66464e-09	4.41302e-07	12.2372
A_44_P140514	Cenpa	centromere protein A	-3.70065	3.91553	-11.4538	8.6314e-09	1.5977e-06	10.6006
A_43_P14233	Pttg1	pituitary tumor-transforming 1	-3.67045	9.74409	-17.8611	1.76309e-11	1.27137e-08	16.624
A_44_P171427	RGD1310376	similar to hypothetical protein FLJ14642	-3.65761	4.62422	-28.7353	1.77801e-14	1.57024e-10	22.6412
A_44_P213149	Mastl	microtubule associated serine/threonine kinase-like	-3.642	3.42386	-18.6577	9.43952e-12	7.91108e-09	17.2061
A_44_P546123	Mcm5	minichromosome maintenance complex component 5	-3.63036	3.38158	-12.5233	2.56468e-09	6.27477e-07	11.8094
A_44_P1035190	Bub1	budding uninhibited by benzimidazoles 1 homolog (S, cerevisiae)	-3.62719	6.97663	-25.6968	9.13244e-14	4.17079e-10	21.3079
A_44_P560973	Lamc2	laminin: gamma 2	-3.62709	4.94614	-9.74003	7.40138e-08	7.58473e-06	8.43773
A_44_P108588	Fst	follistatin	-3.59578	8.003	-5.67102	4.53113e-05	0.00080344	1.89556
A_44_P577090	Rad51	RAD51 homolog (S, cerevisiae)	-3.56387	6.33437	-28.5952	1.91013e-14	1.57024e-10	22.5842
A_42_P827359	Mybl2	myeloblastosis oncogene-like 2	-3.5628	4.0063	-16.079	7.86399e-11	4.04042e-08	15.2083
A_44_P184484	Orc1	origin recognition complex: subunit 1	-3.55142	3.74255	-10.7069	2.1301e-08	3.01221e-06	9.69444
A_42_P638620	Lcn2	lipocalin 2	-3.52019	8.29388	-11.1599	1.22448e-08	2.08837e-06	10.2504
A_44_P403058	Ankrd41	ankyrin repeat domain 41	-3.49959	3.76202	-10.0237	5.08781e-08	5.95796e-06	8.81673
A_44_P491796	Spp1	secreted phosphoprotein 1	-3.49204	13.9732	-10.8935	1.69205e-08	2.59509e-06	9.92585
A_44_P433935	Plac1	placenta-specific 1	-3.48896	3.12006	-10.1924	4.08621e-08	5.0589e-06	9.03809
A_43_P12148	Top2a	topoisomerase (DNA) II alpha	-3.47513	5.01142	-21.8604	9.60892e-13	1.7172e-09	19.2796
A_44_P450104	Diaph3	diaphanous homolog 3 (Drosophila)	-3.454	3.53124	-9.73083	7.4929e-08	7.6422e-06	8.4253
A_44_P352268	Plk2	polo-like kinase 2	-3.45187	6.98345	-13.7304	7.20449e-10	2.35021e-07	13.0617
A_44_P760780	Mcm3	minichromosome maintenance complex component 3	-3.43313	3.75848	-14.5205	3.30277e-10	1.26873e-07	13.8235
A_44_P525324	Arhgap11a	Rho GTPase activating protein 11A	-3.4114	5.14057	-16.8558	4.02673e-11	2.39871e-08	15.8458
A_44_P345081	Cenpm	centromere protein M	-3.36775	4.12285	-8.43555	4.63314e-07	2.93487e-05	6.57523
A_43_P11465	Fst	follistatin	-3.35331	7.65574	-6.53647	9.66579e-06	0.000259844	3.47348
A_44_P1037342	Cyp3a9	cytochrome P450: family 3: subfamily a: polypeptide 9	-3.34616	2.77553	-5.32906	8.58033e-05	0.00128682	1.24475
A_44_P478144	LOC290595	hypothetical gene supported by AF152002	-3.31846	6.99734	-19.5594	4.79101e-12	4.80305e-09	17.831
A_44_P237153	Birc5	baculoviral IAP repeat-containing 5	-3.31196	7.12028	-15.0343	2.02821e-10	8.7753e-08	14.2967
A_44_P1023801	Kif23	kinesin family member 23	-3.30691	7.15263	-21.0119	1.70445e-12	2.33527e-09	18.7683
A_44_P480285	Kif2c	kinesin family member 2C	-3.30107	3.83322	-5.45058	6.82645e-05	0.00109306	1.4777
A_44_P480157	Kif4	kinesin family member 4	-3.29928	3.50142	-12.8661	1.77005e-09	4.62663e-07	12.1765
A_44_P478114	Cdca2	cell division cycle associated 2	-3.29507	4.46008	-11.3349	9.9351e-09	1.76018e-06	10.4598
A_44_P337699	Mnd1	meiotic nuclear divisions 1 homolog (S, cerevisiae)	-3.27968	4.27839	-13.1485	1.31233e-09	3.69272e-07	12.4719
A_44_P1038028	Tnfrsf12a	tumor necrosis factor receptor superfamily: member 12a	-3.25116	10.82	-12.4198	2.87333e-09	6.7487e-07	11.6967
A_43_P22672	Exo1	exonuclease 1	-3.24523	5.60482	-8.25412	6.07202e-07	3.59623e-05	6.29969
A_44_P210173	Tnfrsf12a	tumor necrosis factor receptor superfamily: member 12a	-3.21986	9.62875	-13.4076	1.00206e-09	3.02851e-07	12.7376
A_44_P276338	Mcm6	minichromosome maintenance complex component 6	-3.20344	5.2844	-15.2784	1.61707e-10	7.2246e-08	14.5156
A_44_P152395	Rnd1	Rho family GTPase 1	-3.19912	3.6698	-11.1105	1.29951e-08	2.14512e-06	10.1908
A_44_P239281	Cdc6	cell division cycle 6 homolog (S, cerevisiae)	-3.19126	2.68029	-17.1024	3.27485e-11	2.10191e-08	16.0414
A_44_P945669	Dsn1	DSN1: MIND kinetochore complex component: homolog (S, cerevisiae)	-3.18552	3.8941	-13.3084	1.11054e-09	3.25435e-07	12.6365
A_44_P475564	Glycam1	glycosylation dependent cell adhesion molecule 1	-3.18525	6.57619	-6.68806	7.45286e-06	0.000217259	3.73922
A_44_P807777	E2f1	E2F transcription factor 1	-3.14838	7.03186	-17.0737	3.35409e-11	2.10191e-08	16.0188
A_44_P142724	Mcm3	minichromosome maintenance complex component 3	-3.1255	7.06596	-18.3609	1.18785e-11	9.3893e-09	16.9926
A_44_P1014388	Mms22l	MMS22-like: DNA repair protein	-3.11537	4.8807	-12.6803	2.16195e-09	5.51943e-07	11.9787
A_44_P335716	Sgol1	shugoshin-like 1 (S, pombe)	-3.10274	2.85972	-14.1134	4.91296e-10	1.74084e-07	13.4364
A_44_P312095	LOC691259	hypothetical protein LOC691259	-3.06856	2.72814	-7.56105	1.7711e-06	7.71977e-05	5.20756
A_44_P1013314	Isg15	ISG15 ubiquitin-like modifier	-3.06729	11.2186	-9.49165	1.03463e-07	9.75373e-06	8.09853
A_44_P233786	Vgf	VGF nerve growth factor inducible	-3.05566	2.83592	-5.93064	2.81989e-05	0.000565948	2.37959
A_44_P655718	Fam72a	family with sequence similarity 72: member A	-3.03848	3.90711	-11.2507	1.09822e-08	1.90464e-06	10.3595
A_44_P914438	Cdkn1a	cyclin-dependent kinase inhibitor 1A	-3.03371	10.1437	-11.6559	6.81525e-09	1.32762e-06	10.8367
A_44_P231935	Rad51	RAD51 homolog (S, cerevisiae)	-3.02114	2.78469	-9.93599	5.70794e-08	6.42786e-06	8.7005
A_44_P304009	Fam111a	family with sequence similarity 111: member A	-3.02016	3.8092	-7.91805	1.01275e-06	5.12733e-05	5.77806
A_44_P653701	Mybl2	myeloblastosis oncogene-like 2	-2.97925	5.21131	-18.4513	1.10716e-11	8.92306e-09	17.0581
A_44_P555213	Cenpf	centromere protein F	-2.97596	3.58707	-8.70889	3.10527e-07	2.19736e-05	6.98251
A_44_P776556	Chac1	ChaC: cation transport regulator homolog 1 (E, coli)	-2.97467	6.18116	-5.18147	0.000113566	0.00158182	0.959419
A_44_P852321	Ckap2l	cytoskeleton associated protein 2-like	-2.95608	3.4373	-8.79497	2.74258e-07	2.00228e-05	7.10883
A_44_P107653	Diaph3	diaphanous homolog 3 (Drosophila)	-2.94629	3.4554	-9.15388	1.64876e-07	1.40504e-05	7.62588
A_44_P308467	Ndn	necdin homolog (mouse)	-2.93967	3.2337	-13.5031	9.08257e-10	2.83496e-07	12.8342
A_44_P227604	Eme1	essential meiotic endonuclease 1 homolog 1 (S, pombe)	-2.93051	2.98429	-18.875	7.99409e-12	6.99109e-09	17.3599
A_43_P16529	Gadd45b	growth arrest and DNA-damage-inducible: beta	-2.92779	10.4658	-7.8674	1.09526e-06	5.43046e-05	5.69815
A_43_P17424	Chaf1b	chromatin assembly factor 1: subunit B (p60)	-2.89592	8.11708	-16.4302	5.79014e-11	3.17323e-08	15.5006
A_42_P527724	Fcnb	ficolin B	-2.8958	5.47425	-7.07311	3.90486e-06	0.000136365	4.39986
A_42_P472590	Mthfd1l	methylenetetrahydrofolate dehydrogenase (NADP+ dependent) 1-like	-2.88929	5.7546	-13.0025	1.53087e-09	4.11264e-07	12.32
A_44_P144188	Syt12	synaptotagmin XII	-2.87971	3.86262	-9.55316	9.51694e-08	9.2623e-06	8.18318
A_44_P421375	Ina	internexin neuronal intermediate filament protein: alpha	-2.87793	2.60365	-16.7885	4.26231e-11	2.50277e-08	15.7919
A_44_P838583	Psrc1	proline/serine-rich coiled-coil 1	-2.87647	5.00093	-15.6297	1.17385e-10	5.48283e-08	14.8242
A_44_P558641	Fgg	fibrinogen gamma chain	-2.86781	4.87768	-5.43907	6.97532e-05	0.00111041	1.45571
A_44_P520859	Pkmyt1	protein kinase: membrane associated tyrosine/threonine 1	-2.86612	6.1017	-17.1329	3.19275e-11	2.08304e-08	16.0654
A_42_P794130	Cdc20	cell division cycle 20 homolog (S, cerevisiae)	-2.85222	8.55681	-19.0186	7.17007e-12	6.40677e-09	17.4604
A_44_P510436	Myo16	myosin XVI	-2.85083	2.33612	-15.7591	1.04479e-10	5.11239e-08	14.9361
A_44_P990376	Gpnmb	glycoprotein (transmembrane) nmb	-2.84312	8.33882	-6.84318	5.73036e-06	0.000179178	4.00785
A_44_P487425	Anln	anillin: actin binding protein	-2.83228	3.69724	-9.84837	6.40794e-08	6.93984e-06	8.58354
A_43_P13069	Chek1	checkpoint kinase 1	-2.82342	4.11335	-10.427	3.02666e-08	3.93686e-06	9.34079
A_44_P838888	Brip1	BRCA1 interacting protein C-terminal helicase 1	-2.80046	4.03757	-11.5657	7.57049e-09	1.43396e-06	10.7317
A_44_P470824	Trip13	thyroid hormone receptor interactor 13	-2.7908	2.46529	-9.56736	9.33568e-08	9.16427e-06	8.20266
A_44_P1039128	Cxcl10	chemokine (C-X-C motif) ligand 10	-2.78164	9.61702	-21.6004	1.14277e-12	1.95713e-09	19.1256
A_43_P11616	Atf3	activating transcription factor 3	-2.77358	9.4637	-11.3512	9.74404e-09	1.74895e-06	10.4793
A_43_P12266	Bard1	BRCA1 associated RING domain 1	-2.77273	6.47153	-17.9798	1.60378e-11	1.19238e-08	16.7126
A_44_P238927	Kif18a	kinesin family member 18A	-2.75371	4.82869	-12.0987	4.10844e-09	8.98241e-07	11.3413
A_44_P562894	Rnd1	Rho family GTPase 1	-2.72402	5.92976	-13.2114	1.22871e-09	3.50721e-07	12.5368
A_44_P426608	Wdhd1	WD repeat and HMG-box DNA binding protein 1	-2.71107	2.99868	-10.9183	1.64132e-08	2.54578e-06	9.95642
A_44_P518500	Racgap1	Rac GTPase-activating protein 1	-2.70965	6.76859	-16.5482	5.2312e-11	2.90565e-08	15.5973
A_44_P257058	Adamts1	ADAM metallopeptidase with thrombospondin type 1 motif: 1	-2.709	3.06221	-6.11512	2.02447e-05	0.000439576	2.71804
A_44_P501898	Chtf18	CTF18: chromosome transmission fidelity factor 18 homolog (S, cerevisiae)	-2.70401	5.71151	-15.8761	9.41115e-11	4.77564e-08	15.0363
A_44_P196172	Rsad2	radical S-adenosyl methionine domain containing 2	-2.69724	8.73207	-10.1452	4.34382e-08	5.2359e-06	8.97638
A_44_P436008	Lamc2	laminin: gamma 2	-2.66749	3.4466	-8.94697	2.20699e-07	1.7235e-05	7.3297
A_43_P11464	Fgg	fibrinogen gamma chain	-2.66543	5.20283	-6.04987	2.27501e-05	0.000477577	2.59886
A_44_P214846	Mx2	myxovirus (influenza virus) resistance 2	-2.65538	5.31775	-8.85179	2.52787e-07	1.88571e-05	7.19172
A_44_P157144	Recql4	RecQ protein-like 4	-2.64617	6.59998	-20.1558	3.10802e-12	3.45267e-09	18.2258
A_44_P700270	Fam64a	family with sequence similarity 64: member A	-2.64393	3.33664	-4.68912	0.000294964	0.00315152	-0.00965879
A_42_P774527	Gzmc	granzyme C	-2.63687	4.28412	-5.43771	6.99309e-05	0.00111194	1.45312
A_44_P320839	Slc25a27	solute carrier family 25: member 27	-2.63202	3.30889	-8.01754	8.69166e-07	4.62165e-05	5.93402
A_44_P238978	Cdt1	chromatin licensing and DNA replication factor 1	-2.63193	4.39206	-8.60649	3.60377e-07	2.4618e-05	6.83102
A_44_P354078	Hist1h1a	histone cluster 1: H1a	-2.62574	6.87644	-8.74	2.96868e-07	2.12581e-05	7.02827
A_44_P370190	Rsad2	radical S-adenosyl methionine domain containing 2	-2.58843	3.03783	-6.68932	7.43681e-06	0.000216945	3.74142
A_43_P13554	Gas2l3	growth arrest-specific 2 like 3	-2.58305	3.14509	-7.36009	2.44348e-06	9.69217e-05	4.87886
A_42_P473398	Cxcl1	chemokine (C-X-C motif) ligand 1 (melanoma growth stimulating activity: alpha)	-2.5828	5.80649	-8.08184	7.87906e-07	4.3646e-05	6.03412
A_44_P349002	E2f1	E2F transcription factor 1	-2.5641	3.61718	-9.89996	5.98541e-08	6.6134e-06	8.65252
A_44_P494632	Flnc	filamin C: gamma	-2.56273	2.56069	-9.9666	5.4828e-08	6.33032e-06	8.74118
A_44_P288291	Phlda3	pleckstrin homology-like domain: family A: member 3	-2.55756	6.37307	-10.7454	2.03084e-08	2.9496e-06	9.74243
A_44_P400158	Aurka	aurora kinase A	-2.55473	5.95599	-14.4259	3.61863e-10	1.36455e-07	13.7346
A_44_P218896	Cyr61	cysteine-rich: angiogenic inducer: 61	-2.55358	6.44723	-7.77896	1.25673e-06	6.04547e-05	5.55781
A_44_P229842	LOC100158225	hypothetical protein LOC100158225	-2.54717	4.37697	-12.7894	1.92179e-09	4.96801e-07	12.0952
A_42_P608780	Gdf15	growth differentiation factor 15	-2.54676	9.77705	-6.29312	1.47699e-05	0.000350917	3.04017
A_42_P689631	Ephb6	Eph receptor B6	-2.54098	4.83803	-9.37736	1.20966e-07	1.10984e-05	7.94008
A_44_P1030098	Cdc45	cell division cycle 45 homolog (S, cerevisiae)	-2.53605	8.09953	-21.2437	1.45427e-12	2.13481e-09	18.9105
A_44_P380182	Mthfd2	methylenetetrahydrofolate dehydrogenase (NADP+ dependent) 2: methenyltetrahydrofolate cyclohydrolase	-2.53508	3.81704	-7.75247	1.30983e-06	6.19538e-05	5.51557
A_42_P580305	Pfkfb1	6-phosphofructo-2-kinase/fructose-2:6-biphosphatase 1	-2.53269	5.21507	-15.6591	1.14309e-10	5.46333e-08	14.8497
A_44_P160841	Calcb	calcitonin-related polypeptide: beta	-2.52886	2.91285	-7.24446	2.94765e-06	0.000111052	4.68722
A_42_P543774	Trib3	tribbles homolog 3 (Drosophila)	-2.5102	6.98384	-13.0229	1.49823e-09	4.05142e-07	12.3412
A_44_P524326	Racgap1	Rac GTPase-activating protein 1	-2.50904	5.66526	-11.9874	4.6589e-09	9.87086e-07	11.2161
A_44_P443479	Mns1	meiosis-specific nuclear structural 1	-2.50052	4.26594	-6.85418	5.62532e-06	0.000176907	4.02676
A_44_P388755	Kif15	kinesin family member 15	-2.49142	5.43624	-13.6108	8.13532e-10	2.61234e-07	12.9424
A_42_P531684	Cenpq	centromere protein Q	-2.48451	5.37636	-17.5061	2.34834e-11	1.60873e-08	16.355
A_43_P17687	Tacc3	transforming: acidic coiled-coil containing protein 3	-2.4752	3.61058	-10.94	1.59839e-08	2.4941e-06	9.98303
A_43_P18256	LOC100158225	hypothetical protein LOC100158225	-2.46633	3.19139	-10.1885	4.10684e-08	5.06917e-06	9.03301
A_42_P557394	Isg20	interferon stimulated exonuclease gene 20	-2.46024	8.78918	-10.6699	2.23054e-08	3.11844e-06	9.64809
A_42_P629321	Wisp2	WNT1 inducible signaling pathway protein 2	-2.45429	3.20349	-6.27274	1.53096e-05	0.000359172	3.0035
A_44_P447585	LOC100310874	antisense RNA overlapping MCH	-2.44307	4.71879	-9.29832	1.34886e-07	1.21053e-05	7.82962
A_44_P997586	Plk4	polo-like kinase 4	-2.41667	2.47755	-11.6513	6.85189e-09	1.32846e-06	10.8314
A_44_P399249	Tgm1	transglutaminase 1: K polypeptide	-2.41402	4.02493	-8.06876	8.03758e-07	4.4108e-05	6.01381
A_44_P492025	Oasl	2'-5'-oligoadenylate synthetase-like	-2.40827	4.87016	-7.17207	3.31793e-06	0.000120773	4.56631
A_43_P15311	Adcy2	adenylate cyclase 2 (brain)	-2.40786	6.27298	-10.7488	2.02224e-08	2.94752e-06	9.7467
A_42_P493380	Myc	myelocytomatosis oncogene	-2.40557	9.28042	-10.7265	2.07894e-08	2.98366e-06	9.71889
A_44_P1024773	Dscc1	defective in sister chromatid cohesion 1 homolog (S, cerevisiae)	-2.401	6.10961	-17.1376	3.18052e-11	2.08304e-08	16.069
A_42_P565275	Aspm	asp (abnormal spindle) homolog: microcephaly associated (Drosophila)	-2.38794	7.7705	-14.705	2.76741e-10	1.11518e-07	13.9954
A_42_P577421	Nnmt	nicotinamide N-methyltransferase	-2.38627	6.09076	-6.38159	1.26482e-05	0.000313616	3.19864
A_43_P19776	LOC681325	hypothetical protein LOC681325	-2.38531	3.3182	-5.09696	0.000133503	0.00177893	0.794922
A_44_P650885	Mthfd2	methylenetetrahydrofolate dehydrogenase (NADP+ dependent) 2: methenyltetrahydrofolate cyclohydrolase	-2.38352	4.76226	-9.02328	1.98086e-07	1.60854e-05	7.43953
A_44_P281035	Uchl1	ubiquitin carboxyl-terminal esterase L1 (ubiquitin thiolesterase)	-2.376	4.20242	-9.12094	1.72657e-07	1.44831e-05	7.57906
A_44_P1039994	Irf7	interferon regulatory factor 7	-2.37279	11.1938	-7.22742	3.03069e-06	0.000113246	4.65883
A_44_P896682	LOC678766	similar to ras homolog gene family: member U	-2.37263	7.10681	-9.2144	1.51533e-07	1.31959e-05	7.71154
A_42_P695531	Tpbg	trophoblast glycoprotein	-2.37065	8.02325	-7.79571	1.22433e-06	5.92044e-05	5.58446
A_43_P10990	Klhl31	kelch-like 31 (Drosophila)	-2.3681	3.53702	-7.72851	1.35988e-06	6.368e-05	5.47729
A_44_P240696	Nppc	natriuretic peptide C	-2.36575	2.67791	-5.20672	0.000108227	0.00152188	1.00841
A_42_P677628	Klf6	Kruppel-like factor 6	-2.36182	11.706	-11.9579	4.81785e-09	1.00522e-06	11.1827
A_42_P602724	Ubd	ubiquitin D	-2.358	11.8739	-6.78604	6.31048e-06	0.000192276	3.90929
A_44_P501503	Slc25a24	solute carrier family 25 (mitochondrial carrier: phosphate carrier): member 24	-2.34497	2.886	-5.95993	2.67453e-05	0.000543407	2.43363
A_44_P515912	Mthfd2	methylenetetrahydrofolate dehydrogenase (NADP+ dependent) 2: methenyltetrahydrofolate cyclohydrolase	-2.30659	4.4899	-7.05527	4.02183e-06	0.000139267	4.3697
A_44_P492888	Enc1	ectodermal-neural cortex 1	-2.30401	3.55619	-6.84297	5.73242e-06	0.000179178	4.00748
A_44_P473159	Cenpi	centromere protein I	-2.29521	2.35742	-11.3468	9.79542e-09	1.75053e-06	10.474
A_44_P524321	Racgap1	Rac GTPase-activating protein 1	-2.2934	6.7455	-14.7228	2.72095e-10	1.11518e-07	14.0119
A_43_P23188	LOC678766	similar to ras homolog gene family: member U	-2.28424	5.68403	-8.76199	2.87597e-07	2.06663e-05	7.06053
A_44_P837344	LOC691979	similar to N-acetyltransferase ESCO2 (Establishment of cohesion 1 homolog 2) (ECO1 homolog 2)	-2.2838	2.86389	-6.08017	2.15488e-05	0.000459161	2.65427
A_43_P10641	Mgst2	microsomal glutathione S-transferase 2	-2.28278	5.34999	-7.85342	1.11926e-06	5.50959e-05	5.67603
A_44_P140314	Cdc25c	cell division cycle 25 homolog C (S, pombe)	-2.27904	3.02868	-9.87183	6.21207e-08	6.75488e-06	8.61494
A_44_P113088	Slc34a2	solute carrier family 34 (sodium phosphate): member 2	-2.27679	6.30094	-6.722	7.03445e-06	0.000208613	3.79828
A_42_P677623	Klf6	Kruppel-like factor 6	-2.27308	6.38938	-10.5914	2.46037e-08	3.34863e-06	9.54941
A_44_P503972	Kctd19	potassium channel tetramerisation domain containing 19	-2.27286	4.24506	-7.38082	2.36312e-06	9.49473e-05	4.91302
A_44_P1027971	Gpr84	G protein-coupled receptor 84	-2.26386	3.47385	-4.48158	0.0004447	0.00425874	-0.425021
A_42_P488000	Vstm2b	V-set and transmembrane domain containing 2B	-2.26203	2.58131	-8.41288	4.79131e-07	3.00667e-05	6.54104
A_43_P14162	A2m	alpha-2-macroglobulin	-2.26185	6.99268	-4.15519	0.000855234	0.00696507	-1.08429
A_44_P419810	Lrr1	leucine rich repeat protein 1	-2.25932	2.47684	-7.81259	1.19257e-06	5.78725e-05	5.61129
A_44_P452222	Itgal	integrin: alpha L	-2.25124	2.72092	-7.19381	3.20184e-06	0.000117624	4.6027
A_44_P960266	RGD1307493	similar to membrane protein expressed in epithelial-like lung adenocarcinoma	-2.25047	7.64982	-17.9636	1.62453e-11	1.19238e-08	16.7006
A_44_P431150	Pole	polymerase (DNA directed): epsilon	-2.24996	3.19405	-6.97826	4.57034e-06	0.000153727	4.23904
A_44_P154513	Tmem40	transmembrane protein 40	-2.24935	3.70621	-10.9789	1.52433e-08	2.42542e-06	10.0307
A_44_P365584	Il1rl1	interleukin 1 receptor-like 1	-2.24805	3.01228	-5.19912	0.000109805	0.00154091	0.993681
A_42_P509365	Vim	vimentin	-2.24113	10.116	-12.0651	4.26672e-09	9.23026e-07	11.3037
A_42_P527141	Foxm1	forkhead box M1	-2.24045	6.97501	-19.268	5.94554e-12	5.58181e-09	17.6329
A_42_P700209	Slc7a3	solute carrier family 7 (cationic amino acid transporter: y+ system): member 3	-2.23855	2.95938	-5.36828	7.96818e-05	0.00122581	1.32013
A_44_P1042952	Hrk	harakiri: BCL2 interacting protein (contains only BH3 domain)	-2.23142	3.40686	-5.6766	4.48472e-05	0.000798168	1.90606
A_44_P328136	Mx1	myxovirus (influenza virus) resistance 1	-2.2307	5.09787	-7.25059	2.91834e-06	0.000110183	4.69743
A_44_P137633	Adora1	adenosine A1 receptor	-2.22718	5.98458	-7.5663	1.75637e-06	7.68002e-05	5.21608
A_44_P247923	Stmn4	stathmin-like 4	-2.21346	2.50751	-8.28741	5.77633e-07	3.4813e-05	6.35057
A_42_P729340	Oas1a	2'-5' oligoadenylate synthetase 1A	-2.21275	10.6778	-7.73573	1.34459e-06	6.32344e-05	5.48883
A_44_P383555	LOC303566	E2F1-inducible gene	-2.20965	5.49489	-8.77517	2.82184e-07	2.04923e-05	7.07986
A_42_P750683	Cyr61	cysteine-rich: angiogenic inducer: 61	-2.20757	8.30498	-7.06985	3.92598e-06	0.000136986	4.39435
A_44_P543096	Serpina10	serine (or cysteine) peptidase inhibitor: clade A (alpha-1 antiproteinase: antitrypsin): member 10	-2.20369	3.61792	-3.58729	0.00271531	0.0166578	-2.23943
A_43_P11443	C4bpa	complement component 4 binding protein: alpha	-2.20297	2.58143	-4.13746	0.000886384	0.00713254	-1.12026
A_44_P947743	Gpr126	G protein-coupled receptor 126	-2.19429	6.66782	-10.1619	4.25054e-08	5.16893e-06	8.9983
A_44_P222447	RGD1560394	RGD1560394	-2.19394	3.83186	-10.4239	3.03888e-08	3.94028e-06	9.33672
A_44_P351898	Mad2l1	MAD2 mitotic arrest deficient-like 1 (yeast)	-2.16437	7.50551	-11.3672	9.56193e-09	1.72379e-06	10.4981
A_44_P466757	Gramd2	GRAM domain containing 2	-2.16094	2.54454	-6.21895	1.68347e-05	0.000383144	2.90647
A_44_P108304	Slc41a2	solute carrier family 41: member 2	-2.15714	3.02228	-6.71813	7.08082e-06	0.000209534	3.79156
A_44_P276087	Ampd1	adenosine monophosphate deaminase 1	-2.14902	4.51671	-6.24724	1.60139e-05	0.000370202	2.95754
A_44_P332606	C2	complement component 2	-2.14756	7.54486	-6.92063	5.03182e-06	0.000164668	4.14072
A_43_P11505	Serpina3k	serine (or cysteine) peptidase inhibitor: clade A: member 3K	-2.1443	2.85683	-4.61601	0.000340684	0.00351131	-0.155565
A_44_P832019	Phf11l	PHD finger protein 11-like	-2.13559	4.73242	-8.60198	3.62759e-07	2.46862e-05	6.82432
A_44_P654498	LOC688459	hypothetical protein LOC688459	-2.13501	2.44104	-5.11351	0.000129333	0.00174294	0.827189
A_44_P556989	Ngfr	nerve growth factor receptor	-2.13461	3.54661	-9.52172	9.93165e-08	9.4735e-06	8.13997
A_44_P423281	Etv4	ets variant 4	-2.1339	4.0488	-7.47683	2.02552e-06	8.4954e-05	5.07048
A_43_P16892	LOC681309	similar to Thrombospondin-3 precursor	-2.12863	6.38015	-16.3651	6.12558e-11	3.29361e-08	15.4469
A_44_P236738	Pole2	polymerase (DNA directed): epsilon 2 (p59 subunit)	-2.12754	2.93893	-7.20546	3.1414e-06	0.000116012	4.62217
A_44_P1053321	Gbp2	guanylate binding protein 2: interferon-inducible	-2.12167	10.2809	-8.8732	2.4516e-07	1.84605e-05	7.22287
A_44_P395625	Prl8a9	prolactin family 8: subfamily a: member 9	-2.11924	2.16545	-10.4104	3.09119e-08	3.98299e-06	9.31952
A_44_P372810	Mlf1ip	myeloid leukemia factor 1 interacting protein	-2.11526	3.49413	-5.41173	7.34262e-05	0.0011547	1.40342
A_42_P810736	Timeless	timeless homolog (Drosophila)	-2.11328	6.06173	-18.1254	1.429e-11	1.08771e-08	16.8204
A_44_P462661	Il1rn	interleukin 1 receptor antagonist	-2.11146	6.63447	-6.29804	1.46428e-05	0.000348906	3.049
A_43_P14506	Ankrd34b	ankyrin repeat domain 34B	-2.10926	3.89227	-3.56089	0.00286603	0.0173468	-2.29307
A_42_P757258	Kif20b	kinesin family member 20B	-2.09813	6.22705	-10.8062	1.88378e-08	2.77524e-06	9.81799
A_44_P332328	Fga	fibrinogen alpha chain	-2.0971	10.0431	-6.50402	1.02233e-05	0.000269191	3.41617
A_44_P250520	Exnef	exonuclease NEF-sp	-2.0948	5.02508	-3.1308	0.00690765	0.0335371	-3.1604
A_44_P429334	Car13	carbonic anhydrase 13	-2.08428	2.70107	-6.60229	8.63065e-06	0.00024116	3.58925
A_44_P473314	Bora	bora: aurora kinase A activator	-2.08036	2.8505	-8.12104	7.42321e-07	4.17968e-05	6.09489
A_42_P652897	Fas	Fas (TNF receptor superfamily: member 6)	-2.07201	6.78497	-16.3567	6.17005e-11	3.29361e-08	15.44
A_44_P468193	Mxd3	Max dimerization protein 3	-2.06788	5.08104	-12.3256	3.1885e-09	7.32161e-07	11.5933
A_44_P353355	Cks2	CDC28 protein kinase regulatory subunit 2	-2.06602	6.24643	-9.2536	1.43502e-07	1.26847e-05	7.76679
A_44_P370065	Nptx2	neuronal pentraxin 2	-2.06001	2.2288	-5.05039	0.000146006	0.00189153	0.703912
A_44_P541297	Slc27a3	solute carrier family 27 (fatty acid transporter): member 3	-2.05614	4.29895	-8.16336	6.9621e-07	3.99112e-05	6.16027
A_44_P528552	Cmpk2	cytidine monophosphate (UMP-CMP) kinase 2: mitochondrial	-2.05544	5.77531	-7.99013	9.06451e-07	4.77665e-05	5.89118
A_44_P380300	Tonsl	tonsoku-like: DNA repair protein	-2.04857	3.11431	-6.93874	4.88179e-06	0.000161689	4.17166
A_42_P785861	Nipsnap3b	nipsnap homolog 3B (C, elegans)	-2.04811	9.10041	-8.1343	7.27537e-07	4.13453e-05	6.1154
A_43_P23316	Rad18	RAD18 homolog (S, cerevisiae)	-2.04443	6.44595	-10.2165	3.96166e-08	4.91951e-06	9.06933
A_43_P22478	Dyrk3	dual-specificity tyrosine-(Y)-phosphorylation regulated kinase 3	-2.04041	2.20208	-7.75754	1.29947e-06	6.16058e-05	5.52367
A_44_P373236	Slfn8	schlafen 8	-2.03605	6.11052	-10.2808	3.64703e-08	4.58446e-06	9.15281
A_44_P1007008	Ube2l6	ubiquitin-conjugating enzyme E2L 6	-2.02797	7.15242	-9.28547	1.37304e-07	1.22156e-05	7.81159
A_42_P593020	Rln1	relaxin 1	-2.01755	3.43853	-4.67683	0.000302184	0.00320286	-0.0341535
A_42_P532103	Anxa2	annexin A2	-2.00337	11.2257	-9.90017	5.98376e-08	6.6134e-06	8.6528
A_44_P454376	Kng1l1	kininogen 1-like 1	-1.99865	6.01275	-4.43457	0.000488333	0.00456231	-0.519568
A_44_P896602	Rad18	RAD18 homolog (S, cerevisiae)	-1.99423	4.99273	-11.0573	1.38595e-08	2.25164e-06	10.1262
A_44_P463745	Fas	Fas (TNF receptor superfamily: member 6)	-1.99242	4.00473	-6.48713	1.05266e-05	0.00027533	3.38628
A_44_P461154	Timp1	TIMP metallopeptidase inhibitor 1	-1.99217	10.0979	-10.2739	3.67949e-08	4.61091e-06	9.14387
A_44_P412647	Gins2	GINS complex subunit 2 (Psf2 homolog)	-1.99084	4.49712	-9.93143	5.74224e-08	6.44873e-06	8.69445
A_44_P284200	Usp18	ubiquitin specific peptidase 18	-1.9864	6.47876	-7.02926	4.19893e-06	0.000143944	4.32566
A_44_P730251	Slc25a24	solute carrier family 25 (mitochondrial carrier: phosphate carrier): member 24	-1.98253	9.55203	-15.5543	1.25663e-10	5.80353e-08	14.7586
A_43_P12828	Tekt1	tektin 1	-1.98182	3.24162	-4.559	0.000381351	0.00379992	-0.269659
A_42_P640277	Enc1	ectodermal-neural cortex 1	-1.97302	8.91369	-11.1327	1.26526e-08	2.14017e-06	10.2176
A_43_P23155	Mcm10	minichromosome maintenance complex component 10	-1.97258	5.29627	-8.03888	8.41266e-07	4.51704e-05	5.96729
A_44_P550537	Gpr126	G protein-coupled receptor 126	-1.97096	4.83068	-8.43541	4.63404e-07	2.93487e-05	6.57503
A_44_P1043157	Cxcl9	chemokine (C-X-C motif) ligand 9	-1.96201	5.96206	-6.94353	4.84287e-06	0.000160919	4.17984
A_44_P151582	Il17re	interleukin 17 receptor E	-1.95548	7.212	-7.45154	2.10924e-06	8.73951e-05	5.02912
A_44_P1042473	Lgals3bp	lectin: galactoside-binding: soluble: 3 binding protein	-1.95447	12.1396	-11.9596	4.80812e-09	1.00522e-06	11.1847
A_44_P108217	LOC686567	similar to Epiplakin	-1.95383	4.8508	-8.59531	3.6631e-07	2.47639e-05	6.8144
A_44_P437945	Bbc3	Bcl-2 binding component 3	-1.9508	8.99352	-14.4109	3.67165e-10	1.37196e-07	13.7205
A_43_P12786	Fabp4	fatty acid binding protein 4: adipocyte	-1.94409	6.08804	-4.26437	0.000686486	0.00591845	-0.863086
A_44_P491724	Zfp57	zinc finger protein 57	-1.93608	4.38906	-13.5756	8.43274e-10	2.66624e-07	12.9072
A_44_P439292	Hpgds	hematopoietic prostaglandin D synthase	-1.93232	3.33685	-6.33181	1.37997e-05	0.000334045	3.1096
A_42_P801831	Fbln1	fibulin 1	-1.93009	5.67794	-8.66056	3.33083e-07	2.30872e-05	6.91117
A_44_P515798	Ucma	upper zone of growth plate and cartilage matrix associated	-1.93008	9.1777	-7.74582	1.32352e-06	6.24578e-05	5.50496
A_44_P339798	Hist1h1b	histone cluster 1: H1b	-1.92794	7.40064	-6.3183	1.41307e-05	0.000339658	3.08537
A_44_P135066	Galnt13	UDP-N-acetyl-alpha-D-galactosamine:polypeptide N-acetylgalactosaminyltransferase 13 (GalNAc-T13)	-1.92598	5.01276	-6.16424	1.85498e-05	0.000412137	2.80735
A_44_P407334	Slc25a27	solute carrier family 25: member 27	-1.92433	2.30461	-10.7236	2.08629e-08	2.98366e-06	9.71534
A_44_P1057055	Ccl12	chemokine (C-C motif) ligand 12	-1.92267	4.29851	-5.02859	0.000152269	0.00194551	0.66123
A_42_P513294	Ndn	necdin homolog (mouse)	-1.91825	6.39944	-10.1389	4.37907e-08	5.24761e-06	8.96822
A_44_P623426	Rad51ap1	RAD51 associated protein 1	-1.91597	5.68856	-13.6985	7.44158e-10	2.40844e-07	13.0299
A_44_P172787	Serpina11	serine (or cysteine) peptidase inhibitor: clade A (alpha-1 antiproteinase: antitrypsin): member 11	-1.91351	3.51457	-4.55795	0.000382144	0.00380413	-0.271761
A_44_P257893	Gbp4	guanylate binding protein 4	-1.91056	3.95346	-6.22039	1.67919e-05	0.00038247	2.90907
A_44_P646486	RGD1562552	similar to hypothetical protein LOC340061	-1.91025	3.58903	-6.60488	8.59242e-06	0.000240418	3.59379
A_44_P557217	Cst6	cystatin E/M	-1.90391	5.95729	-10.58	2.49569e-08	3.38549e-06	9.53506
A_44_P883477	Ncapd2	non-SMC condensin I complex: subunit D2	-1.9023	5.37857	-13.8485	6.39642e-10	2.13749e-07	13.1782
A_44_P236197	Ifit1	interferon-induced protein with tetratricopeptide repeats 1	-1.89534	3.32486	-3.52465	0.00308664	0.0183524	-2.36664
A_44_P272210	Ccne2	cyclin E2	-1.88912	3.82861	-8.86491	2.48084e-07	1.85738e-05	7.21081
A_44_P323735	Vtcn1	V-set domain containing T cell activation inhibitor 1	-1.88826	2.7205	-4.71296	0.00028146	0.00304043	0.0378194
A_44_P384712	Rad54b	RAD54 homolog B (S, cerevisiae)	-1.88503	2.32222	-6.43989	1.14262e-05	0.000292982	3.30248
A_44_P553424	Pnpla5	patatin-like phospholipase domain containing 5	-1.88124	2.4717	-4.20774	0.000769286	0.00642943	-0.977747
A_42_P576454	Nrm	nurim (nuclear envelope membrane protein)	-1.87666	5.75664	-9.83151	6.55283e-08	7.05081e-06	8.56093
A_44_P156949	Rtkn2	rhotekin 2	-1.87656	3.47239	-4.02631	0.00110984	0.00842941	-1.34604
A_43_P15536	Ifnb1	interferon beta 1: fibroblast	-1.87489	1.9209	-5.53208	5.86212e-05	0.000975115	1.63292
A_44_P1032296	Capg	capping protein (actin filament): gelsolin-like	-1.87038	8.03515	-5.04635	0.000147145	0.00189953	0.696014
A_44_P359169	Prr11	proline rich 11	-1.86828	2.48016	-7.36694	2.41663e-06	9.61576e-05	4.89015
A_44_P426924	Mis18bp1	MIS18 binding protein 1	-1.86337	4.27232	-9.11298	1.74593e-07	1.46157e-05	7.56774
A_44_P995716	Ccna1	cyclin A1	-1.8631	2.66201	-8.38768	4.97389e-07	3.08359e-05	6.50294
A_44_P269930	Mfsd2a	major facilitator superfamily domain containing 2A	-1.86304	2.63441	-3.49248	0.00329675	0.0192837	-2.43191
A_44_P323678	Depdc1b	DEP domain containing 1B	-1.86063	2.59424	-10.8147	1.86418e-08	2.75623e-06	9.82851
A_44_P550785	Gbp5	guanylate binding protein 5	-1.8605	3.8887	-7.61827	1.61757e-06	7.2347e-05	5.30015
A_44_P328520	Gins3	GINS complex subunit 3 (Psf3 homolog)	-1.85798	4.24411	-11.7828	5.88579e-09	1.17727e-06	10.9831
A_44_P1039616	RGD1559482	similar to immunoglobulin superfamily: member 7	-1.85189	6.71482	-4.00897	0.00114955	0.00864749	-1.3813
A_44_P123773	Trim66	tripartite motif-containing 66	-1.85042	3.57143	-6.69828	7.32412e-06	0.000214266	3.75703
A_44_P594610	Cdca8	cell division cycle associated 8	-1.84907	4.58279	-9.32297	1.30371e-07	1.17514e-05	7.86415
A_44_P391057	Angptl4	angiopoietin-like 4	-1.84715	8.80604	-5.99536	2.50908e-05	0.000517205	2.49884
A_44_P508924	LOC691594	similar to hypothetical protein LOC501396	-1.84168	3.68981	-4.79571	0.000239321	0.00271735	0.202216
A_43_P22864	Rad54l	RAD54 like (S, cerevisiae)	-1.8416	6.38974	-11.4207	8.97563e-09	1.63967e-06	10.5615
A_44_P226999	Oas1i	2 ' -5 ' oligoadenylate synthetase 1I	-1.83027	5.77888	-7.01554	4.29558e-06	0.00014656	4.3024
A_44_P444981	Kcnj14	potassium inwardly-rectifying channel: subfamily J: member 14	-1.82935	4.07317	-6.68445	7.49889e-06	0.000217934	3.73293
A_44_P206395	Pqlc3	PQ loop repeat containing 3	-1.82247	5.04493	-5.53904	5.78669e-05	0.000966871	1.64612
A_44_P161332	Ifi203-ps1	interferon activated gene 203: pseudogene 1	-1.81975	4.56809	-4.81713	0.000229511	0.00264024	0.244665
A_44_P451916	Tap1	transporter 1: ATP-binding cassette: sub-family B (MDR/TAP)	-1.81971	7.16649	-7.93757	9.8273e-07	5.03352e-05	5.80876
A_43_P17471	Chac1	ChaC: cation transport regulator homolog 1 (E, coli)	-1.81917	2.08701	-5.54244	5.75018e-05	0.000962728	1.65258
A_44_P151156	Kng1	kininogen 1	-1.81223	7.06707	-4.43091	0.000491907	0.00459206	-0.526931
A_44_P654145	Zfp365	zinc finger protein 365	-1.81075	6.40356	-13.8692	6.26479e-10	2.11067e-07	13.1986
A_44_P182020	Psmb8	proteasome (prosome: macropain) subunit: beta type 8 (large multifunctional peptidase 7)	-1.80903	10.0035	-8.54795	3.92606e-07	2.61605e-05	6.74384
A_44_P379012	Ctrl	chymotrypsin-like	-1.80499	3.36255	-5.27036	9.58922e-05	0.00139669	1.13157
A_44_P468746	Tubb6	tubulin: beta 6 class V	-1.80252	8.65624	-8.40331	4.85983e-07	3.04502e-05	6.52657
A_44_P262392	Eif4ebp1	eukaryotic translation initiation factor 4E binding protein 1	-1.80116	9.29308	-10.6252	2.35836e-08	3.24199e-06	9.59203
A_43_P11621	Cd44	Cd44 molecule	-1.79944	7.74198	-5.70193	4.2803e-05	0.000774694	1.95365
A_43_P15427	Sct	secretin	-1.79069	7.83375	-8.67188	3.27651e-07	2.2749e-05	6.9279
A_44_P478340	Msc	musculin	-1.78702	4.09832	-5.03471	0.000150481	0.00192867	0.67323
A_43_P12961	Eif4ebp1	eukaryotic translation initiation factor 4E binding protein 1	-1.7868	10.7128	-10.0537	4.8924e-08	5.76196e-06	8.85629
A_44_P164192	Parp14	poly (ADP-ribose) polymerase family: member 14	-1.78015	7.50945	-12.0553	4.31439e-09	9.25733e-07	11.2926
A_44_P992908	Hspb1	heat shock protein 1	-1.77567	10.3459	-9.81987	6.65481e-08	7.10474e-06	8.54531
A_42_P517399	Emp3	epithelial membrane protein 3	-1.77534	10.8402	-9.92334	5.80378e-08	6.50007e-06	8.68367
A_44_P184505	Hbegf	heparin-binding EGF-like growth factor	-1.77371	5.59689	-9.94347	5.65199e-08	6.42786e-06	8.71046
A_44_P164188	Parp14	poly (ADP-ribose) polymerase family: member 14	-1.77212	6.99199	-11.9026	5.13064e-09	1.05442e-06	11.12
A_44_P251228	Cyp1b1	cytochrome P450: family 1: subfamily b: polypeptide 1	-1.7704	4.48897	-5.66929	4.54557e-05	0.000804983	1.89231
A_44_P114207	Hk3	hexokinase 3 (white cell)	-1.76639	6.55824	-7.52947	1.86232e-06	7.97364e-05	5.15627
A_44_P283726	Ifit3	interferon-induced protein with tetratricopeptide repeats 3	-1.76538	4.8928	-6.09961	2.08131e-05	0.000448257	2.68975
A_44_P143472	Ncapd2	non-SMC condensin I complex: subunit D2	-1.76372	6.28927	-11.9686	4.75938e-09	1.0032e-06	11.1949
A_44_P189375	Fancd2	Fanconi anemia: complementation group D2	-1.75945	3.55772	-8.57832	3.75524e-07	2.52621e-05	6.78912
A_43_P15913	Cit	citron	-1.7554	2.1959	-8.76885	2.84767e-07	2.05651e-05	7.07059
A_44_P130740	Trim6	tripartite motif-containing 6	-1.75395	5.21363	-7.96172	9.46882e-07	4.91818e-05	5.84667
A_44_P163706	Phf11l	PHD finger protein 11-like	-1.74706	2.06355	-6.84693	5.69438e-06	0.000178532	4.01429
A_44_P200647	Hmgb2	high mobility group box 2	-1.73977	8.92581	-9.52022	9.95191e-08	9.4735e-06	8.1379
A_43_P22577	RGD1563091	similar to OEF2	-1.73964	6.38432	-7.31391	2.63301e-06	0.000102388	4.80255
A_42_P473467	Cd276	Cd276 molecule	-1.73903	4.88332	-6.8799	5.38736e-06	0.000172324	4.07094
A_44_P343859	Csf1	colony stimulating factor 1 (macrophage)	-1.73902	6.40912	-10.1737	4.18625e-08	5.12105e-06	9.01368
A_44_P196904	Asf1b	ASF1 anti-silencing function 1 homolog B (S, cerevisiae)	-1.73839	3.87077	-9.74635	7.33918e-08	7.56671e-06	8.44628
A_43_P18581	Upk3bl	uroplakin 3B-like	-1.73408	7.49929	-4.59715	0.000353623	0.00360044	-0.19329
A_44_P391296	Ccl7	chemokine (C-C motif) ligand 7	-1.73344	4.21036	-6.70832	7.20005e-06	0.000212146	3.77449
A_42_P504653	F10	coagulation factor X	-1.73181	4.11701	-3.91697	0.00138566	0.00994671	-1.56848
A_44_P250368	Tk1	thymidine kinase 1: soluble	-1.7294	6.82675	-9.90621	5.93631e-08	6.5946e-06	8.66085
A_44_P180431	Ddx60	DEAD (Asp-Glu-Ala-Asp) box polypeptide 60	-1.72909	3.96145	-5.48413	6.411e-05	0.0010432	1.54169
A_44_P294675	Slfn3	schlafen 3	-1.72546	8.15505	-7.35357	2.46934e-06	9.73127e-05	4.86811
A_44_P301963	Psmb9	proteasome (prosome: macropain) subunit: beta type 9 (large multifunctional peptidase 2)	-1.72435	11.3724	-8.12841	7.34061e-07	4.15594e-05	6.10629
A_43_P11489	S100a4	S100 calcium-binding protein A4	-1.72338	10.7039	-6.02181	2.39252e-05	0.000497419	2.54742
A_44_P284110	Atad2	ATPase family: AAA domain containing 2	-1.72212	5.40081	-10.9768	1.52832e-08	2.42542e-06	10.028
A_44_P1056788	Sdf2l1	stromal cell-derived factor 2-like 1	-1.71864	10.5286	-10.0844	4.70062e-08	5.552e-06	8.89668
A_44_P126061	Oasl2	2'-5' oligoadenylate synthetase-like 2	-1.71568	9.64356	-7.18674	3.2391e-06	0.00011866	4.59088
A_44_P975601	Phf11l	PHD finger protein 11-like	-1.71518	8.82808	-8.19058	6.68152e-07	3.85717e-05	6.2022
A_44_P958894	LOC298795	similar to 14-3-3 protein sigma	-1.71099	5.3642	-6.96804	4.64884e-06	0.00015573	4.22163
A_43_P15819	Prss22	protease: serine: 22	-1.70944	2.11282	-3.34871	0.00442483	0.0240898	-2.72281
A_44_P152144	Psmb10	proteasome (prosome: macropain) subunit: beta type 10	-1.70886	11.4041	-9.67583	8.06577e-08	8.14563e-06	8.35073
A_44_P367761	Ccng1	cyclin G1	-1.70752	8.97192	-3.20172	0.00597652	0.0301119	-3.01853
A_44_P187566	Dcaf12l1	DDB1 and CUL4 associated factor 12-like 1	-1.69991	2.77982	-4.89643	0.000196658	0.00235183	0.401416
A_44_P243708	MGC116197	similar to RIKEN cDNA 1700001E04	-1.6989	5.69491	-6.77885	6.3877e-06	0.000193766	3.89686
A_42_P768355	Hrk	harakiri: BCL2 interacting protein (contains only BH3 domain)	-1.698	3.13235	-3.45824	0.00353609	0.0203307	-2.5013
A_43_P13216	Cdc25b	cell division cycle 25 homolog B (S, pombe)	-1.69446	4.56585	-6.92968	4.9563e-06	0.000163068	4.15617
A_44_P196757	Sacs	spastic ataxia of Charlevoix-Saguenay (sacsin)	-1.69429	2.78245	-8.45639	4.49251e-07	2.88691e-05	6.60662
A_44_P1025349	Uba7	ubiquitin-like modifier activating enzyme 7	-1.6929	8.65955	-7.73119	1.35419e-06	6.35404e-05	5.48157
A_44_P520058	Uhrf1	ubiquitin-like with PHD and ring finger domains 1	-1.69132	2.11804	-8.0677	8.05061e-07	4.41206e-05	6.01215
A_43_P11580	Abcc2	ATP-binding cassette: subfamily C (CFTR/MRP): member 2	-1.69083	9.96429	-7.45186	2.10814e-06	8.73951e-05	5.02965
A_44_P445344	Ddit3	DNA-damage inducible transcript 3	-1.69079	8.88752	-9.19761	1.55116e-07	1.34509e-05	7.68782
A_44_P258114	B4galt2	UDP-Gal:betaGlcNAc beta 1:4- galactosyltransferase: polypeptide 2	-1.68933	3.27896	-7.21967	3.0693e-06	0.000114273	4.6459
A_44_P382226	Sox4	SRY (sex determining region Y)-box 4	-1.68269	9.81056	-17.0662	3.37508e-11	2.10191e-08	16.0129
A_44_P532270	Herc6	hect domain and RLD 6	-1.68179	7.04654	-6.51433	1.00426e-05	0.000267	3.43439
A_44_P472994	Anxa5	annexin A5	-1.68105	10.9089	-10.4465	2.95302e-08	3.86648e-06	9.3656
A_44_P511519	Mcm4	minichromosome maintenance complex component 4	-1.68071	4.44345	-9.39776	1.17626e-07	1.08892e-05	7.96847
A_44_P428642	Zbp1	Z-DNA binding protein 1	-1.67833	5.9416	-6.53304	9.72327e-06	0.000260872	3.46742
A_43_P11460	Cela1	chymotrypsin-like elastase family: member 1	-1.67455	3.39236	-3.72948	0.00203046	0.013349	-1.9502
A_44_P222122	Bcmo1	beta-carotene 15:15'-monooxygenase 1	-1.67261	4.15461	-4.27452	0.000672624	0.00583144	-0.842536
A_43_P11359	Rnf213	ring finger protein 213	-1.6712	9.78178	-10.7401	2.04403e-08	2.9583e-06	9.73592
A_44_P340261	RGD1305807	hypothetical LOC298077	-1.67082	6.47326	-3.9786	0.00122262	0.00907264	-1.44309
A_44_P945759	Cep41	centrosomal protein 41	-1.67047	3.60098	-8.51506	4.12034e-07	2.70109e-05	6.69467
A_43_P12940	Bak1	BCL2-antagonist/killer 1	-1.66836	9.68214	-12.0533	4.32428e-09	9.25733e-07	11.2903
A_44_P890330	Tmem229b	transmembrane protein 229B	-1.66534	3.35283	-5.10126	0.000132407	0.00177044	0.803299
A_44_P1060286	S100a4	S100 calcium-binding protein A4	-1.66512	10.3624	-6.00456	2.46786e-05	0.0005105	2.51576
A_44_P114833	LOC302192	similar to RIKEN cDNA 1700001E04	-1.65655	5.05769	-9.66894	8.14078e-08	8.20124e-06	8.34136
A_44_P381917	Sphk1	sphingosine kinase 1	-1.6557	6.61309	-12.3144	3.22818e-09	7.32968e-07	11.581
A_44_P145133	Rad51b	RAD51 homolog B (S, cerevisiae)	-1.64928	2.27674	-7.17793	3.28619e-06	0.000119958	4.57613
A_44_P482538	Mcm4	minichromosome maintenance complex component 4	-1.64486	3.59365	-8.54137	3.96413e-07	2.63227e-05	6.73401
A_42_P596050	Cdhr1	cadherin-related family member 1	-1.64301	6.45803	-9.55012	9.55622e-08	9.2639e-06	8.17901
A_44_P199187	MGC108823	similar to interferon-inducible GTPase	-1.64099	8.18689	-7.87005	1.09078e-06	5.41475e-05	5.70233
A_44_P102918	Shcbp1	Shc SH2-domain binding protein 1	-1.63965	2.00601	-9.56686	9.34197e-08	9.16427e-06	8.20198
A_44_P423641	Lgals9	lectin: galactoside-binding: soluble: 9	-1.63445	7.02216	-7.18268	3.26072e-06	0.000119346	4.58408
A_42_P581001	S100a6	S100 calcium binding protein A6	-1.63364	12.721	-6.17201	1.82954e-05	0.000408028	2.82146
A_44_P348781	Kng1	kininogen 1	-1.63117	7.16107	-4.14796	0.000867802	0.00703814	-1.09896
A_44_P480267	Asns	asparagine synthetase	-1.63085	8.90171	-5.11249	0.000129585	0.00174519	0.825209
A_44_P340172	Hao1	hydroxyacid oxidase (glycolate oxidase) 1	-1.63015	5.28798	-5.01929	0.000155024	0.00197022	0.643007
A_44_P1034209	Lamb3	laminin: beta 3	-1.62846	5.05625	-4.08815	0.000979241	0.00769005	-1.22037
A_43_P19999	Fcrls	Fc receptor-like S: scavenger receptor	-1.6277	5.06533	-3.07012	0.00781709	0.0367585	-3.28127
A_44_P487123	Slc25a27	solute carrier family 25: member 27	-1.62727	5.2392	-8.55002	3.91415e-07	2.61605e-05	6.74693
A_44_P544063	Irgm	immunity-related GTPase family: M	-1.61948	6.69027	-8.79225	2.7533e-07	2.00654e-05	7.10486
A_44_P255817	Pram1	PML-RARA regulated adaptor molecule 1	-1.61839	5.8385	-6.27076	1.53631e-05	0.000360221	2.99993
A_44_P157229	Usp18	ubiquitin specific peptidase 18	-1.61794	3.83172	-5.70748	4.23677e-05	0.000769867	1.96408
A_43_P12626	Msln	mesothelin	-1.61572	3.67706	-3.2229	0.00572338	0.0291502	-2.97605
A_43_P10887	Map1b	microtubule-associated protein 1B	-1.61572	4.29918	-6.16824	1.84182e-05	0.000410111	2.81462
A_44_P1071663	Gnb4	guanine nucleotide binding protein (G protein): beta polypeptide 4	-1.61399	4.6184	-6.58727	8.85617e-06	0.00024486	3.56289
A_43_P20319	Dbf4	DBF4 homolog (S, cerevisiae)	-1.61025	5.6226	-6.53923	9.62002e-06	0.000259286	3.47833
A_44_P172814	Tubb5	tubulin: beta 5 class I	-1.60418	12.1978	-12.4087	2.90861e-09	6.79276e-07	11.6845
A_44_P220424	MGC116197	similar to RIKEN cDNA 1700001E04	-1.60415	5.05047	-7.27888	2.78704e-06	0.000106662	4.74446
A_44_P458878	Tcf19	transcription factor 19	-1.59927	10.8741	-14.0317	5.32709e-10	1.85559e-07	13.3573
A_43_P17999	Cpeb1	cytoplasmic polyadenylation element binding protein 1	-1.59897	5.50971	-5.29849	9.09115e-05	0.00134706	1.18587
A_44_P250467	Cd22	CD22 molecule	-1.59571	2.70084	-3.65914	0.00234425	0.0148674	-2.09333
A_44_P285803	Dctpp1	dCTP pyrophosphatase 1	-1.59537	10.721	-10.9382	1.60193e-08	2.4941e-06	9.98081
A_44_P1019036	Poc1a	POC1 centriolar protein homolog A (Chlamydomonas)	-1.59298	5.32027	-10.5987	2.43776e-08	3.32888e-06	9.5587
A_44_P540855	Actn1	actinin: alpha 1	-1.59221	5.77667	-9.22322	1.49685e-07	1.31166e-05	7.72399
A_42_P458530	Ripk3	receptor-interacting serine-threonine kinase 3	-1.59144	8.46592	-8.87665	2.43957e-07	1.84327e-05	7.22786
A_44_P499309	Fam38a	family with sequence similarity 38: member A	-1.59044	4.53963	-4.59881	0.000352463	0.00359242	-0.189965
A_44_P447514	Adora1	adenosine A1 receptor	-1.59005	2.24391	-4.63447	0.000328495	0.00341826	-0.118687
A_44_P189793	Scel	sciellin	-1.58956	2.26751	-5.61887	4.98944e-05	0.000863135	1.79728
A_42_P686078	LOC100361007	rCG32064-like	-1.58853	4.80956	-4.52527	0.000407727	0.00398071	-0.337288
A_43_P11307	Impdh1	IMP (inosine 5'-monophosphate) dehydrogenase 1	-1.58698	9.82538	-13.2841	1.13898e-09	3.29686e-07	12.6115
A_44_P996124	Tlr4	toll-like receptor 4	-1.58645	5.91912	-8.57275	3.78596e-07	2.54272e-05	6.78082
A_44_P415269	Rhbdf2	rhomboid 5 homolog 2 (Drosophila)	-1.58324	4.4694	-4.97778	0.000167962	0.00208951	0.561574
A_43_P12619	Nr4a3	nuclear receptor subfamily 4: group A: member 3	-1.58277	4.26745	-7.28457	2.76138e-06	0.000105977	4.75391
A_44_P238421	Col1a1	collagen: type I: alpha 1	-1.58237	9.1957	-7.59839	1.66925e-06	7.40941e-05	5.26803
A_44_P1023058	March11	membrane-associated ring finger (C3HC4) 11	-1.58148	5.79528	-7.45703	2.09075e-06	8.68918e-05	5.03811
A_44_P1042876	Hspa1b	heat shock 70kD protein 1B (mapped)	-1.57914	8.28306	-7.39504	2.30961e-06	9.38062e-05	4.93642
A_44_P1059122	RGD1311946	similar to RIKEN cDNA 1810055G02	-1.57827	7.37889	-12.9731	1.5793e-09	4.2152e-07	12.2892
A_44_P468141	Plaur	plasminogen activator: urokinase receptor	-1.57682	3.92891	-7.29033	2.73569e-06	0.000105187	4.76346
A_44_P1037806	Hpx	hemopexin	-1.57642	3.12744	-6.78982	6.27031e-06	0.000191477	3.91581
A_44_P1014659	Plek2	pleckstrin 2	-1.57601	7.00983	-5.73857	4.00155e-05	0.000738816	2.02236
A_42_P764365	Mpp4	membrane protein: palmitoylated 4 (MAGUK p55 subfamily member 4)	-1.57418	3.21648	-6.43461	1.15315e-05	0.00029513	3.2931
A_43_P12698	Lgals3	lectin: galactoside-binding: soluble: 3	-1.57309	11.6206	-9.33546	1.28145e-07	1.16136e-05	7.88162
A_44_P446375	Atad2	ATPase family: AAA domain containing 2	-1.57289	6.76932	-9.75131	7.2907e-08	7.56671e-06	8.45298
A_44_P212551	Ccl4	chemokine (C-C motif) ligand 4	-1.57058	6.20562	-6.13351	1.95919e-05	0.000429945	2.75151
A_42_P620762	Atf4	activating transcription factor 4 (tax-responsive enhancer element B67)	-1.57027	13.4178	-9.41331	1.15146e-07	1.06836e-05	7.99008
A_44_P445911	Maff	v-maf musculoaponeurotic fibrosarcoma oncogene homolog F (avian)	-1.56811	2.9837	-3.68055	0.0022439	0.0143729	-2.04978
A_43_P11370	Plp2	proteolipid protein 2 (colonic epithelium-enriched)	-1.56513	11.0372	-10.9099	1.6583e-08	2.56244e-06	9.94608
A_44_P318662	Tac2	tachykinin 2	-1.5634	6.48631	-5.5326	5.85652e-05	0.000974576	1.6339
A_44_P484969	Fbxo2	F-box protein 2	-1.56286	5.47944	-6.23525	1.63565e-05	0.000376008	2.93591
A_42_P522638	Pqlc3	PQ loop repeat containing 3	-1.55982	7.82884	-6.23149	1.64655e-05	0.000377601	2.92912
A_43_P19879	LOC689770	similar to osteoclast inhibitory lectin	-1.55862	3.68987	-3.29815	0.00490712	0.0260304	-2.82475
A_44_P314087	LOC681186	hypothetical protein LOC681186	-1.55798	5.25199	-6.62092	8.35917e-06	0.000235334	3.62192
A_43_P12519	S100a10	S100 calcium binding protein A10	-1.55644	12.4262	-8.2599	6.01954e-07	3.58582e-05	6.30854
A_44_P220827	Zfp367	zinc finger protein 367	-1.55567	4.78627	-8.08475	7.84414e-07	4.36266e-05	6.03865
A_44_P446817	Cks1b	CDC28 protein kinase regulatory subunit 1B	-1.55533	6.88221	-7.48534	1.99816e-06	8.43226e-05	5.08437
A_44_P398142	Btg2	BTG family: member 2	-1.55451	9.78091	-7.10515	3.70373e-06	0.000131119	4.4539
A_42_P841017	Elavl2	ELAV (embryonic lethal: abnormal vision: Drosophila)-like 2 (Hu antigen B)	-1.55431	1.94865	-6.05567	2.25148e-05	0.000474334	2.60948
A_44_P910533	Chaf1a	chromatin assembly factor 1: subunit A (p150)	-1.55113	8.46426	-13.461	9.48444e-10	2.90924e-07	12.7917
A_44_P351621	Dnajb13	DnaJ (Hsp40) homolog: subfamily B: member 13	-1.55087	1.89065	-11.6397	6.94456e-09	1.3401e-06	10.8179
A_44_P358235	Ccr1	chemokine (C-C motif) receptor 1	-1.5505	2.93304	-3.74688	0.00195959	0.0130058	-1.91477
A_42_P695042	Csf1	colony stimulating factor 1 (macrophage)	-1.54997	8.0644	-11.436	8.8146e-09	1.61744e-06	10.5796
A_44_P112428	Chaf1a	chromatin assembly factor 1: subunit A (p150)	-1.54631	5.84625	-8.30475	5.62839e-07	3.41719e-05	6.377
A_44_P499022	E2f8	E2F transcription factor 8	-1.54456	2.19598	-6.58511	8.88913e-06	0.00024539	3.55909
A_43_P12384	Birc3	baculoviral IAP repeat-containing 3	-1.54334	6.93618	-9.14558	1.66801e-07	1.41361e-05	7.6141
A_44_P220256	Prtfdc1	phosphoribosyl transferase domain containing 1	-1.54232	5.19498	-8.44688	4.55613e-07	2.90342e-05	6.5923
A_44_P508514	LOC100359550	protein S100-A11-like	-1.54176	8.68733	-5.82994	3.3857e-05	0.000651519	2.19292
A_44_P415010	Mcm2	minichromosome maintenance complex component 2	-1.54165	6.57738	-11.0196	1.45074e-08	2.34763e-06	10.0803
A_43_P15901	Ajuba	ajuba LIM protein	-1.54046	5.8551	-6.20669	1.72043e-05	0.000389684	2.88428
A_44_P248235	Dok2	docking protein 2	-1.54013	2.58678	-6.32726	1.39103e-05	0.000336128	3.10144
A_44_P264915	B4galnt4	beta-1:4-N-acetyl-galactosaminyl transferase 4	-1.53929	3.48333	-3.46676	0.00347499	0.0200523	-2.48405
A_44_P297777	Flna	filamin A: alpha	-1.53898	7.74353	-8.31608	5.53383e-07	3.36475e-05	6.39427
A_44_P690171	Fbln1	fibulin 1	-1.53852	4.93055	-7.72833	1.36027e-06	6.368e-05	5.477
A_44_P319256	Kdelr3	KDEL (Lys-Asp-Glu-Leu) endoplasmic reticulum protein retention receptor 3	-1.53665	4.80335	-8.6909	3.1873e-07	2.22424e-05	6.95598
A_44_P387344	Atad5	ATPase family: AAA domain containing 5	-1.53449	2.60847	-4.86395	0.000209485	0.00247072	0.337289
A_43_P12819	Pola2	polymerase (DNA directed): alpha 2	-1.52796	3.23129	-5.97177	2.61802e-05	0.000534037	2.45544
A_43_P10199	Cpne6	copine VI	-1.52604	2.69602	-5.56504	5.5134e-05	0.000931815	1.69545
A_42_P589190	Aacs	acetoacetyl-CoA synthetase	-1.52585	5.91426	-9.63142	8.56208e-08	8.52124e-06	8.29027
A_44_P422305	RGD1559859	RGD1559859	-1.52472	3.77329	-5.46258	6.67466e-05	0.0010763	1.50061
A_44_P183048	Ctps	CTP synthase	-1.52441	5.40281	-8.07566	7.95353e-07	4.37293e-05	6.02453
A_44_P297428	Ncapg	non-SMC condensin I complex: subunit G	-1.52248	2.46901	-4.47233	0.000452955	0.00431319	-0.443605
A_44_P409803	Cd5	Cd5 molecule	-1.52062	3.38146	-4.21641	0.000755972	0.00634526	-0.960175
A_42_P614175	Gal	galanin prepropeptide	-1.52026	3.62847	-3.93627	0.00133235	0.00966532	-1.5292
A_43_P14036	Ifi27l2b	interferon: alpha-inducible protein 27 like 2B	-1.51695	12.8376	-5.85173	3.25399e-05	0.000631188	2.23342
A_44_P501818	Mpzl3	myelin protein zero-like 3	-1.51668	3.77196	-3.87269	0.00151629	0.0106792	-1.65862
A_43_P22739	RGD1565785	similar to chromosome X open reading frame 21	-1.51636	6.22092	-5.06305	0.000142493	0.00186169	0.728673
A_44_P380157	LOC690298	similar to Discs large homolog 5 (Placenta and prostate DLG) (Discs large protein P-dlg)	-1.51621	3.37193	-3.01897	0.00867455	0.0397758	-3.38275
A_44_P370052	Ldhc	lactate dehydrogenase C	-1.51501	3.29285	-5.86094	3.1999e-05	0.00062423	2.25053
A_42_P525170	Abcd2	ATP-binding cassette: subfamily D (ALD): member 2	-1.51306	2.84224	-3.27386	0.00515707	0.0270102	-2.87365
A_44_P363116	Cxcl3	chemokine (C-X-C motif) ligand 3	-1.50943	4.28601	-4.92265	0.000186894	0.00226509	0.453112
A_44_P548559	Derl3	Der1-like domain family: member 3	-1.50925	5.28934	-4.68527	0.00029721	0.00316764	-0.0173428
A_44_P420225	RGD1563982	similar to F-box only protein 27	-1.50829	4.52816	-3.10375	0.00729926	0.0348822	-3.21432
A_44_P492373	Rgs20	regulator of G-protein signaling 20	-1.50591	3.02082	-3.6661	0.00231117	0.0147053	-2.07919
A_44_P463858	Bhlhe41	basic helix-loop-helix family: member e41	-1.50543	3.76847	-4.08767	0.0009802	0.00769465	-1.22135
A_44_P434055	Osbpl10	oxysterol binding protein-like 10	-1.50541	2.42671	-5.97425	2.60633e-05	0.000532445	2.46001
A_44_P1022002	Ccl7	chemokine (C-C motif) ligand 7	-1.50388	4.4317	-6.3893	1.2479e-05	0.00031189	3.2124
A_44_P1048939	S100a5	S100 calcium binding protein A5	-1.50273	2.31456	-5.31819	8.7585e-05	0.00131022	1.22382
A_44_P532473	Traip	TRAF-interacting protein	-1.50106	2.74452	-4.96139	0.000173375	0.00214001	0.529355
A_42_P820657	Il1r2	interleukin 1 receptor: type II	-1.50101	3.43972	-3.73467	0.00200904	0.0132523	-1.93963
A_44_P296155	RT1-A2	RT1 class Ia: locus A2	-1.49964	12.444	-4.56667	0.000375602	0.00376161	-0.254295
A_44_P347662	Prkab2	protein kinase: AMP-activated: beta 2 non-catalytic subunit	-1.49715	4.40024	-4.3493	0.000578995	0.0051866	-0.691435
A_44_P293512	Sacs	spastic ataxia of Charlevoix-Saguenay (sacsin)	-1.49689	2.18103	-8.88364	2.41532e-07	1.83168e-05	7.23802
A_42_P497323	Ppp1r10	protein phosphatase 1: regulatory subunit 10	-1.4967	10.077	-8.01809	8.68441e-07	4.62165e-05	5.93487
A_44_P552830	A3galt2	alpha 1:3-galactosyltransferase 2	-1.49569	5.33856	-7.672	1.4861e-06	6.84023e-05	5.38669
A_43_P15552	Ccr2	chemokine (C-C motif) receptor 2	-1.49567	3.67647	-4.13668	0.000887778	0.00714236	-1.12184
A_42_P672071	Ccl19	chemokine (C-C motif) ligand 19	-1.49446	10.7504	-6.35629	1.32203e-05	0.000323833	3.15343
A_44_P472996	Anxa5	annexin A5	-1.4934	9.07651	-8.95647	2.17742e-07	1.70473e-05	7.3434
A_43_P12348	Dlgap1	discs: large (Drosophila) homolog-associated protein 1	-1.49234	8.32792	-6.24375	1.61128e-05	0.000371651	2.95125
A_44_P236051	Olr1222	olfactory receptor 1222	-1.49229	2.44868	-3.35871	0.00433519	0.0237459	-2.70262
A_44_P311126	Clu	clusterin	-1.49176	13.3086	-6.05211	2.26592e-05	0.000476566	2.60294
A_44_P532401	Plek2	pleckstrin 2	-1.4907	4.66712	-5.85436	3.23847e-05	0.000628888	2.2383
A_44_P146518	Col3a1	collagen: type III: alpha 1	-1.48977	10.9253	-5.7214	4.12973e-05	0.000755651	1.99019
A_44_P522580	Slc34a2	solute carrier family 34 (sodium phosphate): member 2	-1.4885	5.13833	-6.10955	2.0447e-05	0.000443152	2.70788
A_44_P928825	Msr1	macrophage scavenger receptor 1	-1.48753	3.95289	-4.11023	0.000936499	0.0074325	-1.17554
A_44_P541244	LOC100360220	rCG20053-like	-1.48638	1.81165	-2.98799	0.00923836	0.0416762	-3.44403
A_42_P618217	Fgf21	fibroblast growth factor 21	-1.484	2.64376	-4.04174	0.00107569	0.00823349	-1.31468
A_42_P695401	Ccl2	chemokine (C-C motif) ligand 2	-1.48141	7.88768	-8.04625	8.31843e-07	4.50696e-05	5.97878
A_42_P518855	Bcl2a1d	BCL2-related protein A1d	-1.48114	5.13793	-4.99614	0.000162108	0.00203703	0.597613
A_44_P353729	Axl	Axl receptor tyrosine kinase	-1.4801	5.08718	-7.97386	9.29374e-07	4.87245e-05	5.8657
A_44_P532237	Fanca	Fanconi anemia: complementation group A	-1.4794	5.14993	-8.03873	8.41451e-07	4.51704e-05	5.96707
A_44_P517858	Svop	SV2 related protein	-1.47919	2.07898	-7.04704	4.07701e-06	0.000140467	4.35577
A_44_P398424	Ddx60	DEAD (Asp-Glu-Ala-Asp) box polypeptide 60	-1.4777	4.16098	-4.26975	0.0006791	0.00587148	-0.852188
A_44_P384353	Tead2	TEA domain family member 2	-1.47727	3.72303	-7.35845	2.44998e-06	9.69217e-05	4.87615
A_44_P1010482	Cd3eap	CD3e molecule: epsilon associated protein	-1.47692	9.48679	-12.2453	3.48619e-09	7.78766e-07	11.5046
A_44_P993328	Ms4a11	membrane-spanning 4-domains: subfamily A: member 11	-1.47691	7.52549	-4.52987	0.00040402	0.00395674	-0.328054
A_44_P466118	Slc11a1	solute carrier family 11 (proton-coupled divalent metal ion transporters): member 1	-1.47673	6.62146	-4.93526	0.00018238	0.00222378	0.477938
A_44_P260663	Parvg	parvin: gamma	-1.47555	2.02928	-5.20763	0.000108038	0.00152128	1.01019
A_44_P440514	RT1-CE4	RT1 class I: locus CE4	-1.47502	7.33529	-6.24511	1.6074e-05	0.000370966	2.95371
A_42_P468712	Tacstd2	tumor-associated calcium signal transducer 2	-1.47416	5.31642	-5.95852	2.68134e-05	0.000543985	2.43104
A_44_P1054213	Hspa5	heat shock protein 5	-1.46972	14.4037	-8.21217	6.46749e-07	3.75935e-05	6.23539
A_44_P407771	Ifi44	interferon-induced protein 44	-1.46803	9.59359	-7.82263	1.17408e-06	5.71102e-05	5.62724
A_44_P478555	LOC100361486	rCG55595-like	-1.46735	1.94997	-5.34459	8.33239e-05	0.00125769	1.27461
A_44_P392201	LOC682105	similar to receptor expression enhancing protein 2	-1.46695	5.65693	-10.1408	4.36863e-08	5.24761e-06	8.97063
A_44_P500056	Gpx2	glutathione peroxidase 2	-1.46491	8.25685	-4.21313	0.000760978	0.00637719	-0.966818
A_44_P532038	Aldh18a1	aldehyde dehydrogenase 18 family: member A1	-1.46464	6.57598	-10.1804	4.15041e-08	5.09236e-06	9.02236
A_44_P681660	Fn1	fibronectin 1	-1.46425	9.91432	-8.96122	2.16277e-07	1.69974e-05	7.35026
A_42_P773606	Ppm1n	protein phosphatase: Mg2+/Mn2+ dependent: 1N	-1.46386	7.71948	-7.21205	3.10775e-06	0.000115183	4.63317
A_42_P665879	Atf5	activating transcription factor 5	-1.46352	12.4405	-10.6503	2.28565e-08	3.17389e-06	9.62354
A_44_P321544	Slc41a2	solute carrier family 41: member 2	-1.46334	2.67704	-3.01867	0.00867992	0.0397915	-3.38335
A_44_P482880	Iqgap3	IQ motif containing GTPase activating protein 3	-1.46222	4.37226	-4.25923	0.000693611	0.00596308	-0.873486
A_44_P655531	Sarm1	sterile alpha and TIR motif containing 1	-1.46217	2.64679	-3.09813	0.00738344	0.0351903	-3.22553
A_43_P12274	Lst1	leukocyte specific transcript 1	-1.4576	6.78064	-4.86154	0.000210472	0.00248022	0.33252
A_44_P210568	Fn1	fibronectin 1	-1.45749	8.9615	-8.29101	5.74532e-07	3.47279e-05	6.35605
A_44_P548126	Socs3	suppressor of cytokine signaling 3	-1.45625	4.68393	-11.2902	1.0477e-08	1.8325e-06	10.4066
A_44_P1012279	Gins4	GINS complex subunit 4 (Sld5 homolog)	-1.45213	7.21275	-12.7708	1.96059e-09	5.03664e-07	12.0754
A_42_P602511	Kcnn4	potassium intermediate/small conductance calcium-activated channel: subfamily N: member 4	-1.44937	6.77208	-5.48923	6.35008e-05	0.00103573	1.55142
A_44_P421927	Henmt1	HEN1 methyltransferase homolog 1 (Arabidopsis)	-1.44549	3.27817	-5.36639	7.99666e-05	0.00122874	1.3165
A_43_P21634	C4b	complement component 4B (Chido blood group)	-1.44304	9.18205	-3.55958	0.0028737	0.0173816	-2.29572
A_42_P832728	Cst7	cystatin F (leukocystatin)	-1.44118	5.70333	-4.20537	0.000772968	0.00645627	-0.982552
A_44_P107372	RT1-CE2	RT1 class I: locus CE2	-1.43887	12.4227	-6.86915	5.48548e-06	0.000174647	4.05249
A_44_P332021	S100a4	S100 calcium-binding protein A4	-1.43697	4.2739	-4.36772	0.000558045	0.0050383	-0.654259
A_44_P402578	Il7	interleukin 7	-1.43314	3.18046	-5.47846	6.47932e-05	0.00105182	1.53088
A_43_P16166	Cd69	Cd69 molecule	-1.43309	3.7252	-5.91207	2.91629e-05	0.000581321	2.34527
A_44_P423691	Lgals5	lectin: galactose binding: soluble 5	-1.43225	8.38229	-5.91572	2.89708e-05	0.000577772	2.35202
A_44_P790674	Opn3	opsin 3	-1.4322	4.51587	-7.51251	1.91334e-06	8.14122e-05	5.12867
A_42_P701855	Slc4a11	solute carrier family 4: sodium borate transporter: member 11	-1.42964	5.86274	-6.55547	9.35435e-06	0.000255137	3.50695
A_44_P1020615	Ifi44	interferon-induced protein 44	-1.42899	9.15463	-7.95991	9.49513e-07	4.91818e-05	5.84384
A_44_P1034201	Lamb3	laminin: beta 3	-1.42836	6.15075	-3.57764	0.00276945	0.016918	-2.25904
A_43_P10020	Lyz2	lysozyme 2	-1.42734	13.8702	-6.38896	1.24864e-05	0.00031189	3.21179
A_42_P577431	Bcl3	B-cell CLL/lymphoma 3	-1.42616	10.0764	-7.6535	1.53005e-06	6.99864e-05	5.35693
A_43_P12508	Ptger2	prostaglandin E receptor 2 (subtype EP2)	-1.42385	3.38373	-9.8974	6.00567e-08	6.61799e-06	8.6491
A_44_P1023538	C3	complement component 3	-1.42334	9.66313	-7.02298	4.24289e-06	0.000145088	4.31501
A_43_P11961	Galr2	galanin receptor 2	-1.42272	3.77341	-5.22226	0.00010507	0.00149281	1.03853
A_44_P540848	Actn1	actinin: alpha 1	-1.4205	8.12286	-7.5273	1.86877e-06	7.99292e-05	5.15274
A_43_P16153	Nek2	NIMA (never in mitosis gene a)-related expressed kinase 2	-1.42031	3.97694	-4.53765	0.000397836	0.00391296	-0.312457
A_44_P499256	Kif18a	kinesin family member 18A	-1.41864	3.55663	-8.40079	4.87802e-07	3.04713e-05	6.52277
A_44_P1020608	Ifi44	interferon-induced protein 44	-1.4173	9.05942	-9.03548	1.94705e-07	1.58789e-05	7.45702
A_44_P264017	Zfp296	zinc finger protein 296	-1.41728	3.28012	-4.7498	0.000261831	0.00288882	0.111076
A_44_P914022	Syce3	synaptonemal complex central element protein 3	-1.41721	3.12878	-5.49097	6.32954e-05	0.00103383	1.55472
A_44_P175549	LOC361016	similar to RIKEN cDNA 4933406L09	-1.41689	2.51023	-3.84365	0.00160866	0.0111709	-1.71775
A_43_P18492	Nfkb2	nuclear factor of kappa light polypeptide gene enhancer in B-cells 2: p49/p100	-1.41522	3.99331	-5.24841	9.99716e-05	0.00144332	1.08916
A_44_P384404	Ms4a11	membrane-spanning 4-domains: subfamily A: member 11	-1.4138	6.60835	-4.44267	0.000480513	0.00450617	-0.503265
A_44_P173575	Rassf1	Ras association (RalGDS/AF-6) domain family member 1	-1.4126	8.13878	-6.47932	1.067e-05	0.000278103	3.37245
A_44_P652293	Klra1	killer cell lectin-like receptor subfamily A: member 1	-1.41118	3.09554	-4.22906	0.000736971	0.0062303	-0.93455
A_42_P570394	Xk	X-linked Kx blood group (McLeod syndrome) homolog	-1.40609	6.38739	-7.13613	3.51958e-06	0.000126345	4.50602
A_44_P363348	Cd3eap	CD3e molecule: epsilon associated protein	-1.40605	7.96155	-9.33472	1.28277e-07	1.16136e-05	7.88057
A_44_P306930	Ddx60	DEAD (Asp-Glu-Ala-Asp) box polypeptide 60	-1.40582	4.34069	-5.04236	0.000148281	0.0019088	0.6882
A_44_P182881	Trim69	tripartite motif-containing 69	-1.40527	4.10423	-5.2478	0.000100088	0.00144405	1.08798
A_44_P959143	Shisa4	shisa homolog 4 (Xenopus laevis)	-1.40523	4.54711	-9.55778	9.45761e-08	9.25162e-06	8.18952
A_44_P866810	Tead2	TEA domain family member 2	-1.40422	5.31315	-7.15842	3.39306e-06	0.000122769	4.54342
A_44_P265058	Gmnn	geminin	-1.40327	5.73249	-8.79086	2.75882e-07	2.007e-05	7.10283
A_44_P323404	Cntf	ciliary neurotrophic factor	-1.40306	7.28728	-6.09524	2.09762e-05	0.000450449	2.68178
A_44_P1004840	Tnfsf9	tumor necrosis factor (ligand) superfamily: member 9	-1.40169	3.94174	-7.61877	1.61627e-06	7.2347e-05	5.30097
A_44_P494274	Trpv6	transient receptor potential cation channel: subfamily V: member 6	-1.39956	3.85728	-6.90903	5.13055e-06	0.000166441	4.12086
A_42_P751720	LOC683720	similar to keratin 6L	-1.39954	2.77535	-4.44416	0.000479084	0.00450059	-0.500256
A_44_P448029	Rbl1	retinoblastoma-like 1 (p107)	-1.39889	3.24255	-3.0603	0.00797486	0.0373338	-3.30077
A_44_P223446	Mcm2	minichromosome maintenance complex component 2	-1.39809	4.5892	-5.97142	2.61965e-05	0.000534105	2.4548
A_43_P12090	Pold1	polymerase (DNA directed): delta 1: catalytic subunit	-1.39753	8.47934	-8.93575	2.24247e-07	1.74535e-05	7.31349
A_44_P380575	Slc7a5	solute carrier family 7 (amino acid transporter light chain: L system): member 5	-1.39628	3.98699	-5.82742	3.40131e-05	0.000653901	2.18822
A_44_P431203	Nrip3	nuclear receptor interacting protein 3	-1.395	3.86936	-6.12674	1.98298e-05	0.000433438	2.73918
A_42_P736315	Rtp4	receptor (chemosensory) transporter protein 4	-1.39308	8.14699	-4.91543	0.000189531	0.00229058	0.438889
A_44_P486304	Clec2d	C-type lectin domain family 2: member D	-1.39165	3.08296	-4.42971	0.000493086	0.00459889	-0.529348
A_44_P526866	Klf5	Kruppel-like factor 5	-1.39095	3.95798	-7.50953	1.92245e-06	8.16307e-05	5.12382
A_44_P724217	Oip5	Opa interacting protein 5	-1.39078	2.11057	-6.24012	1.62162e-05	0.000373637	2.94471
A_43_P18802	Pask	PAS domain containing serine/threonine kinase	-1.38985	3.19462	-4.79802	0.000238244	0.00270886	0.20679
A_44_P220325	Dynlrb2	dynein light chain roadblock-type 2	-1.38693	5.16407	-7.19714	3.18445e-06	0.000117285	4.60826
A_42_P621832	RGD1306636	hypothetical LOC293498	-1.38341	4.06712	-7.56549	1.75866e-06	7.68184e-05	5.21475
A_43_P18374	Plek2	pleckstrin 2	-1.3832	6.32195	-4.55039	0.000387911	0.003842	-0.28691
A_43_P14597	Sgcg	sarcoglycan: gamma (dystrophin-associated glycoprotein)	-1.38101	4.97788	-5.44757	6.86496e-05	0.00109794	1.47196
A_44_P445070	Lgals1	lectin: galactoside-binding: soluble: 1	-1.37664	10.2833	-4.35716	0.000569957	0.00511728	-0.675565
A_44_P306602	Irf1	interferon regulatory factor 1	-1.37647	5.86025	-6.55429	9.37334e-06	0.000255157	3.50488
A_44_P485051	Siglech	sialic acid binding Ig-like lectin H	-1.37572	3.17635	-3.52957	0.0030557	0.0182087	-2.35665
A_44_P100207	Cnp	2':3'-cyclic nucleotide 3' phosphodiesterase	-1.37453	5.01883	-6.23417	1.63878e-05	0.000376516	2.93396
A_43_P12703	Ndrg4	N-myc downstream regulated gene 4	-1.3715	9.21422	-9.49329	1.03232e-07	9.75373e-06	8.10079
A_44_P457548	Parp9	poly (ADP-ribose) polymerase family: member 9	-1.37143	7.46067	-8.00685	8.83514e-07	4.67375e-05	5.91732
A_44_P1060108	Tmsb10	thymosin: beta 10	-1.37057	10.6408	-4.83241	0.000222766	0.00258289	0.274923
A_42_P588738	Igsf6	immunoglobulin superfamily: member 6	-1.37041	8.13477	-4.68891	0.000295087	0.0031517	-0.0100788
A_43_P23023	Ppp1r18	protein phosphatase 1: regulatory subunit 18	-1.36978	5.50374	-7.53534	1.845e-06	7.92426e-05	5.16581
A_44_P864338	Cd22	CD22 molecule	-1.36974	4.02785	-4.33349	0.000597612	0.00531293	-0.723352
A_42_P679371	Coro1a	coronin: actin binding protein 1A	-1.36934	11.2314	-5.64517	4.75259e-05	0.000832322	1.84688
A_43_P15253	Icam1	intercellular adhesion molecule 1	-1.36848	10.2705	-8.67437	3.26466e-07	2.27051e-05	6.93158
A_44_P669066	LOC100360765	prostaglandin E2 receptor EP2 subtype-like	-1.36807	5.77813	-8.70235	3.13485e-07	2.21225e-05	6.97286
A_44_P379360	Fut7	fucosyltransferase 7 (alpha (1:3) fucosyltransferase)	-1.36748	2.65967	-2.98086	0.00937312	0.0421092	-3.45811
A_42_P599116	Phldb3	pleckstrin homology-like domain: family B: member 3	-1.36726	6.81651	-6.70467	7.24487e-06	0.000212862	3.76815
A_42_P780613	Hs3st2	heparan sulfate (glucosamine) 3-O-sulfotransferase 2	-1.36691	3.48388	-4.87336	0.000205683	0.00243988	0.355875
A_42_P664520	Fen1	flap structure-specific endonuclease 1	-1.36625	10.7905	-7.633	1.58034e-06	7.14706e-05	5.32392
A_44_P429298	Tnfrsf9	tumor necrosis factor receptor superfamily: member 9	-1.3659	7.22865	-7.65109	1.53587e-06	7.00651e-05	5.35306
A_44_P197290	Col5a3	collagen: type V: alpha 3	-1.36437	3.7615	-4.54091	0.000395271	0.00389705	-0.305916
A_42_P659546	Actn1	actinin: alpha 1	-1.36351	5.51427	-6.28101	1.50882e-05	0.000356145	3.01838
A_44_P994686	Tnnt2	troponin T type 2 (cardiac)	-1.36239	4.55294	-3.54988	0.00293128	0.0176457	-2.31541
A_44_P508653	S100z	S100 calcium binding protein Z	-1.3607	2.19154	-6.39101	1.24418e-05	0.00031189	3.21545
A_44_P515211	Tnfsf15	tumor necrosis factor (ligand) superfamily: member 15	-1.35899	3.80685	-5.30761	8.93563e-05	0.00132928	1.20344
A_42_P675688	Prss3	protease: serine: 3	-1.35849	1.89165	-7.60738	1.64566e-06	7.32845e-05	5.28256
A_44_P504215	Srebf2	sterol regulatory element binding transcription factor 2	-1.35461	2.06912	-5.24403	0.000100809	0.00144828	1.08067
A_44_P554925	RT1-Cl	RT1 class Ib: locus Cl	-1.35418	12.9314	-8.25606	6.05441e-07	3.59322e-05	6.30265
A_44_P249033	Hmga1	high mobility group AT-hook 1	-1.35372	6.22156	-7.11561	3.64045e-06	0.000129553	4.47151
A_44_P452176	Chi3l1	chitinase 3-like 1	-1.35345	2.59375	-3.88467	0.00147978	0.0104868	-1.63425
A_44_P472483	Rgs19	regulator of G-protein signaling 19	-1.3513	8.2802	-7.91795	1.01292e-06	5.12733e-05	5.77789
A_43_P19437	Rhbdl2	rhomboid: veinlet-like 2 (Drosophila)	-1.35108	5.78674	-4.75954	0.000256877	0.00285259	0.130441
A_44_P182463	Map1b	microtubule-associated protein 1B	-1.35022	2.32361	-4.19857	0.000783615	0.00652531	-0.996319
A_44_P304190	Tifa	TRAF-interacting protein with forkhead-associated domain	-1.34844	5.56279	-9.39183	1.18588e-07	1.0929e-05	7.96022
A_44_P123918	Slc35d2	solute carrier family 35: member D2	-1.34745	5.55184	-6.22291	1.67173e-05	0.000381739	2.91362
A_44_P238270	Klrk1	killer cell lectin-like receptor subfamily K: member 1	-1.34693	4.32204	-5.68546	4.41205e-05	0.000789159	1.92272
A_44_P654444	Nr4a3	nuclear receptor subfamily 4: group A: member 3	-1.34612	4.56068	-4.9067	0.000192772	0.00232081	0.421672
A_44_P309179	Dtl	denticleless homolog (Drosophila)	-1.34519	1.7892	-5.60158	5.15186e-05	0.000884163	1.76461
A_44_P962790	Atad5	ATPase family: AAA domain containing 5	-1.34451	2.62934	-2.94415	0.010098	0.0444721	-3.53047
A_43_P16070	Axl	Axl receptor tyrosine kinase	-1.34255	4.54969	-6.85552	5.61259e-06	0.000176907	4.02908
A_43_P18451	Gpr19	G protein-coupled receptor 19	-1.34214	3.19086	-4.1183	0.000921358	0.00734638	-1.15916
A_44_P203106	Ifrd1	interferon-related developmental regulator 1	-1.34193	7.29937	-5.15827	0.000118712	0.0016341	0.914335
A_44_P264659	Dpysl3	dihydropyrimidinase-like 3	-1.34006	4.17303	-5.31804	8.76108e-05	0.00131022	1.22352
A_42_P653257	Ptpn7	protein tyrosine phosphatase: non-receptor type 7	-1.33964	5.92668	-4.40229	0.000520804	0.00479861	-0.584562
A_44_P335219	Il21r	interleukin 21 receptor	-1.3374	5.13664	-4.29557	0.000644811	0.00564508	-0.799983
A_42_P464974	Ly6d	lymphocyte antigen 6 complex: locus D	-1.33676	1.82165	-3.48093	0.00337563	0.0196194	-2.45532
A_44_P1004392	Sidt1	SID1 transmembrane family: member 1	-1.3348	2.6362	-3.34602	0.00444925	0.0241838	-2.72824
A_44_P208699	Col15a1	collagen: type XV: alpha 1	-1.33477	7.26393	-9.99226	5.30138e-08	6.17288e-06	8.77518
A_44_P536275	Adamts4	ADAM metallopeptidase with thrombospondin type 1 motif: 4	-1.33453	2.73808	-7.49538	1.96635e-06	8.32368e-05	5.10076
A_44_P315937	Cryaa	crystallin: alpha A	-1.33445	2.64386	-4.0473	0.00106365	0.00816571	-1.30338
A_43_P11991	Ifrd1	interferon-related developmental regulator 1	-1.33357	7.00926	-4.97349	0.000169362	0.00210311	0.553141
A_44_P1020967	Whsc1	Wolf-Hirschhorn syndrome candidate 1 (human)	-1.33346	7.57826	-12.0085	4.54903e-09	9.68801e-07	11.2399
A_44_P418824	Fen1	flap structure-specific endonuclease 1	-1.33053	3.46656	-4.70511	0.000285833	0.00307772	0.0221983
A_44_P328338	RGD1311946	similar to RIKEN cDNA 1810055G02	-1.32975	3.42073	-5.28185	9.38239e-05	0.00137534	1.15376
A_44_P174992	Ifi47	interferon gamma inducible protein 47	-1.32843	7.59723	-6.92654	4.98233e-06	0.000163617	4.15082
A_44_P997825	Ppp1r15a	protein phosphatase 1: regulatory subunit 15A	-1.3276	7.83931	-6.76612	6.52691e-06	0.000197378	3.87482
A_44_P380441	Rgs19	regulator of G-protein signaling 19	-1.32734	6.80998	-7.88914	1.05901e-06	5.30708e-05	5.73249
A_44_P427695	Tor3a	torsin family 3: member A	-1.32621	5.70129	-10.1074	4.56173e-08	5.43481e-06	8.92696
A_44_P353978	LOC100363783	rCG53773-like	-1.32578	5.41657	-6.64466	8.02616e-06	0.000228922	3.66347
A_44_P541131	Ndn	necdin homolog (mouse)	-1.32575	2.48829	-3.96555	0.00125542	0.00924427	-1.46962
A_44_P574959	Liph	lipase: member H	-1.32212	3.7214	-4.70745	0.000284523	0.00306627	0.0268519
A_44_P551075	Nfam1	NFAT activating protein with ITAM motif 1	-1.32142	2.86021	-4.1923	0.000793582	0.00659027	-1.00904
A_44_P149412	Ddx39a	DEAD (Asp-Glu-Ala-Asp) box polypeptide 39A	-1.3211	8.82371	-12.0672	4.25699e-09	9.23026e-07	11.3059
A_44_P356513	Duoxa1	dual oxidase maturation factor 1	-1.32065	3.08544	-3.07565	0.00772951	0.0364609	-3.27027
A_44_P511128	Nusap1	nucleolar and spindle associated protein 1	-1.31905	2.48431	-3.72695	0.00204096	0.0133794	-1.95534
A_42_P693011	Chrnb1	cholinergic receptor: nicotinic: beta 1 (muscle)	-1.31731	2.59013	-4.24174	0.000718425	0.00611882	-0.908887
A_43_P16608	Wdr4	WD repeat domain 4	-1.31675	3.13676	-3.85141	0.00158343	0.011033	-1.70195
A_44_P518576	Mis18a	MIS18 kinetochore protein homolog A (S, pombe)	-1.31637	2.40074	-3.47598	0.00341002	0.0197599	-2.46536
A_43_P14915	C6	complement component 6	-1.3158	7.73242	-4.12405	0.000910714	0.00728837	-1.14748
A_44_P114692	LOC501222	similar to Discs large homolog 5 (Placenta and prostate DLG) (Discs large protein P-dlg)	-1.31572	4.66358	-5.40958	7.3724e-05	0.00115748	1.3993
A_42_P621642	Lsp1	lymphocyte-specific protein 1	-1.31412	11.5717	-5.3622	8.06012e-05	0.00123417	1.30845
A_44_P217761	LOC680326	similar to Discs large homolog 5 (Placenta and prostate DLG) (Discs large protein P-dlg)	-1.31307	2.52072	-3.4154	0.00386025	0.0217801	-2.58804
A_42_P565621	Slamf9	SLAM family member 9	-1.31212	10.0083	-4.91191	0.000190833	0.00230294	0.431936
A_44_P109503	Gzmb	granzyme B	-1.31145	5.17887	-4.68683	0.000296296	0.00316082	-0.0142206
A_44_P356829	RGD1306484	similar to growth and transformation-dependent protein	-1.31057	3.60444	-3.94912	0.00129803	0.00948159	-1.50306
A_44_P540511	Pkib	protein kinase (cAMP-dependent: catalytic) inhibitor beta	-1.31027	3.39615	-3.63279	0.00247402	0.015459	-2.14693
A_44_P128537	Tifab	TRAF-interacting protein with forkhead-associated domain: family member B	-1.30864	4.2757	-4.63096	0.000330781	0.00342902	-0.125707
A_44_P365580	Sqle	squalene epoxidase	-1.30813	8.77055	-6.66598	7.739e-06	0.000222756	3.70071
A_43_P10931	Gpr68	G protein-coupled receptor 68	-1.30806	7.88701	-4.8041	0.00023543	0.00269121	0.218841
A_43_P15900	Ccl22	chemokine (C-C motif) ligand 22	-1.30786	4.20212	-5.97452	2.60505e-05	0.000532445	2.46051
A_42_P843394	Pcolce	procollagen C-endopeptidase enhancer	-1.30704	11.0248	-8.0487	8.2873e-07	4.49977e-05	5.98261
A_44_P191299	Fbxo39	F-box protein 39	-1.30621	2.04158	-7.61753	1.61946e-06	7.23529e-05	5.29895
A_43_P16820	Sox4	SRY (sex determining region Y)-box 4	-1.30606	4.3776	-4.37969	0.000544858	0.00495707	-0.63013
A_44_P863933	LOC687813	similar to Tnf receptor-associated factor 1	-1.30303	6.04241	-7.42692	2.19419e-06	9.02058e-05	4.98878
A_44_P475181	Sla	src-like adaptor	-1.30232	3.9791	-4.05952	0.00103764	0.00801998	-1.27854
A_44_P109342	Hspa1a	heat shock 70kD protein 1A	-1.30184	5.98537	-4.30032	0.00063869	0.00560463	-0.790371
A_43_P12379	Apaf1	apoptotic peptidase activating factor 1	-1.29832	6.29118	-10.0982	4.6168e-08	5.46872e-06	8.91485
A_42_P781919	C1qb	complement component 1: q subcomponent: B chain	-1.29782	13.1244	-5.0952	0.000133957	0.00178016	0.791471
A_44_P680622	Clspn	claspin	-1.2946	2.08068	-10.3402	3.38027e-08	4.31488e-06	9.22941
A_42_P586883	Skp2	S-phase kinase-associated protein 2 (p45)	-1.29343	3.06688	-3.63425	0.00246664	0.0154325	-2.14396
A_43_P12829	Zp1	zona pellucida glycoprotein 1 (sperm receptor)	-1.29299	2.13653	-6.38478	1.25777e-05	0.000312944	3.20435
A_44_P867246	RT1-CE16	RT1 class I: locus CE16	-1.29289	11.2712	-4.12649	0.00090623	0.00726306	-1.14252
A_44_P331137	Tmem169	transmembrane protein 169	-1.29284	5.07472	-3.53931	0.00299539	0.0179396	-2.33687
A_44_P900924	Rhbdf2	rhomboid 5 homolog 2 (Drosophila)	-1.29065	8.34943	-8.97119	2.13241e-07	1.67909e-05	7.36463
A_43_P21322	Hcls1	hematopoietic cell specific Lyn substrate 1	-1.28717	7.17769	-4.32686	0.000605602	0.0053693	-0.736744
A_44_P417179	Zfp367	zinc finger protein 367	-1.2866	3.45317	-5.44768	6.86356e-05	0.00109794	1.47217
A_44_P563447	Wnt10a	wingless-type MMTV integration site family: member 10A	-1.28616	4.13043	-4.98426	0.000165873	0.00207104	0.574289
A_44_P1001551	Batf	basic leucine zipper transcription factor: ATF-like	-1.28536	6.22417	-4.19574	0.000788101	0.0065547	-1.00206
A_43_P17016	Unc93b1	unc-93 homolog B1 (C, elegans)	-1.28323	4.6247	-4.80406	0.000235447	0.00269121	0.218766
A_42_P473594	Egr2	early growth response 2	-1.28269	3.65987	-5.28372	9.34932e-05	0.00137294	1.15736
A_42_P529842	Trim17	tripartite motif-containing 17	-1.28258	3.97327	-4.98834	0.00016457	0.00206041	0.582296
A_43_P18226	Myo1f	myosin IF	-1.28249	9.25191	-5.69655	4.3229e-05	0.00077792	1.94355
A_44_P517990	RGD1308541	hypothetical LOC308768	-1.28215	4.26839	-8.62816	3.49164e-07	2.39995e-05	6.86319
A_44_P428507	Nfkbie	nuclear factor of kappa light polypeptide gene enhancer in B-cells inhibitor: epsilon	-1.28169	7.33798	-9.22179	1.49984e-07	1.31166e-05	7.72197
A_44_P306439	Fcgr3a	Fc fragment of IgG: low affinity IIIa: receptor	-1.28082	9.85313	-5.06237	0.000142678	0.00186273	0.727353
A_44_P158533	Tmsbl1	thymosin beta-like protein 1	-1.2792	4.77953	-3.8004	0.0017569	0.0119594	-1.80582
A_44_P415193	Apobec3f	apolipoprotein B mRNA editing enzyme: catalytic polypeptide-like 3F	-1.27747	3.94328	-4.27508	0.000671879	0.00582715	-0.84142
A_43_P12714	C3ar1	complement component 3a receptor 1	-1.27658	3.5844	-4.0234	0.00111642	0.00845864	-1.35197
A_44_P474101	Slc7a1	solute carrier family 7 (cationic amino acid transporter: y+ system): member 1	-1.27542	7.14536	-7.33399	2.54877e-06	0.000100052	4.83577
A_44_P422836	Igfbp1	insulin-like growth factor binding protein 1	-1.27492	10.6924	-5.09307	0.000134505	0.0017857	0.787322
A_44_P482294	Dck	deoxycytidine kinase	-1.27456	2.38974	-7.16421	3.36098e-06	0.000121822	4.55313
A_44_P775875	Tmem121	transmembrane protein 121	-1.2734	3.1023	-3.4129	0.00388004	0.0218707	-2.5931
A_43_P13350	Rin1	Ras and Rab interactor 1	-1.27262	2.12318	-3.68641	0.00221719	0.0142373	-2.03786
A_44_P105225	Loxl2	lysyl oxidase-like 2	-1.27231	8.43127	-6.73827	6.84263e-06	0.000204231	3.82653
A_44_P526975	Hcr	HCR (a-helix coiled-coil rod homolog)	-1.27134	6.44396	-5.5859	5.30388e-05	0.000903088	1.73495
A_42_P602822	Ret	ret proto-oncogene	-1.27129	3.00702	-4.65018	0.000318474	0.00333339	-0.0873206
A_44_P239306	Ydjc	YdjC homolog (bacterial)	-1.27026	7.78207	-8.89014	2.39302e-07	1.81812e-05	7.24745
A_44_P548502	Cep76	centrosomal protein 76	-1.26924	2.64648	-4.93006	0.000184225	0.0022403	0.467714
A_44_P130856	LOC100360801	mCG11385-like	-1.26776	4.06894	-4.66129	0.000311575	0.00328162	-0.0651456
A_44_P899239	Samd9l	sterile alpha motif domain containing 9-like	-1.26751	11.1323	-6.7075	7.21007e-06	0.000212289	3.77307
A_44_P469531	LOC24906	RoBo-1	-1.26735	3.74743	-4.77267	0.000250356	0.00280509	0.156507
A_44_P226908	Ywhah	tyrosine 3-monooxygenase/tryptophan 5-monooxygenase activation protein: eta polypeptide	-1.2634	8.51677	-6.27313	1.52991e-05	0.000359132	3.0042
A_44_P274924	Tnfaip8l1	tumor necrosis factor: alpha-induced protein 8-like 1	-1.26329	4.30424	-3.3173	0.00471858	0.0252852	-2.78617
A_44_P998638	Pprc1	peroxisome proliferator-activated receptor gamma: coactivator-related 1	-1.26188	8.30399	-7.66895	1.49324e-06	6.8654e-05	5.3818
A_44_P549304	Il18bp	interleukin 18 binding protein	-1.25971	6.7478	-7.92681	9.99161e-07	5.07646e-05	5.79184
A_44_P299213	Ifi27	interferon: alpha-inducible protein 27	-1.25855	12.5235	-3.339	0.0045137	0.0244427	-2.74242
A_44_P236588	Trpm2	transient receptor potential cation channel: subfamily M: member 2	-1.2584	4.86625	-4.0281	0.00110584	0.00841263	-1.34242
A_44_P327992	LOC100360244	LRRGT00053-like	-1.25805	5.11466	-7.39191	2.32127e-06	9.40938e-05	4.93127
A_44_P548257	Shisa4	shisa homolog 4 (Xenopus laevis)	-1.25734	6.15412	-10.4995	2.7615e-08	3.66149e-06	9.43315
A_43_P22556	Cidea	cell death-inducing DFFA-like effector a	-1.25271	6.55543	-6.4131	1.19715e-05	0.000303556	3.25483
A_43_P11845	Stmn1	stathmin 1	-1.25263	12.3898	-5.1809	0.00011369	0.00158245	0.958311
A_44_P334736	Edn1	endothelin 1	-1.25252	3.73249	-4.04402	0.00107074	0.00820788	-1.31005
A_44_P517012	Rac2	ras-related C3 botulinum toxin substrate 2 (rho family: small GTP binding protein Rac2)	-1.25123	7.84376	-5.36103	8.07782e-05	0.00123566	1.30622
A_44_P166495	Rangap1	RAN GTPase activating protein 1	-1.24918	7.21433	-4.59598	0.000354439	0.00360518	-0.195623
A_44_P330828	MGC105649	hypothetical LOC302884	-1.24768	5.88042	-3.6399	0.00243831	0.0152847	-2.13247
A_44_P653165	LOC690323	similar to Myosin-15 (Myosin XV) (Unconventional myosin-15)	-1.24662	8.79962	-5.24027	0.000101531	0.00145612	1.07341
A_44_P1003917	Dnah1	dynein: axonemal: heavy chain 1	-1.244	5.00152	-4.36869	0.000556966	0.00503554	-0.652306
A_44_P555928	Crygs	crystallin: gamma S	-1.24366	4.71732	-4.83697	0.000220793	0.00256798	0.283946
A_44_P184753	RT1-A2	RT1 class Ia: locus A2	-1.24363	11.6517	-5.93387	2.8035e-05	0.000563758	2.38555
A_44_P231706	Il16	interleukin 16	-1.2403	4.07254	-3.27732	0.00512073	0.0268795	-2.86669
A_43_P11749	Hck	hemopoietic cell kinase	-1.23969	10.1217	-4.90383	0.000193848	0.00232872	0.416021
A_44_P215304	LOC689943	similar to 40S ribosomal protein S2	-1.23863	2.23423	-3.07001	0.00781881	0.0367608	-3.28148
A_44_P512828	Nup210	nucleoporin 210	-1.2381	9.86213	-8.36085	5.17639e-07	3.18035e-05	6.46229
A_42_P658264	Nfkb2	nuclear factor of kappa light polypeptide gene enhancer in B-cells 2: p49/p100	-1.23626	8.45943	-7.51676	1.90041e-06	8.09455e-05	5.13559
A_44_P548790	LOC299915	similar to lymphocyte protein tyrosine kinase	-1.23492	4.35678	-4.6028	0.000349693	0.00357726	-0.181982
A_44_P483360	Nrip3	nuclear receptor interacting protein 3	-1.23466	6.60894	-5.15216	0.000120106	0.00164851	0.902459
A_44_P482986	Wfdc10	WAP four-disulfide core domain 10	-1.23415	6.98278	-4.8467	0.000216644	0.00253119	0.303193
A_44_P223549	Pdgfb	platelet-derived growth factor beta polypeptide	-1.23286	3.66575	-7.47967	2.01636e-06	8.48297e-05	5.07511
A_42_P698972	Tapbp	TAP binding protein	-1.23204	9.88267	-7.71242	1.39463e-06	6.48456e-05	5.45154
A_44_P408151	Jmjd4	jumonji domain containing 4	-1.23055	2.23957	-5.45159	6.81351e-05	0.00109226	1.47963
A_42_P472133	Slc2a6	solute carrier family 2 (facilitated glucose transporter): member 6	-1.22977	6.51529	-4.68307	0.000298495	0.00317933	-0.0217107
A_44_P140351	RGD1311267	similar to RIKEN cDNA 4931426K16 gene	-1.22954	3.38429	-3.03226	0.00844319	0.0390021	-3.35641
A_44_P431296	Gpr18	G protein-coupled receptor 18	-1.22811	4.73064	-4.76013	0.000256583	0.00285113	0.131601
A_43_P10690	Klra17	killer cell lectin-like receptor: subfamily A: member 17	-1.2267	6.76222	-2.97445	0.00949587	0.0424993	-3.47076
A_43_P10133	Spns2	spinster homolog 2	-1.22523	10.4589	-3.99113	0.00119191	0.00889413	-1.41758
A_44_P159259	Mypn	myopalladin	-1.22334	3.88974	-3.08416	0.00759658	0.0359892	-3.25333
A_42_P745147	Brca2	breast cancer 2	-1.22288	1.59285	-9.00474	2.03344e-07	1.63562e-05	7.41292
A_44_P180795	Ccdc99	coiled-coil domain containing 99	-1.22081	5.79703	-9.74573	7.34525e-08	7.56671e-06	8.44544
A_44_P301608	Ucp2	uncoupling protein 2 (mitochondrial: proton carrier)	-1.21891	7.51646	-6.92227	5.01809e-06	0.00016448	4.14351
A_44_P453834	LOC680097	similar to germinal histone H4 gene	-1.21781	6.09466	-6.24626	1.60415e-05	0.000370569	2.95578
A_44_P530253	Adam23	ADAM metallopeptidase domain 23	-1.21668	2.64463	-5.99087	2.52944e-05	0.00052088	2.49059
A_44_P930826	Clec2d2	C-type lectin domain family 2 member D2	-1.21583	3.18541	-4.0449	0.00106883	0.00819632	-1.30826
A_44_P852000	Dtx3l	deltex 3-like (Drosophila)	-1.2158	4.22631	-4.97234	0.000169739	0.00210461	0.550882
A_44_P473622	Ttc9	tetratricopeptide repeat domain 9	-1.21549	3.86557	-5.59858	5.18057e-05	0.000887977	1.75894
A_44_P386602	Brca2	breast cancer 2	-1.21289	4.01972	-4.61215	0.000343292	0.00352847	-0.163285
A_43_P18149	Pgs1	phosphatidylglycerophosphate synthase 1	-1.21212	6.58215	-5.46081	6.69688e-05	0.00107788	1.49722
A_44_P290591	Pvrl2	poliovirus receptor-related 2	-1.21205	6.73307	-7.63303	1.58028e-06	7.14706e-05	5.32396
A_44_P1004323	Col18a1	collagen: type XVIII: alpha 1	-1.21186	11.5146	-8.01177	8.76876e-07	4.64462e-05	5.92501
A_44_P536613	Ch25h	cholesterol 25-hydroxylase	-1.21148	7.65137	-6.55427	9.37371e-06	0.000255157	3.50484
A_44_P785786	Iqub	IQ motif and ubiquitin domain containing	-1.21092	2.60317	-3.37332	0.00420749	0.023254	-2.67312
A_44_P304323	Ccl5	chemokine (C-C motif) ligand 5	-1.21025	9.9197	-4.75315	0.000260115	0.00287716	0.117741
A_43_P15515	Ccr5	chemokine (C-C motif) receptor 5	-1.20842	5.07996	-6.63901	8.10421e-06	0.000229888	3.65358
A_44_P475551	Fut9	fucosyltransferase 9 (alpha (1:3) fucosyltransferase)	-1.20772	2.91468	-5.62081	4.97162e-05	0.000860778	1.80093
A_44_P182412	Ccne1	cyclin E1	-1.20624	2.97029	-2.94531	0.0100742	0.0443959	-3.52819
A_43_P22402	Fbxo5	F-box protein 5	-1.2052	3.25768	-5.20821	0.000107919	0.00152118	1.01132
A_44_P543769	Sdcbp2	syndecan binding protein (syntenin) 2	-1.20147	1.89757	-5.34656	8.30146e-05	0.00125577	1.2784
A_44_P1039249	Dok3	docking protein 3	-1.20116	7.37727	-6.95918	4.71801e-06	0.000157406	4.20653
A_42_P822726	Myo1g	myosin IG	-1.20065	8.26451	-5.33064	8.55482e-05	0.00128472	1.24778
A_43_P18504	Amotl2	angiomotin like 2	-1.20003	4.82442	-6.57585	9.03186e-06	0.000248194	3.54281
A_44_P771052	Slc41a3	solute carrier family 41: member 3	-1.19933	6.44509	-6.86158	5.55577e-06	0.000176069	4.03948
A_44_P697736	Mical2	microtubule associated monoxygenase: calponin and LIM domain containing 2	-1.19921	4.77996	-9.75729	7.2328e-08	7.56671e-06	8.46105
A_44_P175495	Cxcl11	chemokine (C-X-C motif) ligand 11	-1.19857	9.37352	-4.21149	0.000763496	0.00638884	-0.970143
A_43_P22409	RGD1565672	similar to MDM2 Binding protein	-1.19722	6.57253	-9.79333	6.8937e-08	7.28411e-06	8.50963
A_43_P12473	Adar	adenosine deaminase: RNA-specific	-1.19654	4.88972	-5.34944	8.25649e-05	0.00125109	1.28393
A_44_P232084	Tnfsf14	tumor necrosis factor (ligand) superfamily: member 14	-1.19609	2.43182	-4.07544	0.00100476	0.00783358	-1.2462
A_42_P714311	Ccl3	chemokine (C-C motif) ligand 3	-1.19385	7.12441	-3.77045	0.00186757	0.0125245	-1.86679
A_44_P166501	Rangap1	RAN GTPase activating protein 1	-1.19301	6.61888	-4.18439	0.000806329	0.00666316	-1.02507
A_44_P468879	Btk	Bruton agammaglobulinemia tyrosine kinase	-1.19239	4.62955	-5.62504	4.93284e-05	0.000855569	1.80891
A_44_P265709	Il2rb	interleukin 2 receptor: beta	-1.19123	6.55356	-4.39708	0.000526251	0.00483579	-0.595063
A_44_P252756	Flt3	fms-related tyrosine kinase 3	-1.19089	3.98967	-4.36744	0.000558366	0.00503964	-0.654838
A_44_P198535	Akap12	A kinase (PRKA) anchor protein 12	-1.19086	4.17923	-6.44158	1.13925e-05	0.000292637	3.30549
A_43_P19558	RGD1564259	similar to OTTHUMP00000040155	-1.18702	2.14156	-3.80441	0.0017426	0.0118941	-1.79766
A_43_P22555	Fam189a2	family with sequence similarity 189: member A2	-1.18616	4.5457	-4.73138	0.000271464	0.00296282	0.0744598
A_44_P401165	Stmn1	stathmin 1	-1.18581	10.7314	-5.29114	9.21878e-05	0.00135953	1.17167
A_44_P533794	Tnfrsf1b	tumor necrosis factor receptor superfamily: member 1b	-1.18569	7.11879	-5.36143	8.07179e-05	0.0012352	1.30698
A_44_P441135	LOC690422	hypothetical protein LOC690422	-1.18421	7.41079	-6.51957	9.95215e-06	0.000265281	3.44364
A_44_P550662	Ms4a6a	membrane-spanning 4-domains: subfamily A: member 6A	-1.18274	5.96976	-3.54955	0.0029333	0.0176526	-2.31609
A_44_P161846	Hist3h2ba	histone cluster 3: H2ba	-1.18113	4.56402	-9.55634	9.47603e-08	9.25162e-06	8.18755
A_44_P438868	Hjurp	Holliday junction recognition protein	-1.18072	3.19127	-4.30642	0.000630926	0.00554478	-0.778042
A_44_P128151	RT1-S3	RT1 class Ib: locus S3	-1.18058	10.7517	-6.93334	4.92602e-06	0.00016276	4.16244
A_42_P749550	Tmem229b	transmembrane protein 229B	-1.1797	8.24067	-5.65959	4.62763e-05	0.00081635	1.87406
A_44_P421844	Loxl4	lysyl oxidase-like 4	-1.17913	3.25318	-3.56872	0.00282048	0.0171286	-2.27716
A_42_P794901	Ywhah	tyrosine 3-monooxygenase/tryptophan 5-monooxygenase activation protein: eta polypeptide	-1.17803	10.6315	-6.35194	1.33212e-05	0.000326112	3.14566
A_42_P704967	Arid5a	AT rich interactive domain 5A (Mrf1 like)	-1.17695	6.06834	-11.1201	1.28468e-08	2.14033e-06	10.2023
A_44_P393442	Map6	microtubule-associated protein 6	-1.17687	5.00493	-7.17109	3.32323e-06	0.000120773	4.56468
A_44_P226597	Pycard	PYD and CARD domain containing	-1.17634	9.23213	-5.37582	7.85587e-05	0.00121482	1.33459
A_42_P660129	Casp12	caspase 12	-1.17579	6.52535	-6.25675	1.57472e-05	0.000366719	2.9747
A_44_P137677	Rhov	ras homolog gene family: member V	-1.17448	3.91971	-5.30619	8.95965e-05	0.0013321	1.2007
A_44_P503669	Scand3	SCAN domain containing 3	-1.17428	3.76009	-4.69794	0.000289893	0.00311272	0.00790808
A_44_P164512	Stat1	signal transducer and activator of transcription 1	-1.17388	9.6895	-7.33345	2.55101e-06	0.000100052	4.83487
A_44_P448002	Ccdc102a	coiled-coil domain containing 102A	-1.17357	8.27366	-7.152	3.42901e-06	0.000123526	4.53266
A_44_P438143	Nrg1	neuregulin 1	-1.17349	6.65441	-4.61548	0.000341045	0.00351416	-0.156638
A_44_P1038296	Cd68	Cd68 molecule	-1.1729	10.3519	-4.99696	0.00016185	0.00203441	0.599228
A_44_P603477	Pla2r1	phospholipase A2 receptor 1	-1.17243	3.60876	-4.85349	0.000213797	0.00251149	0.316611
A_44_P1035656	Cd24	CD24 molecule	-1.17148	14.2701	-6.58944	8.82322e-06	0.000244626	3.5667
A_44_P346959	Irf9	interferon regulatory factor 9	-1.17139	7.0112	-8.0578	8.173e-07	4.44947e-05	5.99677
A_44_P347420	Usp43_predicted	ubiquitin specific protease 43	-1.17115	5.64137	-11.1285	1.27165e-08	2.14033e-06	10.2125
A_44_P956203	Sash3	SAM and SH3 domain containing 3	-1.17067	4.16216	-3.98836	0.00119863	0.00893493	-1.42322
A_44_P404843	Cxcr3	chemokine (C-X-C motif) receptor 3	-1.16978	5.78737	-3.90584	0.00141739	0.0101267	-1.59115
A_44_P317912	Aldh1a2	aldehyde dehydrogenase 1 family: member A2	-1.16953	4.25506	-3.8827	0.00148572	0.0105109	-1.63825
A_43_P17697	Ms4a6b	membrane-spanning 4-domains: subfamily A: member 6B	-1.16909	9.56324	-3.72936	0.00203096	0.0133502	-1.95045
A_44_P915168	Zdhhc18	zinc finger: DHHC-type containing 18	-1.1689	10.7113	-10.9021	1.67418e-08	2.57729e-06	9.93651
A_44_P396202	RGD1309362	similar to interferon-inducible GTPase	-1.16822	6.43451	-5.0199	0.00015484	0.00196918	0.644214
A_44_P125025	Tgfb3	transforming growth factor: beta 3	-1.16714	5.05165	-8.39472	4.9222e-07	3.06077e-05	6.51359
A_44_P244138	Ptpn9	protein tyrosine phosphatase: non-receptor type 9	-1.16565	6.1814	-7.1219	3.60296e-06	0.000128664	4.48209
A_44_P1029397	Bst2	bone marrow stromal cell antigen 2	-1.16533	10.77	-5.36802	7.97212e-05	0.00122588	1.31963
A_44_P988451	H2afx	H2A histone family: member X	-1.1647	7.00815	-8.90281	2.35014e-07	1.81234e-05	7.26583
A_44_P487021	Rasl11b	RAS-like family 11 member B	-1.16415	3.76516	-3.18981	0.00612365	0.0307129	-3.04238
A_43_P10656	Casc4	cancer susceptibility candidate 4	-1.16392	3.00005	-4.10354	0.000949242	0.00751333	-1.18911
A_44_P1004324	Col18a1	collagen: type XVIII: alpha 1	-1.1635	10.8396	-8.22338	6.35926e-07	3.72343e-05	6.25259
A_44_P145283	Krtap14l	keratin associated protein 14 like	-1.16262	2.22977	-3.08801	0.00753726	0.0357824	-3.24568
A_44_P482862	Fam129c	family with sequence similarity 129: member C	-1.16218	2.69016	-2.97003	0.00958144	0.04277	-3.47948
A_44_P555561	Spata5l1	spermatogenesis associated 5-like 1	-1.16209	6.55226	-6.7812	6.36235e-06	0.000193403	3.90092
A_44_P299870	Hsp90aa1	heat shock protein 90: alpha (cytosolic): class A member 1	-1.16206	12.6569	-6.28041	1.51042e-05	0.000356145	3.0173
A_44_P280933	Vars	valyl-tRNA synthetase	-1.16049	4.93619	-4.27182	0.000676281	0.00585347	-0.847999
A_42_P475623	Klf5	Kruppel-like factor 5	-1.16012	5.24344	-4.9429	0.000179699	0.0021976	0.492975
A_44_P487798	Stat2	signal transducer and activator of transcription 2	-1.16011	5.23322	-5.05011	0.000146084	0.00189177	0.703375
A_43_P16312	Klra5	killer cell lectin-like receptor: subfamily A: member 5	-1.15866	9.21863	-3.58383	0.00273461	0.0167537	-2.24646
A_44_P248598	Mdm1	Mdm1 nuclear protein homolog (mouse)	-1.15851	4.24464	-7.15415	3.41691e-06	0.000123198	4.53627
A_44_P1010416	P2ry13	purinergic receptor P2Y: G-protein coupled: 13	-1.1581	3.44838	-4.17194	0.000826825	0.00678913	-1.05032
A_44_P372823	LOC100365842	hypothetical LOC100365842	-1.15797	7.06091	-5.13894	0.000123183	0.00168325	0.87673
A_44_P176053	RGD1561778	similar to dendritic cell-derived immunoglobulin(Ig)-like receptor 1: DIgR1 - mouse	-1.15773	5.89292	-3.39847	0.00399639	0.0223336	-2.62229
A_42_P457756	Pkib	protein kinase (cAMP-dependent: catalytic) inhibitor beta	-1.15763	5.62971	-4.59698	0.00035374	0.00360074	-0.193626
A_44_P217715	Enah	enabled homolog (Drosophila)	-1.15727	6.85769	-12.3121	3.23671e-09	7.32968e-07	11.5784
A_44_P412427	Ccdc88b	coiled-coil domain containing 88B	-1.1572	9.00274	-6.24604	1.60478e-05	0.000370569	2.95538
A_44_P477819	Nrg1	neuregulin 1	-1.15595	8.93524	-4.268	0.00068149	0.00588829	-0.855728
A_44_P160888	Ppp1r14b	protein phosphatase 1: regulatory (inhibitor) subunit 14B	-1.15301	12.3072	-9.79107	6.91449e-08	7.28734e-06	8.50659
A_44_P358151	Sectm1b	secreted and transmembrane 1B	-1.15212	9.65528	-3.35769	0.00434425	0.0237704	-2.70468
A_44_P314312	Nol9	nucleolar protein 9	-1.15081	6.22951	-5.83174	3.3746e-05	0.000649983	2.19627
A_43_P20507	Armc6	armadillo repeat containing 6	-1.14918	6.12096	-5.40862	7.38574e-05	0.00115913	1.39746
A_43_P18101	Elf3	E74-like factor 3	-1.14894	4.38887	-6.41545	1.19226e-05	0.000302877	3.25901
A_44_P1016691	Fhl4	four and a half LIM domains 4	-1.14885	4.21397	-6.71335	7.13871e-06	0.000210792	3.78324
A_44_P1071095	Sox4	SRY (sex determining region Y)-box 4	-1.14783	5.28171	-5.59216	5.24262e-05	0.000896371	1.7468
A_44_P426806	Ccdc136	coiled-coil domain containing 136	-1.14775	1.83474	-9.75228	7.28122e-08	7.56671e-06	8.4543
A_44_P469113	Slfn2	schlafen 2	-1.14741	8.23267	-5.64359	4.76647e-05	0.000833685	1.84391
A_44_P204145	Ulk4	unc-51-like kinase 4 (C, elegans)	-1.14697	3.44664	-6.2296	1.65205e-05	0.000378087	2.92572
A_42_P703664	Srxn1	sulfiredoxin 1	-1.14403	5.00716	-5.26442	9.69789e-05	0.00140902	1.1201
A_43_P17131	LOC302022	similar to nidogen 2 protein	-1.14401	7.36824	-13.3682	1.04378e-09	3.13156e-07	12.6975
A_44_P390172	RT1-EC2	RT1 class Ib: locus EC2	-1.14386	11.5955	-9.38197	1.20204e-07	1.10531e-05	7.94649
A_44_P440207	Cd244	Cd244 molecule: natural killer cell receptor 2B4	-1.14326	2.09108	-3.32479	0.00464685	0.025013	-2.77107
A_44_P354573	Tax1bp3	Tax1 (human T-cell leukemia virus type I) binding protein 3	-1.14289	12.1262	-6.82751	5.88365e-06	0.000182242	3.98087
A_42_P836777	Ccne2	cyclin E2	-1.14239	5.15643	-7.11713	3.63139e-06	0.000129342	4.47406
A_43_P15921	Ccnf	cyclin F	-1.14151	1.84501	-5.33519	8.48153e-05	0.00127511	1.25655
A_44_P311136	Vav1	vav 1 guanine nucleotide exchange factor	-1.13998	5.43739	-4.74972	0.000261873	0.00288882	0.110916
A_43_P19039	Ccdc34	coiled-coil domain containing 34	-1.13994	10.4554	-8.60606	3.60601e-07	2.4618e-05	6.83039
A_44_P555399	Fignl1	fidgetin-like 1	-1.13839	2.20734	-4.67718	0.000301974	0.00320228	-0.033449
A_44_P377396	Gna14	guanine nucleotide binding protein: alpha 14	-1.13837	4.84902	-5.67798	4.47334e-05	0.000796998	1.90865
A_44_P428708	Odz4	odz: odd Oz/ten-m homolog 4 (Drosophila)	-1.13835	3.0693	-3.56812	0.00282392	0.0171425	-2.27837
A_44_P335424	RGD1305184	similar to CDNA sequence BC023105	-1.13826	2.12861	-4.82266	0.000227046	0.00262061	0.255618
A_44_P352123	Cenpq	centromere protein Q	-1.13672	3.49068	-4.68184	0.000299219	0.00318596	-0.0241648
A_42_P570848	Pcsk1	proprotein convertase subtilisin/kexin type 1	-1.13668	1.93927	-3.56885	0.00281971	0.017127	-2.27689
A_44_P233080	Egr1	early growth response 1	-1.13654	8.25495	-3.86068	0.00155383	0.010871	-1.68308
A_44_P975437	Cldn4	claudin 4	-1.1353	8.60159	-6.30957	1.4349e-05	0.0003435	3.06971
A_42_P842946	Nop56	NOP56 ribonucleoprotein homolog (yeast)	-1.13409	11.2266	-6.76669	6.52059e-06	0.000197361	3.87581
A_44_P478066	Incenp	inner centromere protein	-1.13383	8.18377	-3.00901	0.00885204	0.0404138	-3.40247
A_44_P141992	Slc6a12	solute carrier family 6 (neurotransmitter transporter: betaine/GABA): member 12	-1.13357	4.00363	-3.04668	0.00819914	0.0381189	-3.32782
A_44_P187166	Tubb2b	tubulin: beta 2B class IIb	-1.1324	13.9018	-10.413	3.08095e-08	3.98228e-06	9.32287
A_44_P271423	Zc3hav1	zinc finger CCCH type: antiviral 1	-1.13097	4.25981	-8.89037	2.39223e-07	1.81812e-05	7.24778
A_42_P487852	Plec	plectin	-1.13072	9.9172	-10.2249	3.91856e-08	4.88075e-06	9.08037
A_44_P493956	Pdia4	protein disulfide isomerase family A: member 4	-1.1296	8.33492	-7.40785	2.26248e-06	9.23485e-05	4.95748
A_44_P410016	Ifit2	interferon-induced protein with tetratricopeptide repeats 2	-1.12767	4.30131	-4.0156	0.0011342	0.00856336	-1.36782
A_44_P241498	Map7d1	MAP7 domain containing 1	-1.12616	7.97235	-6.09921	2.08281e-05	0.000448257	2.68901
A_43_P16043	Itga2	integrin: alpha 2	-1.12568	1.935	-7.05276	4.03856e-06	0.000139611	4.36545
A_44_P700105	Relt	RELT tumor necrosis factor receptor	-1.12554	6.80652	-5.20786	0.000107992	0.00152118	1.01062
A_43_P18264	Zfhx2	zinc finger homeobox 2	-1.12492	2.06892	-5.6955	4.33127e-05	0.000778095	1.94158
A_44_P229820	Itga5	integrin: alpha 5 (fibronectin receptor: alpha polypeptide)	-1.12425	3.21268	-3.71849	0.00207656	0.0135373	-1.97258
A_43_P13117	Lcp2	lymphocyte cytosolic protein 2	-1.12393	5.59084	-4.34453	0.000584548	0.00522546	-0.701061
A_44_P463878	Slc38a2	solute carrier family 38: member 2	-1.12353	6.59201	-4.91616	0.000189262	0.00228801	0.440327
A_44_P1021644	Col4a1	collagen: type IV: alpha 1	-1.12333	11.9969	-7.66387	1.50524e-06	6.90999e-05	5.37363
A_44_P744421	Arhgap30	Rho GTPase activating protein 30	-1.1215	4.82432	-3.9763	0.00122833	0.00910349	-1.44776
A_43_P21945	Ppl	periplakin	-1.1213	4.40333	-4.99727	0.000161755	0.00203441	0.599825
A_44_P159197	Rcn1	reticulocalbin 1: EF-hand calcium binding domain	-1.12113	6.24856	-7.05724	4.00872e-06	0.000139047	4.37303
A_43_P21799	Dhx58	DEXH (Asp-Glu-X-His) box polypeptide 58	-1.1183	6.2477	-4.78073	0.00024644	0.00277387	0.172493
A_44_P545635	Pid1	phosphotyrosine interaction domain containing 1	-1.11743	3.89738	-4.03147	0.00109831	0.00836773	-1.33556
A_44_P224977	RGD1562742	similar to MAP/microtubule affinity-regulating kinase 4 (MAP/microtubule affinity-regulating kinase like 1)	-1.11657	2.20314	-3.09394	0.00744679	0.0354189	-3.23388
A_44_P1035071	Nmt2	N-myristoyltransferase 2	-1.11568	6.48069	-5.82148	3.43838e-05	0.000659793	2.17716
A_44_P307241	Parp3	poly (ADP-ribose) polymerase family: member 3	-1.11484	7.41179	-5.63981	4.79985e-05	0.000838099	1.83679
A_43_P14894	Nppb	natriuretic peptide B	-1.11451	1.75214	-3.42781	0.00376341	0.0213577	-2.56293
A_44_P110788	Itgad	integrin: alpha D	-1.11412	4.26727	-5.02072	0.000154596	0.0019679	0.645821
A_44_P297525	Pmf1	polyamine-modulated factor 1	-1.11393	6.2495	-6.84978	5.66712e-06	0.000178085	4.01919
A_44_P393696	LOC308990	hypothetical protein LOC308990	-1.11379	7.1166	-6.05179	2.26722e-05	0.000476566	2.60236
A_44_P974862	Pld4	phospholipase D family: member 4	-1.11349	6.87655	-3.85396	0.00157523	0.0109839	-1.69676
A_42_P502621	Avil	advillin	-1.11161	3.80302	-3.89453	0.00145039	0.0103248	-1.61417
A_44_P1028007	Clic1	chloride intracellular channel 1	-1.11081	14.6917	-6.74747	6.73658e-06	0.00020226	3.8425
A_44_P516885	Eno2	enolase 2: gamma: neuronal	-1.10866	5.87331	-6.48694	1.05301e-05	0.00027533	3.38594
A_42_P753675	Arhgdig	Rho GDP dissociation inhibitor (GDI) gamma	-1.10712	2.19937	-5.03292	0.000151003	0.00193375	0.669716
A_44_P189299	Ccnd1	cyclin D1	-1.10608	11.6298	-6.78884	6.28063e-06	0.00019165	3.91413
A_44_P1034910	Rtn2	reticulon 2	-1.10608	4.68856	-4.68113	0.000299636	0.00318781	-0.0255774
A_44_P257518	Irs2	insulin receptor substrate 2	-1.10575	3.32585	-3.41128	0.00389292	0.0219202	-2.59637
A_42_P491119	Lgals4	lectin: galactoside-binding: soluble: 4	-1.1045	1.9582	-3.98107	0.00121649	0.00903856	-1.43805
A_44_P792633	RGD1311267	similar to RIKEN cDNA 4931426K16 gene	-1.10444	5.60968	-6.2009	1.73815e-05	0.000392762	2.87381
A_43_P12783	Col1a2	collagen: type I: alpha 2	-1.10234	11.718	-5.76104	3.84004e-05	0.000715491	2.0644
A_44_P558157	Efhc1	EF-hand domain (C-terminal) containing 1	-1.10225	2.80994	-4.18114	0.000811636	0.00669624	-1.03167
A_44_P595076	Peg10	paternally expressed 10	-1.10204	3.44027	-4.41428	0.000508498	0.00471588	-0.560423
A_44_P543473	LOC686781	similar to NFkB interacting protein 1	-1.10198	7.67835	-7.5831	1.7102e-06	7.54567e-05	5.24329
A_44_P1048380	Fam46a	family with sequence similarity 46: member A	-1.1016	9.14034	-5.22003	0.000105517	0.00149709	1.03421
A_42_P576953	Pla1a	phospholipase A1 member A	-1.10045	8.68377	-5.20884	0.000107789	0.00151988	1.01254
A_44_P482710	Sptbn4	spectrin: beta: non-erythrocytic 4	-1.09913	3.26365	-4.30511	0.000632582	0.00555577	-0.780684
A_43_P15614	Pfkp	phosphofructokinase: platelet	-1.0984	8.22071	-9.30988	1.32749e-07	1.19396e-05	7.84582
A_44_P1029403	Bst2	bone marrow stromal cell antigen 2	-1.09816	9.63943	-5.71411	4.18547e-05	0.000763068	1.97651
A_43_P19441	Cenpn	centromere protein N	-1.09679	5.6746	-10.1669	4.22307e-08	5.15077e-06	9.00484
A_42_P627572	Mdc1	mediator of DNA damage checkpoint 1	-1.09649	9.7036	-10.7015	2.14438e-08	3.01851e-06	9.68772
A_44_P222124	Tssk3	testis-specific serine kinase 3	-1.09612	2.60421	-4.31034	0.000625989	0.00550964	-0.770124
A_44_P288925	Ppm1l	protein phosphatase: Mg2+/Mn2+ dependent: 1L	-1.09348	2.10325	-3.59111	0.00269414	0.0165475	-2.23165
A_43_P12403	Fgr	Gardner-Rasheed feline sarcoma viral (v-fgr) oncogene homolog	-1.09331	6.42008	-4.86952	0.000207223	0.00245179	0.348302
A_44_P951201	LOC690097	similar to immunoreceptor Ly49si3	-1.09297	5.87301	-3.34403	0.00446741	0.0242536	-2.73225
A_43_P21130	Sh3bp2	SH3-domain binding protein 2	-1.09238	4.67874	-4.2343	0.000729246	0.00619162	-0.92394
A_44_P288481	Heatr1	HEAT repeat containing 1	-1.0918	6.42728	-6.46394	1.09586e-05	0.000284255	3.34518
A_43_P15840	Flt3	fms-related tyrosine kinase 3	-1.09163	4.21344	-6.81151	6.04469e-06	0.000185969	3.95327
A_44_P533959	Scarb2	scavenger receptor class B: member 2	-1.09011	7.04716	-7.84896	1.12703e-06	5.52797e-05	5.66897
A_44_P128986	LOC619574	hypothetical protein LOC619574	-1.08972	7.32947	-8.06443	8.09088e-07	4.42098e-05	6.00707
A_44_P149599	RGD1311558	similar to 4930506M07Rik protein	-1.08914	6.50083	-6.48421	1.05801e-05	0.000276286	3.3811
A_43_P15638	Tnc	tenascin C	-1.08885	4.93516	-3.86706	0.00153378	0.0107655	-1.67009
A_42_P577560	Tinagl1	tubulointerstitial nephritis antigen-like 1	-1.08787	6.97867	-5.53064	5.87796e-05	0.000975775	1.63017
A_44_P197052	Pla2g2d	phospholipase A2: group IID	-1.08747	1.96028	-3.63791	0.00244827	0.0153401	-2.13653
A_44_P1031571	Map1b	microtubule-associated protein 1B	-1.0867	6.97615	-5.67648	4.48572e-05	0.000798168	1.90583
A_43_P20611	LOC691153	hypothetical protein LOC691153	-1.08622	1.85625	-2.88288	0.011432	0.0487033	-3.65073
A_44_P316342	Det1	de-etiolated homolog 1 (Arabidopsis)	-1.08584	4.47677	-8.36725	5.12734e-07	3.15492e-05	6.47199
A_44_P147633	Psca	prostate stem cell antigen	-1.08467	2.18747	-9.06018	1.88041e-07	1.54272e-05	7.49239
A_44_P118635	Zp4	zona pellucida glycoprotein 4	-1.08397	4.03077	-6.27854	1.51539e-05	0.000356743	3.01394
A_44_P616925	Tes	testis derived transcript	-1.08387	5.37131	-6.51262	1.00724e-05	0.000267414	3.43136
A_44_P324087	Ttll12	tubulin tyrosine ligase-like family: member 12	-1.08382	4.47973	-4.77757	0.000247968	0.00278325	0.166223
A_43_P11285	Apitd1	apoptosis-inducing: TAF9-like domain 1	-1.08376	8.59131	-10.5521	2.58479e-08	3.47199e-06	9.49974
A_44_P274180	Arr3	arrestin 3: retinal (X-arrestin)	-1.08348	2.48063	-3.04625	0.00820637	0.038131	-3.32868
A_44_P636857	Zfp786	zinc finger protein 786	-1.08323	2.52019	-3.82319	0.00167716	0.0115413	-1.75942
A_44_P201295	Mybpc2	myosin binding protein C: fast-type	-1.08306	6.62847	-3.68977	0.002202	0.014173	-2.03101
A_44_P215917	Plcxd2	phosphatidylinositol-specific phospholipase C: X domain containing 2	-1.08277	8.54927	-4.58656	0.000361103	0.00365666	-0.214469
A_43_P11848	Bmp2	bone morphogenetic protein 2	-1.08222	2.78483	-4.51963	0.00041232	0.00401429	-0.348613
A_44_P319187	Mob3a	MOB kinase activator 3A	-1.08183	2.85654	-4.54043	0.000395647	0.00389983	-0.306879
A_43_P13419	Ppp1r14b	protein phosphatase 1: regulatory (inhibitor) subunit 14B	-1.08163	11.4516	-8.7954	2.74088e-07	2.00228e-05	7.10946
A_44_P206434	Lmnb2	lamin B2	-1.08099	7.45616	-7.85644	1.11403e-06	5.49702e-05	5.68081
A_44_P179745	Fbn1	fibrillin 1	-1.08074	7.05	-5.53065	5.87782e-05	0.000975775	1.63019
A_44_P363647	Ezh2	enhancer of zeste homolog 2 (Drosophila)	-1.08043	5.48233	-7.93715	9.83364e-07	5.03352e-05	5.8081
A_44_P324707	RT1-EC2	RT1 class Ib: locus EC2	-1.08032	9.36501	-6.55618	9.34281e-06	0.000254992	3.50821
A_42_P816020	Trpv2	transient receptor potential cation channel: subfamily V: member 2	-1.07943	3.30116	-3.53735	0.00300744	0.0179934	-2.34085
A_42_P816645	Gnb4	guanine nucleotide binding protein (G protein): beta polypeptide 4	-1.07734	6.49992	-5.21277	0.000106985	0.00151262	1.02015
A_44_P597431	Rcn1	reticulocalbin 1: EF-hand calcium binding domain	-1.07727	8.15276	-6.2897	1.48591e-05	0.000352426	3.03401
A_43_P13114	Anxa7	annexin A7	-1.07717	10.0582	-8.89481	2.37712e-07	1.81611e-05	7.25423
A_44_P554917	RT1-Cl	RT1 class Ib: locus Cl	-1.07696	9.15065	-7.96005	9.4931e-07	4.91818e-05	5.84405
A_42_P498149	Lepre1	leucine proline-enriched proteoglycan (leprecan) 1	-1.07695	11.4798	-6.08142	2.15006e-05	0.000458588	2.65656
A_44_P471182	Cfp	complement factor properdin	-1.07641	6.93	-5.12081	0.000127534	0.00172776	0.841432
A_43_P10530	Mfap4	microfibrillar-associated protein 4	-1.07628	6.66812	-4.37805	0.00054665	0.00496442	-0.633442
A_44_P372979	Leprel2	leprecan-like 2	-1.07598	8.89498	-3.40585	0.00393644	0.0221038	-2.60736
A_44_P286853	Akt3	v-akt murine thymoma viral oncogene homolog 3 (protein kinase B: gamma)	-1.07486	3.52371	-5.35073	8.23643e-05	0.00124987	1.28641
A_44_P428420	Ctsz	cathepsin Z	-1.07463	7.59137	-4.18389	0.000807143	0.00666586	-1.02608
A_44_P158333	RGD1307722	similar to hypothetical protein MGC20700	-1.07348	3.41268	-4.11408	0.000929249	0.00739352	-1.16773
A_44_P411954	Cd2	Cd2 molecule	-1.07243	4.16118	-3.02391	0.00858784	0.0394707	-3.37296
A_44_P945723	Zc3h12d	zinc finger CCCH type containing 12D	-1.07231	4.53548	-4.29438	0.000646353	0.00565311	-0.80239
A_44_P466183	Rap2b	RAP2B: member of RAS oncogene family	-1.07164	5.53926	-7.5257	1.87353e-06	8.00494e-05	5.15014
A_42_P762829	Cebpd	CCAAT/enhancer binding protein (C/EBP): delta	-1.07018	11.3426	-5.66953	4.54355e-05	0.000804973	1.89276
A_43_P16457	Creld2	cysteine-rich with EGF-like domains 2	-1.0701	9.55258	-7.93502	9.86602e-07	5.04382e-05	5.80475
A_44_P259947	Kcnma1	potassium large conductance calcium-activated channel: subfamily M: alpha member 1	-1.06928	3.345	-3.45906	0.00353021	0.0203082	-2.49965
A_44_P228942	Runx1	runt-related transcription factor 1	-1.06926	7.98559	-6.94021	4.86979e-06	0.000161422	4.17417
A_44_P281510	Tlr7	toll-like receptor 7	-1.06914	3.91562	-3.98092	0.00121686	0.00903968	-1.43835
A_44_P222021	Tubb4b	tubulin: beta 4B class IVb	-1.06907	15.2007	-10.7294	2.07141e-08	2.98366e-06	9.72254
A_44_P298049	Ncf1	neutrophil cytosolic factor 1	-1.0689	7.5064	-4.92989	0.000184289	0.00224041	0.467364
A_43_P16242	Pou2f2	POU class 2 homeobox 2	-1.06814	2.97778	-4.42267	0.000500056	0.0046544	-0.543522
A_44_P469394	Amph	amphiphysin	-1.06697	4.03553	-3.44452	0.00363682	0.0207964	-2.52909
A_44_P410296	RGD1308165	similar to hypothetical protein MGC17337	-1.06609	4.59799	-6.87687	5.41482e-06	0.000173068	4.06574
A_44_P276640	Hells	helicase: lymphoid specific	-1.06576	6.60324	-5.61607	5.01542e-05	0.000867265	1.79198
A_44_P128079	Olr1557	olfactory receptor 1557	-1.06461	2.07832	-4.23878	0.000722712	0.00614872	-0.914877
A_44_P868418	Igsf3	immunoglobulin superfamily: member 3	-1.06369	7.38031	-8.14133	7.19823e-07	4.10359e-05	6.12626
A_44_P384273	Kcnk12	potassium channel: subfamily K: member 12	-1.06258	3.0368	-3.47462	0.0034195	0.0197988	-2.46811
A_42_P607092	Glipr1	GLI pathogenesis-related 1	-1.06256	9.89516	-3.52517	0.00308334	0.0183434	-2.36557
A_44_P499117	Ebpl	emopamil binding protein-like	-1.06246	8.70933	-5.72729	4.08532e-05	0.000749637	2.00122
A_44_P331142	LOC100360406	rCG34104-like	-1.06221	6.65967	-5.28806	9.27259e-05	0.00136459	1.16575
A_44_P267501	Cep57l1	centrosomal protein 57-like 1	-1.06196	5.2948	-7.61225	1.63304e-06	7.28459e-05	5.29043
A_44_P956502	Pik3cd	phosphoinositide-3-kinase: catalytic: delta polypeptide	-1.06176	2.51525	-3.94086	0.00131999	0.00959704	-1.51986
A_44_P426492	Ccdc64	coiled-coil domain containing 64	-1.06156	5.20258	-4.18212	0.000810026	0.00668699	-1.02967
A_42_P752416	LOC684352	similar to twinfilin-like protein	-1.06059	7.62854	-5.73584	4.02168e-05	0.000741602	2.01724
A_44_P148161	Rrm1	ribonucleotide reductase M1	-1.06043	7.18967	-9.13839	1.68489e-07	1.42073e-05	7.60388
A_44_P1007215	Upp1	uridine phosphorylase 1	-1.06015	9.54719	-7.42969	2.18447e-06	8.99682e-05	4.99332
A_44_P1034375	Ptgfrn	prostaglandin F2 receptor negative regulator	-1.05789	9.1829	-6.63326	8.1844e-06	0.000231683	3.64352
A_44_P192336	Tspan9	tetraspanin 9	-1.05741	4.0448	-5.4232	7.18616e-05	0.00113605	1.42537
A_44_P513789	Ccr1l1	chemokine (C-C motif) receptor 1-like 1	-1.05653	2.07058	-4.5352	0.000399772	0.00392542	-0.317366
A_44_P487761	C1qa	complement component 1: q subcomponent: A chain	-1.0557	11.7352	-4.16117	0.000844973	0.00690201	-1.07216
A_44_P809279	Ptplad2	protein tyrosine phosphatase-like A domain containing 2	-1.05463	6.87034	-4.66962	0.000306504	0.00323945	-0.048528
A_44_P683316	LOC689656	hypothetical protein LOC689656	-1.05388	2.09554	-4.81896	0.000228695	0.0026338	0.248277
A_43_P11577	Anxa3	annexin A3	-1.05373	6.29782	-5.9167	2.89196e-05	0.000577031	2.35383
A_44_P199469	Gsdmd	gasdermin D	-1.05297	10.1141	-7.06429	3.96222e-06	0.000138016	4.38496
A_44_P109600	Ctsl1	cathepsin L1	-1.05294	15.7747	-3.00171	0.00898437	0.0409089	-3.41691
A_44_P746080	LOC100361444	rCG31799-like	-1.05221	5.83741	-4.54177	0.0003946	0.00389137	-0.304198
A_44_P1028551	Pmm1	phosphomannomutase 1	-1.05212	12.0621	-11.7793	5.90969e-09	1.17727e-06	10.979
A_44_P511178	Pus7	pseudouridylate synthase 7 homolog (S, cerevisiae)	-1.05174	5.9978	-6.86401	5.53305e-06	0.000175877	4.04366
A_44_P323933	Smc2	structural maintenance of chromosomes 2	-1.05162	3.86313	-3.02938	0.00849284	0.0391303	-3.36212
A_44_P402980	Nkx6-2	NK6 homeobox 2	-1.05159	1.98274	-4.16566	0.000837359	0.00685753	-1.06305
A_44_P450343	LOC690042	hypothetical protein LOC690042	-1.05141	2.04934	-2.96745	0.00963164	0.0429521	-3.48456
A_44_P793692	Dtx3l	deltex 3-like (Drosophila)	-1.05116	3.50856	-5.06572	0.000141761	0.00185686	0.733901
A_44_P468239	Sgtb	small glutamine-rich tetratricopeptide repeat (TPR)-containing: beta	-1.05057	4.28103	-4.28486	0.000658814	0.0057347	-0.821633
A_44_P1037041	Map3k6	mitogen-activated protein kinase kinase kinase 6	-1.04981	9.13235	-4.48484	0.000441821	0.00424105	-0.418458
A_42_P732259	Fam26f	family with sequence similarity 26: member F	-1.0474	5.77686	-3.54927	0.00293496	0.0176574	-2.31665
A_43_P12780	Agps	alkylglycerone phosphate synthase	-1.04728	6.44286	-8.41335	4.788e-07	3.00667e-05	6.54174
A_43_P20129	Pcsk9	proprotein convertase subtilisin/kexin type 9	-1.04655	2.23929	-3.43584	0.00370208	0.0210786	-2.54668
A_42_P529780	Spdya	speedy homolog A (Xenopus laevis)	-1.04572	3.30241	-5.63643	4.83e-05	0.000841574	1.8304
A_43_P16157	Naip5	NLR family: apoptosis inhibitory protein 5	-1.04529	2.11124	-3.08683	0.00755543	0.0358521	-3.24803
A_43_P21231	Suv39h1	suppressor of variegation 3-9 homolog 1 (Drosophila)	-1.0446	3.71755	-4.67027	0.000306111	0.00323613	-0.0472278
A_44_P107634	Haus4	HAUS augmin-like complex: subunit 4	-1.04451	7.73772	-7.38643	2.34187e-06	9.44815e-05	4.92225
A_44_P200869	Atp1a2	ATPase: Na+/K+ transporting: alpha 2 polypeptide	-1.04385	3.64094	-2.99949	0.00902501	0.0410388	-3.4213
A_43_P18940	Ltk	leukocyte receptor tyrosine kinase	-1.04382	4.45206	-4.54992	0.000388276	0.00384469	-0.287859
A_44_P541187	Tpcn2	two pore segment channel 2	-1.04379	4.90364	-5.17999	0.000113887	0.00158413	0.956545
A_44_P797926	Plcxd2	phosphatidylinositol-specific phospholipase C: X domain containing 2	-1.04158	5.91892	-3.94774	0.00130167	0.00949972	-1.50586
A_44_P281086	Siva1	SIVA1: apoptosis-inducing factor	-1.04011	10.017	-8.19202	6.66708e-07	3.85425e-05	6.2044
A_44_P299550	Cldn4	claudin 4	-1.03987	6.87697	-6.35812	1.31779e-05	0.000323373	3.15671
A_44_P259892	Olr952	olfactory receptor 952	-1.03919	2.23984	-3.58495	0.00272832	0.0167202	-2.24418
A_44_P234970	Prmt2	protein arginine methyltransferase 2	-1.03914	4.83947	-2.88679	0.0113419	0.0484752	-3.64307
A_44_P456769	Ncr1	natural cytotoxicity triggering receptor 1	-1.03785	2.34576	-4.25045	0.000705949	0.00603758	-0.891245
A_44_P103225	Cd3e	CD3 molecule: epsilon	-1.03657	4.35277	-3.54995	0.00293088	0.0176457	-2.31527
A_43_P15730	Sfpq	splicing factor proline/glutamine-rich	-1.03617	9.8226	-7.05339	4.03435e-06	0.000139582	4.36652
A_44_P556895	Ddit4	DNA-damage-inducible transcript 4	-1.03532	6.91853	-4.83354	0.000222275	0.00257793	0.277158
A_44_P214857	Gpr141	G protein-coupled receptor 141	-1.03429	2.40397	-3.32852	0.00461153	0.024862	-2.76355
A_44_P176042	Slfn1	schlafen 1	-1.03274	3.85567	-4.63731	0.000326662	0.00340263	-0.113024
A_43_P21199	Ncapg2	non-SMC condensin II complex: subunit G2	-1.0317	2.26026	-3.58289	0.00273986	0.0167765	-2.24837
A_42_P683837	Serpinb6b	serine (or cysteine) peptidase inhibitor: clade B: member 6b	-1.03144	7.8218	-4.70313	0.00028695	0.00308595	0.0182454
A_44_P235919	Ccng1	cyclin G1	-1.03114	11.0558	-8.27486	5.88595e-07	3.52154e-05	6.33141
A_43_P12843	Idi1	isopentenyl-diphosphate delta isomerase 1	-1.03114	9.55439	-4.36811	0.00055762	0.0050383	-0.65349
A_44_P482865	RGD1560010	RGD1560010	-1.02998	2.47673	-3.79357	0.00178154	0.0120816	-1.81972
A_44_P262382	Batf3	basic leucine zipper transcription factor: ATF-like 3	-1.02994	5.94593	-3.97832	0.00122331	0.00907611	-1.44365
A_44_P318423	Olr1398	olfactory receptor 1398	-1.0297	3.32475	-4.52848	0.000405135	0.00396483	-0.330841
A_44_P494242	Anxa7	annexin A7	-1.02964	10.8244	-8.70036	3.14391e-07	2.21274e-05	6.96993
A_44_P316358	Shroom3	shroom family member 3	-1.02919	5.8229	-6.71223	7.15232e-06	0.000211042	3.78129
A_42_P678430	Card9	caspase recruitment domain family: member 9	-1.02754	6.76329	-5.69167	4.36188e-05	0.000781545	1.93439
A_44_P196824	Serpinb9	serpin peptidase inhibitor: clade B (ovalbumin): member 9	-1.02603	5.19563	-6.50996	1.01187e-05	0.000267884	3.42667
A_42_P568172	Abcc5	ATP-binding cassette: subfamily C (CFTR/MRP): member 5	-1.02543	9.15662	-5.23115	0.000103307	0.00147336	1.05576
A_43_P13426	Ceacam10	carcinoembryonic antigen-related cell adhesion molecule 10	-1.02506	4.08238	-4.43035	0.000492459	0.00459408	-0.528063
A_42_P735417	Fcgr2b	Fc fragment of IgG: low affinity IIb: receptor (CD32)	-1.02423	7.30901	-3.34851	0.0044267	0.0240898	-2.72323
A_44_P183784	Akap12	A kinase (PRKA) anchor protein 12	-1.02405	7.90459	-5.70249	4.27584e-05	0.000774229	1.95472
A_44_P222898	Gpr84	G protein-coupled receptor 84	-1.02404	1.61994	-3.35793	0.00434213	0.023768	-2.7042
A_44_P361416	RGD1563866	RGD1563866	-1.02367	3.65476	-2.91824	0.0106424	0.0462357	-3.58141
A_44_P261874	Hsp90aa1	heat shock protein 90: alpha (cytosolic): class A member 1	-1.02364	14.7928	-5.28255	9.37002e-05	0.0013745	1.15511
A_44_P1043943	Ankrd13d	ankyrin repeat domain 13 family: member D	-1.02363	6.28115	-7.59266	1.68446e-06	7.46884e-05	5.25877
A_43_P15259	Tnfrsf1a	tumor necrosis factor receptor superfamily: member 1a	-1.02338	10.7179	-8.98181	2.10055e-07	1.67e-05	7.37992
A_44_P175530	Plek	pleckstrin	-1.02279	5.55231	-5.11636	0.000128627	0.00173628	0.832752
A_44_P340236	Clec4a1	C-type lectin domain family 4: member A1	-1.02216	7.06095	-3.36331	0.00429463	0.0235742	-2.69335
A_44_P351972	LOC685609	hypothetical protein LOC685609	-1.02168	2.53702	-3.14403	0.00672367	0.0328965	-3.13398
A_43_P12143	Clip2	CAP-GLY domain containing linker protein 2	-1.02131	10.4585	-8.88002	2.42783e-07	1.83777e-05	7.23277
A_42_P547856	Prkcb	protein kinase C: beta	-1.02121	7.48445	-5.76813	3.79047e-05	0.000709973	2.07766
A_44_P1053404	Fcer1g	Fc fragment of IgE: high affinity I: receptor for; gamma polypeptide	-1.02048	12.017	-4.79964	0.000237489	0.00270437	0.210006
A_44_P489862	Tnfaip8l2	tumor necrosis factor: alpha-induced protein 8-like 2	-1.02033	7.80934	-3.3087	0.00480233	0.0256284	-2.8035
A_43_P22080	Lcp1	lymphocyte cytosolic protein 1	-1.02023	5.97745	-4.97864	0.000167684	0.00208794	0.563258
A_44_P609103	LOC100360811	potassium intermediate/small conductance calcium-activated channel: subfamily N: member 1-like	-1.01893	5.37403	-3.54439	0.00296443	0.0177853	-2.32656
A_43_P12974	F2rl1	coagulation factor II (thrombin) receptor-like 1	-1.01705	4.76753	-6.62881	8.24691e-06	0.00023322	3.63574
A_44_P478917	Snrpd1	small nuclear ribonucleoprotein D1	-1.01689	11.7955	-6.7918	6.24935e-06	0.000190979	3.91924
A_42_P542583	Hn1	hematological and neurological expressed 1	-1.01613	10.3266	-7.18128	3.26823e-06	0.000119514	4.58173
A_44_P133449	Elf4	E74-like factor 4 (ets domain transcription factor)	-1.01584	3.03778	-3.17702	0.00628572	0.0312976	-3.068
A_44_P502793	Mitd1	MIT: microtubule interacting and transport: domain containing 1	-1.01582	5.66268	-5.24237	0.000101127	0.00145235	1.07746
A_44_P436061	Mfsd10	major facilitator superfamily domain containing 10	-1.01535	4.5997	-7.88375	1.06789e-06	5.33982e-05	5.72397
A_44_P293904	Syk	spleen tyrosine kinase	-1.01485	5.39901	-5.36284	8.0504e-05	0.00123376	1.30968
A_44_P884663	LOC684352	similar to twinfilin-like protein	-1.01482	5.81621	-5.69973	4.29768e-05	0.00077579	1.94952
A_44_P578654	Rab19	RAB19: member RAS oncogene family	-1.01454	6.84102	-5.50734	6.13897e-05	0.00100972	1.58588
A_44_P698554	Hist2h3c2	histone cluster 2: H3c2	-1.01382	9.78164	-5.41537	7.29261e-05	0.00114846	1.41039
A_44_P431685	MGC116197	similar to RIKEN cDNA 1700001E04	-1.01354	4.95921	-3.29284	0.00496077	0.0262457	-2.83546
A_44_P342075	Ahnak	AHNAK nucleoprotein	-1.01235	9.6944	-4.60924	0.000345276	0.00354088	-0.169116
A_44_P457362	Col16a1	collagen: type XVI: alpha 1	-1.01169	3.32792	-4.4068	0.000516139	0.00476632	-0.57548
A_42_P762814	Dynlt1	dynein light chain Tctex-type 1	-1.01121	11.8888	-12.4594	2.75089e-09	6.51606e-07	11.7399
A_42_P749449	Nckap1l	NCK associated protein 1 like	-1.01048	8.66413	-5.07505	0.000139242	0.00183027	0.752133
A_42_P528844	Acsl5	acyl-CoA synthetase long-chain family member 5	-1.00886	10.1371	-8.22996	6.29663e-07	3.70147e-05	6.26267
A_42_P535835	Radil	Ras association and DIL domains	-1.00864	4.86252	-7.32456	2.58797e-06	0.000101019	4.82017
A_44_P579385	Ahnak	AHNAK nucleoprotein	-1.00845	7.5029	-4.02179	0.00112006	0.00847996	-1.35523
A_44_P1024656	LOC100365770	histone variant H2al2-like	-1.00833	5.37197	-6.5202	9.94132e-06	0.000265227	3.44475
A_44_P349553	Col6a1	collagen: type VI: alpha 1	-1.00744	7.96773	-4.76581	0.000253742	0.00282874	0.142886
A_44_P996061	Fbn1	fibrillin 1	-1.00634	9.06561	-4.62062	0.000337598	0.00348738	-0.146356
A_44_P194842	MGC116197	similar to RIKEN cDNA 1700001E04	-1.00561	5.25885	-4.87007	0.000207003	0.00244989	0.349381
A_42_P524707	Prim2	primase: DNA: polypeptide 2	-1.00455	5.16933	-6.26994	1.53852e-05	0.000360347	2.99846
A_44_P350521	Col1a1	collagen: type I: alpha 1	-1.00449	8.89505	-4.94894	0.000177605	0.00217784	0.504875
A_44_P149662	Gpatch4	G patch domain containing 4	-1.00397	8.42303	-4.9661	0.000171802	0.00212378	0.538612
A_44_P1042504	Rg9mtd2	RNA (guanine-9-) methyltransferase domain containing 2	-1.00253	4.03673	-4.97452	0.000169025	0.00210019	0.555164
A_44_P763674	Ephb1	Eph receptor B1	-1.00145	4.07445	-3.29431	0.0049459	0.0261805	-2.8325
A_43_P13241	Ctsd	cathepsin D	-1.00138	15.1547	-11.5011	8.16508e-09	1.53246e-06	10.6561
A_44_P125733	Madcam1	mucosal vascular addressin cell adhesion molecule 1	-1.0012	2.06841	-3.57642	0.00277638	0.016944	-2.26152
A_44_P313661	RT1-CE12	RT1 class I: locus CE12	-1.00085	12.5951	-5.44288	6.92564e-05	0.00110549	1.46299
A_44_P546117	LOC361346	similar to chromosome 18 open reading frame 54	-1.00001	3.28698	-5.09598	0.000133754	0.00177977	0.793008
A_44_P219668	Acat1	acetyl-CoA acetyltransferase 1	1.00074	11.0656	8.45023	4.53363e-07	2.89357e-05	6.59734
A_44_P1005933	Lztfl1	leucine zipper transcription factor-like 1	1.00371	11.7002	5.97076	2.62278e-05	0.000534214	2.45358
A_44_P798023	Treml1	triggering receptor expressed on myeloid cells-like 1	1.00635	6.7697	5.92602	2.84359e-05	0.000569037	2.37105
A_44_P428405	Slc4a9	solute carrier family 4: sodium bicarbonate cotransporter: member 9	1.00857	9.59769	5.1368	0.000123689	0.00168903	0.872564
A_44_P1005988	Cdig2	Cdig2 protein	1.01173	4.20603	2.8796	0.0115079	0.048939	-3.65714
A_43_P15483	Slc28a1	solute carrier family 28 (sodium-coupled nucleoside transporter): member 1	1.01194	8.84537	6.2944	1.47367e-05	0.000350332	3.04246
A_44_P378631	Decr2	2:4-dienoyl CoA reductase 2: peroxisomal	1.012	10.831	10.8457	1.79428e-08	2.69162e-06	9.86691
A_42_P707992	Tspan18	tetraspanin 18	1.01392	7.2813	5.10245	0.000132106	0.00176929	0.805616
A_44_P402641	Ugt1a2	UDP glucuronosyltransferase 1 family: polypeptide A2	1.01557	12.2725	7.72507	1.36723e-06	6.37881e-05	5.47179
A_42_P515580	Tmem27	transmembrane protein 27	1.0156	15.0511	7.75373	1.30724e-06	6.19028e-05	5.51759
A_44_P276492	Vdr	vitamin D (1:25- dihydroxyvitamin D3) receptor	1.01583	6.32296	5.7143	4.18396e-05	0.000763068	1.97688
A_44_P517880	Fgf1	fibroblast growth factor 1	1.01883	7.28676	6.50985	1.01208e-05	0.000267884	3.42646
A_44_P541640	RGD1566137	similar to ribosomal protein L10a	1.01961	9.27504	4.64339	0.000322763	0.00336714	-0.100867
A_43_P12530	Suox	sulfite oxidase	1.02007	11.1002	9.48577	1.04295e-07	9.80972e-06	8.0904
A_43_P12141	Stx7	syntaxin 7	1.02417	9.43911	3.92319	0.00136827	0.00985805	-1.55584
A_44_P318384	Olr1539	olfactory receptor 1539	1.02483	1.58024	2.88209	0.0114503	0.0487565	-3.65228
A_44_P200998	Olr921	olfactory receptor 921	1.02778	2.66631	3.90535	0.00141879	0.010135	-1.59213
A_44_P529240	Rhbg	Rh family: B glycoprotein	1.0293	10.2725	9.13759	1.68677e-07	1.42073e-05	7.60274
A_44_P128629	Gcdh	glutaryl-CoA dehydrogenase	1.03061	9.62462	7.93065	9.93269e-07	5.05903e-05	5.79788
A_42_P801379	Fgfrl1	fibroblast growth factor receptor-like 1	1.03081	11.9372	7.38353	2.35284e-06	9.47195e-05	4.91748
A_44_P550237	Mapt	microtubule-associated protein tau	1.03125	11.0448	4.57485	0.00036957	0.00372315	-0.237918
A_44_P236566	Neurl2	neuralized homolog 2 (Drosophila)	1.03594	11.1036	9.15288	1.65106e-07	1.40504e-05	7.62446
A_44_P257510	Foxn1	forkhead box N1	1.03683	6.4735	6.46636	1.09126e-05	0.000283529	3.34947
A_42_P679946	Miox	myo-inositol oxygenase	1.03707	15.5769	9.28686	1.37041e-07	1.22156e-05	7.81354
A_43_P10062	Adhfe1	alcohol dehydrogenase: iron containing: 1	1.03967	12.1446	4.959	0.000174179	0.00214736	0.524655
A_44_P102734	Lrrn2	leucine rich repeat neuronal 2	1.04096	3.52105	3.74382	0.00197187	0.0130645	-1.921
A_44_P1003728	Lmod2	leiomodin 2 (cardiac)	1.04143	5.7565	7.25782	2.8842e-06	0.000109363	4.70945
A_44_P380218	RGD1564906	similar to Glutathione S-transferase 8 (GST 8-8) (Chain 8) (GST class-alpha)	1.04167	12.5571	9.15913	1.63672e-07	1.40155e-05	7.63332
A_43_P17093	LOC679342	hypothetical protein LOC679342	1.0431	11.1315	7.32505	2.58592e-06	0.000101019	4.82098
A_44_P263957	Oxr1	oxidation resistance 1	1.044	5.50027	9.05842	1.88509e-07	1.54348e-05	7.48986
A_42_P459431	Bphl	biphenyl hydrolase-like (serine hydrolase)	1.04415	13.6568	12.6641	2.20022e-09	5.58244e-07	11.9613
A_44_P714812	Bhmt2	betaine-homocysteine S-methyltransferase 2	1.04537	12.3178	7.14808	3.45111e-06	0.000124213	4.52609
A_42_P833096	Kcnj16	potassium inwardly-rectifying channel: subfamily J: member 16	1.04696	12.7131	6.06237	2.22465e-05	0.000469885	2.62172
A_44_P1039871	RGD1311251	similar to RIKEN cDNA 4930550C14	1.04806	4.05835	7.03341	4.17013e-06	0.000143315	4.33269
A_44_P359032	Pink1	PTEN induced putative kinase 1	1.04894	13.0441	5.46385	6.65887e-05	0.00107417	1.50302
A_44_P545705	Chrm1	cholinergic receptor: muscarinic 1	1.04915	2.33589	2.94097	0.0101632	0.0446781	-3.53673
A_44_P665075	Dhtkd1	dehydrogenase E1 and transketolase domain containing 1	1.05029	8.95026	5.62563	4.92743e-05	0.000855289	1.81003
A_44_P341456	Peli1	pellino 1	1.05133	3.25184	4.73701	0.000268479	0.00293727	0.0856632
A_44_P177713	Nr1h4	nuclear receptor subfamily 1: group H: member 4	1.05546	8.69554	7.47762	2.02297e-06	8.49338e-05	5.07177
A_44_P210250	Myh7	myosin: heavy chain 7: cardiac muscle: beta	1.05642	2.463	3.76147	0.00190211	0.0126897	-1.88508
A_44_P219664	Acat1	acetyl-CoA acetyltransferase 1	1.05766	12.0884	9.65093	8.34015e-08	8.3611e-06	8.31686
A_44_P423914	Mrgprb2	MAS-related GPR: member B2	1.06244	5.03698	4.56954	0.000373477	0.00375125	-0.248556
A_42_P756334	Myh6	myosin: heavy chain 6: cardiac muscle: alpha	1.0632	3.16842	4.22531	0.000742563	0.00626597	-0.942159
A_43_P16250	Col4a3	collagen: type IV: alpha 3	1.0633	7.42618	4.69409	0.000292098	0.00313149	0.000231477
A_43_P11926	Acox1	acyl-CoA oxidase 1: palmitoyl	1.06373	16.0725	7.09203	3.78478e-06	0.000132849	4.43178
A_44_P580169	Adamtsl3	ADAMTS-like 3	1.06564	2.96619	4.05889	0.00103897	0.00802378	-1.27982
A_43_P13967	Gsta2	glutathione S-transferase A2	1.06629	16.0994	4.11328	0.000930752	0.00739975	-1.16935
A_44_P189343	KIFC2	kinesin family member C2	1.0692	7.88021	7.76435	1.28573e-06	6.12198e-05	5.53453
A_44_P447497	LOC685391	LRRGT00063	1.0693	2.34035	4.25318	0.000702089	0.00601333	-0.885724
A_44_P398128	Slc22a12	solute carrier family 22 (organic anion/urate transporter): member 12	1.06957	12.0678	4.56847	0.000374271	0.0037565	-0.250704
A_44_P263777	Slc6a20	solute carrier family 6 (proline IMINO transporter): member 20	1.07288	5.64611	5.87107	3.14153e-05	0.000615114	2.26932
A_44_P451496	Lrrc8b	leucine rich repeat containing 8 family: member B	1.07313	6.23794	4.49929	0.000429311	0.00415101	-0.38943
A_42_P491486	Pllp	plasmolipin	1.07322	11.7894	8.72298	3.04263e-07	2.16369e-05	7.00324
A_44_P481915	Id4	inhibitor of DNA binding 4	1.07368	10.6913	5.46035	6.70258e-05	0.00107826	1.49636
A_42_P712801	Entpd3	ectonucleoside triphosphate diphosphohydrolase 3	1.07398	6.46324	6.17977	1.8045e-05	0.000404091	2.83554
A_42_P663722	Slc30a2	solute carrier family 30 (zinc transporter): member 2	1.07525	10.9357	4.99712	0.000161801	0.00203441	0.599533
A_42_P534882	Vsnl1	visinin-like 1	1.07726	2.82685	3.18628	0.006168	0.0308645	-3.04946
A_44_P259047	Slc34a1	solute carrier family 34 (sodium phosphate): member 1	1.07748	15.2127	9.88529	6.10248e-08	6.67102e-06	8.63293
A_44_P277079	Agxt2l2	alanine-glyoxylate aminotransferase 2-like 2	1.07785	7.53177	7.11283	3.65715e-06	0.000129841	4.46683
A_44_P491872	Insrr	insulin receptor-related receptor	1.07903	4.02015	4.76162	0.000255832	0.00284509	0.134572
A_43_P17851	Sema4b	sema domain: immunoglobulin domain (Ig): transmembrane domain (TM) and short cytoplasmic domain: (semaphorin) 4B	1.08042	4.7908	6.99438	4.44939e-06	0.000150704	4.26644
A_44_P655613	Zmat4	zinc finger: matrin type 4	1.08051	5.4192	5.35546	8.16326e-05	0.00124503	1.2955
A_44_P840715	Galm	galactose mutarotase (aldose 1-epimerase)	1.08055	11.8061	9.88105	6.13681e-08	6.69075e-06	8.62726
A_44_P407948	RGD1562521	similar to Ppnx	1.08246	2.49906	4.6025	0.000349904	0.00357852	-0.182592
A_44_P325666	Cyp2d2	cytochrome P450: family 2: subfamily d: polypeptide 2	1.08383	9.90114	3.59197	0.00268944	0.0165312	-2.22992
A_44_P333302	Gpr113	G protein-coupled receptor 113	1.08449	2.73003	3.09188	0.00747808	0.0355343	-3.23798
A_44_P367586	Olr390	olfactory receptor 390	1.08485	9.03511	4.78131	0.000246158	0.00277308	0.173655
A_44_P149161	Psat1	phosphoserine aminotransferase 1	1.08703	6.9048	5.10978	0.000130261	0.0017514	0.819915
A_44_P1004790	Slc30a2	solute carrier family 30 (zinc transporter): member 2	1.08839	9.3867	4.15895	0.000848774	0.00692478	-1.07667
A_43_P10089	Slc45a3	solute carrier family 45: member 3	1.08981	6.36475	3.69798	0.00216538	0.0139855	-2.01431
A_44_P414469	Hadha	hydroxyacyl-CoA dehydrogenase/3-ketoacyl-CoA thiolase/enoyl-CoA hydratase (trifunctional protein): alpha subunit	1.09012	6.08485	6.30092	1.45688e-05	0.000347949	3.05418
A_44_P1036591	Tmem39b	transmembrane protein 39b	1.09312	9.1503	7.47519	2.03085e-06	8.5004e-05	5.0678
A_43_P19313	Nqo2	NAD(P)H dehydrogenase: quinone 2	1.0939	11.2539	9.76894	7.12126e-08	7.48607e-06	8.47677
A_42_P796980	Ros1	c-ros oncogene 1 : receptor tyrosine kinase	1.09442	8.80956	4.22943	0.000736421	0.00622693	-0.933798
A_44_P241885	Ech1	enoyl CoA hydratase 1: peroxisomal	1.0947	13.5616	11.0714	1.3625e-08	2.22234e-06	10.1433
A_44_P203596	Plcxd1	phosphatidylinositol-specific phospholipase C: X domain containing 1	1.09564	5.21281	5.11132	0.000129876	0.00174854	0.822928
A_44_P379377	Fetub	fetuin B	1.09655	6.77526	5.93519	2.7968e-05	0.000562962	2.38799
A_44_P136232	RGD1563084	similar to FLJ20298 protein isoform a	1.09675	4.53884	3.35278	0.00438815	0.0239467	-2.7146
A_44_P102755	Vangl2	vang-like 2 (van gogh: Drosophila)	1.09765	7.20534	6.45442	1.11412e-05	0.000288374	3.32829
A_44_P201117	Fndc5	fibronectin type III domain containing 5	1.09823	2.62282	3.67659	0.00226211	0.0144581	-2.05783
A_43_P21762	Slc25a30	solute carrier family 25: member 30	1.10162	6.91401	4.45508	0.000468772	0.00441925	-0.47828
A_44_P227429	Sgip1	SH3-domain GRB2-like (endophilin) interacting protein 1	1.10215	4.88734	3.97452	0.00123277	0.00911994	-1.45137
A_44_P163396	Hrsp12	heat-responsive protein 12	1.10235	13.4503	7.2697	2.82894e-06	0.000107964	4.72922
A_44_P994783	Nmral1	NmrA-like family domain containing 1	1.11001	11.1668	12.5525	2.484e-09	6.11378e-07	11.8411
A_44_P242397	Ppp2r2b	protein phosphatase 2: regulatory subunit B: beta	1.11025	5.13821	8.85752	2.50722e-07	1.87372e-05	7.20006
A_44_P276080	Wnk1	WNK lysine deficient protein kinase 1	1.11126	5.84456	6.40129	1.22207e-05	0.000308372	3.23378
A_44_P382423	Bnc2	basonuclin 2	1.11437	8.62063	5.97586	2.59877e-05	0.000531694	2.46298
A_44_P330424	A1cf	APOBEC1 complementation factor	1.12175	5.42572	7.33667	2.53774e-06	9.9817e-05	4.84019
A_44_P219972	Nt5e	5' nucleotidase: ecto	1.12192	9.33863	9.33256	1.2866e-07	1.16226e-05	7.87755
A_44_P109608	Gsta2	glutathione S-transferase A2	1.12247	16.4287	4.55368	0.000385394	0.00382814	-0.280325
A_42_P634675	Adap2	ArfGAP with dual PH domains 2	1.12374	12.2172	8.76782	2.85189e-07	2.05651e-05	7.06909
A_43_P14558	Klk1	kallikrein 1	1.12387	13.8799	3.05821	0.00800891	0.0374548	-3.30492
A_44_P187453	RGD1560210	RGD1560210	1.12432	7.18195	5.10363	0.000131805	0.00176699	0.807932
A_42_P684295	Slc15a1	solute carrier family 15 (oligopeptide transporter): member 1	1.12521	9.52819	4.2184	0.000752947	0.00632892	-0.95614
A_44_P391982	Mmd	monocyte to macrophage differentiation-associated	1.12554	2.03172	7.30433	2.67424e-06	0.000103405	4.78667
A_43_P21810	Iyd	iodotyrosine deiodinase	1.12566	9.34463	12.4992	2.6333e-09	6.40454e-07	11.7832
A_44_P347149	Aass	aminoadipate-semialdehyde synthase	1.12728	9.35612	9.74905	7.31273e-08	7.56671e-06	8.44993
A_44_P776918	Rnf152	ring finger protein 152	1.12892	10.688	8.24271	6.17696e-07	3.6394e-05	6.28223
A_44_P1005051	Car5b	carbonic anhydrase 5b: mitochondrial	1.12993	10.3133	7.86604	1.09758e-06	5.43538e-05	5.69599
A_44_P450055	Tcerg1l	transcription elongation regulator 1-like	1.1315	2.5387	3.02799	0.00851695	0.039215	-3.36488
A_44_P378857	Gldc	glycine dehydrogenase (decarboxylating)	1.13598	7.33946	4.07602	0.00100357	0.00783212	-1.24502
A_44_P808769	Clcn4-2	chloride channel 4-2	1.13938	8.88249	7.62085	1.61097e-06	7.2209e-05	5.30432
A_44_P956005	Slc25a30	solute carrier family 25: member 30	1.13995	10.0226	7.03028	4.19184e-06	0.000143821	4.32739
A_44_P302697	Arhgap31	Rho GTPase activating protein 31	1.14403	3.40019	3.61072	0.00258822	0.0160168	-2.1918
A_44_P455101	RGD1561102	similar to ribosomal protein S12	1.14423	4.31155	6.51276	1.00699e-05	0.000267414	3.43161
A_43_P18903	Sdpr	serum deprivation response	1.14672	3.29319	3.96203	0.00126443	0.00928897	-1.47678
A_44_P684874	Mttp	microsomal triglyceride transfer protein	1.14798	3.88107	3.71038	0.00211121	0.0137085	-1.98907
A_43_P11919	Pgam2	phosphoglycerate mutase 2 (muscle)	1.14917	9.07339	6.17821	1.80953e-05	0.000404443	2.8327
A_44_P536210	Olr110	olfactory receptor 110	1.15436	3.74083	3.03143	0.00845747	0.03902	-3.35806
A_44_P245295	Tac4	tachykinin 4	1.15474	8.23324	4.39158	0.00053207	0.00486534	-0.606162
A_44_P250988	Serhl2	serine hydrolase-like 2	1.1594	10.1536	2.99988	0.00901784	0.0410163	-3.42053
A_44_P426041	Tsks	testis-specific serine kinase substrate	1.16294	4.64725	5.664	4.59012e-05	0.00081008	1.88236
A_44_P974940	RGD1562392	similar to Sulfotransferase K1 (rSULT1C2)	1.16509	12.1671	11.3372	9.90748e-09	1.76018e-06	10.4626
A_44_P126027	Pfkfb4	6-phosphofructo-2-kinase/fructose-2:6-biphosphatase 4	1.16911	6.02644	3.33335	0.00456621	0.0246727	-2.75382
A_44_P147055	Gjb1	gap junction protein: beta 1	1.16915	7.12783	6.89588	5.24485e-06	0.000169347	4.09834
A_44_P441339	Phyhd1	phytanoyl-CoA dioxygenase domain containing 1	1.16935	10.2472	8.16635	6.9307e-07	3.97867e-05	6.16487
A_44_P353618	S100a9	S100 calcium binding protein A9	1.17215	4.4375	3.9834	0.00121075	0.00900735	-1.43331
A_44_P367591	Olr1481	olfactory receptor 1481	1.17328	3.09452	4.82253	0.000227103	0.00262061	0.255361
A_44_P477650	Adap2	ArfGAP with dual PH domains 2	1.17338	8.72621	13.486	9.24351e-10	2.85666e-07	12.817
A_44_P529753	Vstm2a	V-set and transmembrane domain containing 2A	1.17442	4.71297	5.21599	0.000106331	0.00150604	1.02639
A_44_P289637	Slc4a1	solute carrier family 4 (anion exchanger): member 1	1.17475	10.9798	4.20313	0.000776463	0.00647756	-0.987092
A_44_P698714	Ptcd3	Pentatricopeptide repeat domain 3	1.17553	8.93105	5.85425	3.23907e-05	0.000628888	2.23811
A_44_P268864	Mgll	monoglyceride lipase	1.17686	12.9712	6.54821	9.47215e-06	0.000256815	3.49416
A_44_P623115	Slc43a2	solute carrier family 43: member 2	1.18004	9.95646	6.41568	1.19178e-05	0.000302877	3.25943
A_44_P508836	Rfx6	regulatory factor X: 6	1.18016	4.08588	6.95041	4.78756e-06	0.000159597	4.19158
A_43_P11654	Pnoc	prepronociceptin	1.1803	2.90047	2.88994	0.0112699	0.0482327	-3.63691
A_44_P180422	Kbtbd11	kelch repeat and BTB (POZ) domain containing 11	1.18034	4.12832	4.92114	0.000187442	0.00227002	0.450136
A_44_P446578	Ugt1a1	UDP glucuronosyltransferase 1 family: polypeptide A1	1.18359	8.51235	3.89291	0.00145515	0.0103498	-1.61746
A_44_P358766	Cldn22	claudin 22	1.18396	2.88795	2.90972	0.0108276	0.0467929	-3.59813
A_44_P449938	Kcnj13	potassium inwardly-rectifying channel: subfamily J: member 13	1.18409	6.41097	7.29245	2.72626e-06	0.000104923	4.76699
A_44_P194274	Dio1	deiodinase: iodothyronine: type I	1.18603	9.36711	6.09857	2.08517e-05	0.000448257	2.68786
A_44_P527270	Pth1r	parathyroid hormone 1 receptor	1.1907	12.1599	7.38964	2.32977e-06	9.43453e-05	4.92754
A_42_P482475	Kcnmb2	potassium large conductance calcium-activated channel: subfamily M: beta member 2	1.19257	2.59779	3.79784	0.00176611	0.0120067	-1.81104
A_44_P380060	Dnaaf1	dynein: axonemal: assembly factor 1	1.19624	5.54359	7.87696	1.07916e-06	5.38311e-05	5.71326
A_44_P522811	RGD1559891	similar to synaptonemal complex protein 3	1.19701	6.40489	3.01314	0.00877796	0.0401425	-3.39428
A_44_P1032752	Tcea3	transcription elongation factor A (SII): 3	1.19703	9.85543	7.96716	9.38992e-07	4.91035e-05	5.8552
A_44_P493606	Camk2n1	calcium/calmodulin-dependent protein kinase II inhibitor 1	1.19758	12.1921	7.45707	2.0906e-06	8.68918e-05	5.03818
A_44_P328784	RGD1565158	similar to RIKEN cDNA 4921537P18	1.19816	2.14761	6.35688	1.32067e-05	0.000323693	3.15448
A_44_P490308	Muc20	mucin 20: cell surface associated	1.19914	6.93115	8.9743	2.12301e-07	1.67489e-05	7.36912
A_44_P107753	Neb	nebulin	1.19951	2.45219	3.81431	0.00170779	0.0117031	-1.7775
A_44_P284561	Itpkb	inositol-trisphosphate 3-kinase B	1.19975	4.36164	4.2928	0.0006484	0.00566926	-0.805577
A_44_P144735	Osbp2	oxysterol binding protein 2	1.20084	3.98056	4.04336	0.00107216	0.00821571	-1.31138
A_42_P470649	Dio1	deiodinase: iodothyronine: type I	1.20216	12.975	8.83273	2.59782e-07	1.9274e-05	7.16397
A_44_P313272	Slc6a13	solute carrier family 6 (neurotransmitter transporter: GABA): member 13	1.20414	10.5144	5.88557	3.05989e-05	0.000603218	2.2962
A_44_P304692	Myo3b	myosin IIIB	1.20447	2.41942	5.16335	0.000117565	0.0016232	0.924213
A_44_P425150	Gp2	glycoprotein 2 (zymogen granule membrane)	1.20678	9.63002	3.83594	0.00163415	0.0112983	-1.73346
A_44_P285534	Igfbp5	insulin-like growth factor binding protein 5	1.20751	7.65038	6.17055	1.83431e-05	0.000408869	2.8188
A_44_P183076	Cdkl1	cyclin-dependent kinase-like 1 (CDC2-related kinase)	1.20814	11.4189	9.29309	1.35864e-07	1.21665e-05	7.82229
A_43_P12211	Pde4dip	phosphodiesterase 4D interacting protein	1.20845	6.72148	4.2648	0.000685893	0.00591777	-0.862215
A_44_P163628	Abca15	ATP-binding cassette: subfamily A (ABC1): member 15	1.21015	2.71335	4.59219	0.000357106	0.00362602	-0.203208
A_44_P1003229	Cox16	COX16 cytochrome c oxidase assembly homolog	1.21105	9.81477	10.1175	4.50248e-08	5.37981e-06	8.94016
A_43_P12146	Hnf4a	hepatocyte nuclear factor 4: alpha	1.21245	8.67112	8.07606	7.94862e-07	4.37293e-05	6.02516
A_44_P231223	Xirp2	xin actin-binding repeat containing 2	1.21448	1.57722	3.24334	0.00548921	0.0282664	-2.93501
A_44_P854417	LOC100365816	hypothetical protein LOC100365816	1.21456	7.68406	4.1157	0.000926209	0.00737647	-1.16443
A_44_P273901	Oxgr1	oxoglutarate (alpha-ketoglutarate) receptor 1	1.21457	4.50198	8.48463	4.30911e-07	2.78925e-05	6.64906
A_44_P424148	Gldc	glycine dehydrogenase (decarboxylating)	1.21718	6.70748	4.2081	0.000768735	0.00642613	-0.977025
A_44_P450556	Meox1	mesenchyme homeobox 1	1.21879	2.04296	3.51809	0.0031284	0.018543	-2.37996
A_43_P12167	Gpd1	glycerol-3-phosphate dehydrogenase 1 (soluble)	1.22189	8.92074	9.0096	2.01952e-07	1.63201e-05	7.41989
A_44_P400379	Tmod1	tropomodulin 1	1.22252	4.55952	4.21408	0.000759521	0.00636968	-0.96489
A_44_P242329	Acaa2	acetyl-CoA acyltransferase 2	1.22281	12.5796	5.50271	6.1922e-05	0.00101579	1.57708
A_44_P470699	Lhx3	LIM homeobox 3	1.22398	7.39379	5.70564	4.25118e-05	0.000771473	1.96062
A_44_P264477	Pacsin1	protein kinase C and casein kinase substrate in neurons 1	1.23048	4.80181	9.14612	1.66676e-07	1.41361e-05	7.61485
A_44_P945456	Npas2	neuronal PAS domain protein 2	1.23234	7.43944	5.79166	3.63077e-05	0.000687404	2.12159
A_44_P520789	Rdh5	retinol dehydrogenase 5	1.23813	7.5846	7.56361	1.76389e-06	7.69653e-05	5.21172
A_44_P1042436	Lace1	lactation elevated 1	1.23891	11.1342	14.0217	5.38041e-10	1.85841e-07	13.3475
A_43_P19494	LOC688972	similar to Glycophorin	1.239	3.40355	4.38996	0.000533793	0.00487566	-0.609424
A_44_P271405	Pxmp4	peroxisomal membrane protein 4	1.24031	10.8539	3.3423	0.00448327	0.024314	-2.73575
A_44_P753439	Olfml2a	olfactomedin-like 2A	1.24237	5.99408	8.45576	4.4967e-07	2.88691e-05	6.60567
A_44_P513499	Tspan18	tetraspanin 18	1.24436	5.40281	8.24235	6.18033e-07	3.6394e-05	6.28167
A_44_P309711	Efcab5	EF-hand calcium binding domain 5	1.24574	3.31913	4.54181	0.000394572	0.00389137	-0.304126
A_44_P682721	Smok2a	sperm motility kinase 2A	1.24574	2.59296	4.0847	0.00098611	0.00772776	-1.22739
A_44_P298064	Gas2	growth arrest-specific 2	1.24697	5.82999	3.83835	0.00162612	0.0112542	-1.72854
A_44_P443315	LOC691895	similar to ferritin: heavy polypeptide-like 17	1.24801	2.6348	3.37955	0.00415415	0.0230156	-2.66052
A_44_P1001820	Slc22a5	solute carrier family 22 (organic cation/carnitine transporter): member 5	1.24992	9.42195	6.86359	5.53694e-06	0.000175877	4.04295
A_44_P506609	Stra6	stimulated by retinoic acid gene 6	1.2516	4.5819	3.03065	0.00847104	0.0390561	-3.35962
A_43_P11537	Rbp1	retinol binding protein 1: cellular	1.25447	14.2672	5.87185	3.13707e-05	0.000614601	2.27077
A_44_P403475	Slc43a2	solute carrier family 43: member 2	1.25939	7.81663	6.19297	1.76275e-05	0.000397009	2.85945
A_44_P1026292	Reln	reelin	1.26017	6.36449	6.53585	9.67613e-06	0.000259946	3.47238
A_44_P518460	Tmprss13	transmembrane protease: serine 13	1.26062	5.15571	5.38132	7.77481e-05	0.00120546	1.34516
A_42_P526030	Decr1	2:4-dienoyl CoA reductase 1: mitochondrial	1.26171	14.336	7.49909	1.95475e-06	8.28312e-05	5.1068
A_44_P398299	RGD1310587	similar to hypothetical protein FLJ14146	1.26381	10.1857	13.2493	1.18097e-09	3.39449e-07	12.5759
A_42_P671348	Hhatl	hedgehog acyltransferase-like	1.26574	2.89511	3.59406	0.00267794	0.0164704	-2.22566
A_44_P517738	Keg1	kidney expressed gene 1	1.26792	10.6198	6.64185	8.06494e-06	0.000229404	3.65854
A_44_P419188	Hnf4a	hepatocyte nuclear factor 4: alpha	1.27016	8.81605	9.91341	5.88022e-08	6.56736e-06	8.67044
A_44_P189476	Masp1	mannan-binding lectin serine peptidase 1	1.27077	2.52738	3.77189	0.0018621	0.0124989	-1.86387
A_44_P538820	Plekha1	pleckstrin homology domain containing: family A (phosphoinositide binding specific) member 1	1.27289	6.92557	8.27373	5.89598e-07	3.52242e-05	6.32967
A_43_P16031	Mapk4	mitogen-activated protein kinase 4	1.27355	3.33111	7.16462	3.3587e-06	0.000121822	4.55383
A_44_P1017035	Slc26a4	solute carrier family 26: member 4	1.27931	13.1237	7.45993	2.08105e-06	8.66641e-05	5.04286
A_44_P399414	Klk1c7	kallikrein 1-related peptidase C7	1.27963	15.1173	3.6793	0.00224961	0.0143983	-2.05231
A_44_P313452	Spink1	serine peptidase inhibitor: Kazal type 1	1.28332	13.9092	6.25182	1.58847e-05	0.000368875	2.96582
A_44_P517734	Cmbl	carboxymethylenebutenolidase homolog (Pseudomonas)	1.28532	11.0395	9.94168	5.66535e-08	6.42786e-06	8.70807
A_42_P780039	Ntrk1	neurotrophic tyrosine kinase: receptor: type 1	1.28709	4.8409	6.07531	2.17372e-05	0.0004615	2.64538
A_44_P218119	Ankrd65	ankyrin repeat domain 65	1.28738	5.84523	6.9751	4.59443e-06	0.000154285	4.23366
A_43_P16767	Igfbp4	insulin-like growth factor binding protein 4	1.29028	11.7256	4.61299	0.000342724	0.00352527	-0.161608
A_44_P311295	Glyat	glycine-N-acyltransferase	1.29386	13.9338	10.5344	2.64293e-08	3.53851e-06	9.47735
A_44_P382482	Atp6v1c2	ATPase: H+ transporting: lysosomal V1 subunit C2	1.29508	8.27387	6.65588	7.87371e-06	0.000225994	3.68307
A_44_P438346	Tsku	tsukushi small leucine rich proteoglycan homolog (Xenopus laevis)	1.29699	5.89936	5.16089	0.000118118	0.00162865	0.919441
A_44_P138790	Cirbp	cold inducible RNA binding protein	1.29969	8.16886	10.3377	3.39108e-08	4.31528e-06	9.22619
A_43_P12162	Ppp2r2b	protein phosphatase 2: regulatory subunit B: beta	1.30117	6.00483	6.38971	1.24699e-05	0.00031189	3.21314
A_44_P433992	Acot5	acyl-CoA thioesterase 5	1.3017	6.97739	5.24127	0.000101338	0.00145443	1.07535
A_44_P332597	Slc34a1	solute carrier family 34 (sodium phosphate): member 1	1.30175	11.0577	6.32257	1.40252e-05	0.000337715	3.09303
A_44_P500949	Gpx3	glutathione peroxidase 3	1.30759	15.7552	6.91445	5.08421e-06	0.00016546	4.13013
A_44_P370299	RGD1564463	similar to Mdes protein	1.30802	2.50031	4.67336	0.000304258	0.00322068	-0.0410788
A_44_P318546	Slc22a23	solute carrier family 22: member 23	1.30994	6.17658	7.28207	2.77265e-06	0.000106211	4.74975
A_44_P997755	Slc27a2	solute carrier family 27 (fatty acid transporter): member 2	1.31	12.4054	9.64394	8.41895e-08	8.41956e-06	8.30734
A_44_P452163	Kcnj3	potassium inwardly-rectifying channel: subfamily J: member 3	1.31326	4.66005	8.93455	2.24629e-07	1.74535e-05	7.31176
A_44_P213001	Vwce	von Willebrand factor C and EGF domains	1.31463	3.9326	5.97308	2.61182e-05	0.000533037	2.45786
A_44_P520792	Rdh5	retinol dehydrogenase 5	1.31513	8.58226	7.79011	1.23507e-06	5.96533e-05	5.57556
A_44_P242321	Acaa2	acetyl-CoA acyltransferase 2	1.31789	14.0173	7.11908	3.61972e-06	0.000129038	4.47735
A_44_P341075	Enpp2	ectonucleotide pyrophosphatase/phosphodiesterase 2	1.31837	8.34856	9.81589	6.69002e-08	7.12383e-06	8.53997
A_43_P10824	Cib2	calcium and integrin binding family member 2	1.319	10.3958	9.89282	6.0421e-08	6.62263e-06	8.64299
A_44_P430547	Ntrk1	neurotrophic tyrosine kinase: receptor: type 1	1.32252	7.85063	7.29304	2.72368e-06	0.000104923	4.76796
A_44_P294825	Glra3	glycine receptor: alpha 3	1.32801	1.67421	2.95643	0.00984962	0.0436512	-3.5063
A_42_P642575	Agmat	agmatine ureohydrolase (agmatinase)	1.33063	13.4823	5.07615	0.000138948	0.00182747	0.754282
A_44_P848972	Ahcyl2	adenosylhomocysteinase-like 2	1.33434	11.2102	5.10049	0.000132602	0.00177132	0.801806
A_44_P431092	Cyp2d4	cytochrome P450: family 2: subfamily d: polypeptide 4	1.335	7.88571	4.11411	0.000929183	0.00739352	-1.16766
A_43_P15784	Cyp4a3	cytochrome P450: family 4: subfamily a: polypeptide 3	1.34572	14.5559	11.481	8.36005e-09	1.56192e-06	10.6325
A_44_P294737	Reln	reelin	1.34766	6.32644	7.20263	3.15598e-06	0.000116445	4.61744
A_44_P1010260	Slc9b2	solute carrier family 9: subfamily B (cation proton antiporter 2): member 2	1.34876	3.86541	3.87034	0.00152357	0.0107168	-1.66342
A_44_P557826	RGD1566040	similar to MAP/microtubule affinity-regulating kinase 4 (MAP/microtubule affinity-regulating kinase like 1)	1.35014	5.31014	5.17931	0.000114034	0.00158509	0.955239
A_44_P961703	Slit2	slit homolog 2 (Drosophila)	1.35996	7.68224	11.4084	9.1069e-09	1.64899e-06	10.5469
A_44_P454172	Dmgdh	dimethylglycine dehydrogenase	1.36026	8.88055	9.44023	1.10982e-07	1.03911e-05	8.02742
A_44_P236068	Ugt2b36	UDP glucuronosyltransferase 2 family: polypeptide B36	1.36345	14.1623	3.64981	0.00238942	0.0150563	-2.11233
A_42_P778184	Tnnc2	troponin C type 2 (fast)	1.36418	4.95916	8.91462	2.31091e-07	1.7888e-05	7.28294
A_43_P13054	Hadh	hydroxyacyl-CoA dehydrogenase	1.36472	15.49	13.0594	1.44148e-09	3.97646e-07	12.3793
A_43_P15416	Fat3	FAT tumor suppressor homolog 3 (Drosophila)	1.36508	7.43899	5.64007	4.79762e-05	0.000838099	1.83726
A_44_P251051	Slc16a14	solute carrier family 16: member 14 (monocarboxylic acid transporter 14)	1.37081	9.86755	6.1869	1.78183e-05	0.000400649	2.84845
A_44_P258189	Vom2r57	vomeronasal 2 receptor: 57	1.37125	1.85755	2.86647	0.0118175	0.0499775	-3.68281
A_44_P515317	Igfbp4	insulin-like growth factor binding protein 4	1.37201	7.26408	4.07114	0.00101353	0.00788551	-1.25493
A_44_P140250	Hfe2	hemochromatosis type 2 (juvenile) homolog (human)	1.37686	4.75584	3.18196	0.00622266	0.0310702	-3.05811
A_43_P11502	Slc4a1	solute carrier family 4 (anion exchanger): member 1	1.38819	4.55645	5.33938	8.41481e-05	0.00126694	1.26459
A_44_P1046787	Rpesp	RPE-spondin	1.39295	10.2433	7.65321	1.53073e-06	6.99864e-05	5.35648
A_44_P152070	Lcn9	lipocalin 9	1.39354	2.34724	3.45962	0.00352611	0.020296	-2.4985
A_44_P112304	Slc5a12	solute carrier family 5 (sodium/glucose cotransporter): member 12	1.39697	8.5387	6.60942	8.52563e-06	0.000238874	3.60177
A_44_P963558	Hook1	hook homolog 1 (Drosophila)	1.40038	2.52867	3.88385	0.00148226	0.0104987	-1.63592
A_44_P915790	Bbox1	butyrobetaine (gamma): 2-oxoglutarate dioxygenase (gamma-butyrobetaine hydroxylase) 1	1.40329	3.32446	3.43006	0.00374608	0.0212761	-2.55836
A_44_P561635	Rimbp2	RIMS binding protein 2	1.40438	10.4511	3.68878	0.0022065	0.0141997	-2.03304
A_44_P528621	Hadh	hydroxyacyl-CoA dehydrogenase	1.40444	9.83903	6.74969	6.71125e-06	0.000202003	3.84635
A_44_P516745	Acaa1a	acetyl-Coenzyme A acyltransferase 1A	1.40461	13.0619	10.1844	4.12905e-08	5.08132e-06	9.02757
A_44_P165594	Adra1a	adrenergic: alpha-1A-: receptor	1.40507	4.31435	6.39551	1.23444e-05	0.000310522	3.22348
A_44_P338501	Dpys	dihydropyrimidinase	1.40654	9.83379	15.4156	1.42581e-10	6.51169e-08	14.637
A_44_P720404	Ahcyl2	adenosylhomocysteinase-like 2	1.40848	8.59488	5.01311	0.000156883	0.00198781	0.630898
A_44_P560021	B3galt2	UDP-Gal:betaGlcNAc beta 1:3-galactosyltransferase: polypeptide 2	1.41883	3.81289	3.15012	0.00664063	0.032591	-3.12181
A_44_P402339	Apob	apolipoprotein B	1.41981	2.11402	6.49231	1.04327e-05	0.000273321	3.39544
A_44_P1055780	S100a8	S100 calcium binding protein A8	1.41995	2.52937	3.92704	0.0013576	0.00980695	-1.548
A_44_P123381	Prkg2	protein kinase: cGMP-dependent: type II	1.42016	2.94001	4.44274	0.000480446	0.00450617	-0.503125
A_44_P147181	Ovol1	ovo-like 1(Drosophila)	1.42714	2.36686	3.31827	0.00470929	0.0252631	-2.78423
A_44_P128840	Ttc36	tetratricopeptide repeat domain 36	1.43755	10.7451	8.0786	7.91803e-07	4.3727e-05	6.02909
A_44_P161589	Hepacam2	HEPACAM family member 2	1.43844	7.13208	8.50369	4.18981e-07	2.73355e-05	6.67764
A_44_P230723	Trib1	tribbles homolog 1 (Drosophila)	1.44023	7.56587	12.2511	3.46385e-09	7.78003e-07	11.511
A_44_P370122	Fads2	fatty acid desaturase 2	1.44179	5.82648	8.97708	2.11468e-07	1.67475e-05	7.37311
A_44_P499327	Ggct	gamma-glutamyl cyclotransferase	1.44432	12.2557	11.5915	7.34552e-09	1.40429e-06	10.7619
A_42_P707132	Prap1	proline-rich acidic protein 1	1.44994	5.57681	4.3574	0.000569691	0.00511697	-0.675095
A_44_P247784	Ugt2b5	UDP glucuronosyltransferase 2 family: polypeptide B5	1.45031	9.4838	5.08299	0.000137133	0.00181123	0.767649
A_44_P781948	Coch	coagulation factor C homolog: cochlin (Limulus polyphemus)	1.45167	7.29769	5.86495	3.17667e-05	0.000620624	2.25796
A_42_P568943	RGD1311874	hypothetical LOC300751	1.45576	3.37742	3.26711	0.00522883	0.0273123	-2.88724
A_44_P491831	Gsta5	glutathione S-transferase Yc2 subunit	1.45966	12.8229	7.79808	1.21981e-06	5.90553e-05	5.58824
A_44_P405190	Sult1c3	sulfotransferase family: cytosolic: 1C: member 3	1.46353	7.18746	3.20366	0.00595284	0.0300183	-3.01463
A_44_P182195	Klk1c2	kallikrein 1-related peptidase C2	1.46365	12.3435	4.38367	0.000540541	0.00492635	-0.622102
A_42_P577677	Tnni1	troponin I type 1 (skeletal: slow)	1.46498	3.69844	3.73832	0.00199414	0.0131734	-1.9322
A_43_P12270	Bbox1	butyrobetaine (gamma): 2-oxoglutarate dioxygenase (gamma-butyrobetaine hydroxylase) 1	1.47175	2.68005	4.80267	0.000236086	0.00269776	0.216017
A_43_P13126	Acot12	acyl-CoA thioesterase 12	1.47214	7.97927	6.29502	1.47206e-05	0.000350151	3.04358
A_44_P175078	Col27a1	collagen: type XXVII: alpha 1	1.47551	7.07207	5.6022	5.14597e-05	0.000883521	1.76578
A_44_P211168	RGD1565421	similar to Sulfotransferase K2 (rSULT1C2A)	1.47855	9.4168	4.12028	0.000917669	0.00732542	-1.15512
A_44_P264240	Igfbp5	insulin-like growth factor binding protein 5	1.48026	9.10783	6.78031	6.37191e-06	0.00019343	3.89938
A_42_P826853	Tnfrsf17	tumor necrosis factor receptor superfamily: member 17	1.48772	2.85112	2.9417	0.0101482	0.0446231	-3.53529
A_44_P533877	Klk1c6	kallikrein 1-related peptidase C6	1.48967	7.96847	3.08757	0.00754404	0.0358063	-3.24655
A_44_P153996	LOC100360318	morphine related protein-2-like	1.50187	2.77204	6.64243	8.05684e-06	0.000229366	3.65957
A_44_P744974	Mlph	melanophilin	1.50315	7.78297	4.3844	0.000539757	0.00492202	-0.620636
A_44_P337294	Eci1	enoyl-Coenzyme A delta isomerase 1	1.50389	14.5724	12.5591	2.46613e-09	6.10636e-07	11.8482
A_44_P467591	Neu2	sialidase 2 (cytosolic sialidase)	1.50393	6.07345	4.83506	0.000221619	0.00257249	0.280158
A_44_P103326	Tex14	testis expressed 14	1.50614	5.56749	3.51458	0.00315096	0.0186324	-2.38708
A_44_P944589	RGD1559683	similar to RIKEN cDNA 1700001C02	1.50847	1.99	3.30037	0.00488495	0.025947	-2.8203
A_43_P21508	Eml5	echinoderm microtubule associated protein like 5	1.50896	3.43047	4.99558	0.000162282	0.00203859	0.59652
A_44_P475958	Armcx6	armadillo repeat containing: X-linked 6	1.51034	2.94271	3.68026	0.00224525	0.0143793	-2.05038
A_44_P132801	Tsga10ip	testis specific 10 interacting protein	1.52317	4.80991	5.45764	6.7367e-05	0.00108206	1.49118
A_44_P496572	Kmo	kynurenine 3-monooxygenase (kynurenine 3-hydroxylase)	1.5246	9.92589	13.4099	9.99664e-10	3.02851e-07	12.74
A_44_P437966	Apcs	amyloid P component: serum	1.53232	12.631	10.8205	1.85092e-08	2.74651e-06	9.83568
A_44_P470794	Abcg8	ATP-binding cassette: subfamily G (WHITE): member 8	1.53701	1.91193	3.73255	0.00201776	0.0132857	-1.94395
A_44_P164027	LOC100359476	hypothetical protein LOC100359476	1.54056	5.32278	3.11608	0.00711804	0.0342832	-3.18975
A_44_P782405	LOC499279	hypothetical gene supported by BC079265	1.54097	7.62603	6.22981	1.65145e-05	0.000378087	2.92609
A_44_P253393	Tm7sf4	transmembrane 7 superfamily member 4	1.5438	2.66214	7.83026	1.16024e-06	5.6638e-05	5.63934
A_42_P509766	Ppara	peroxisome proliferator activated receptor alpha	1.54947	5.97438	6.62242	8.33775e-06	0.000235053	3.62454
A_44_P124277	Dnah7	dynein: axonemal: heavy polypeptide 7	1.55403	6.08366	7.14167	3.4877e-06	0.00012531	4.51532
A_44_P283508	Fmo1	flavin containing monooxygenase 1	1.55593	13.0679	13.1425	1.32066e-09	3.69272e-07	12.4657
A_44_P473297	Fitm1	fat storage-inducing transmembrane protein 1	1.56437	5.34107	3.37029	0.00423364	0.0233703	-2.67923
A_44_P654956	Zmat4	zinc finger: matrin type 4	1.57152	4.09497	5.72411	4.10925e-05	0.000753241	1.99526
A_43_P11752	Maob	monoamine oxidase B	1.57217	4.35653	5.44326	6.92073e-05	0.00110514	1.46372
A_44_P236448	Ralyl	RALY RNA binding protein-like	1.57228	3.63219	8.38542	4.99061e-07	3.08929e-05	6.49953
A_44_P1016829	Trib1	tribbles homolog 1 (Drosophila)	1.5755	7.87803	7.25465	2.89913e-06	0.000109625	4.70418
A_44_P326451	Snx29	sorting nexin 29	1.58207	4.78919	4.39232	0.000531285	0.0048614	-0.604671
A_44_P684180	Lrrn1	leucine rich repeat neuronal 1	1.58725	3.7392	4.76532	0.000253986	0.00282998	0.141913
A_44_P360510	Bhmt	betaine-homocysteine S-methyltransferase	1.58734	10.2831	8.89554	2.37465e-07	1.81611e-05	7.25528
A_44_P501086	Insrr	insulin receptor-related receptor	1.58933	6.61768	8.89229	2.38568e-07	1.81812e-05	7.25057
A_44_P682959	Zpbp	zona pellucida binding protein	1.5949	3.27709	4.11354	0.000930258	0.00739868	-1.16882
A_44_P998384	Slc34a3	solute carrier family 34 (sodium phosphate): member 3	1.6093	12.5608	10.3542	3.32027e-08	4.26478e-06	9.24747
A_44_P328046	Masp2	mannan-binding lectin serine peptidase 2	1.61268	2.7066	3.52974	0.00305464	0.0182069	-2.3563
A_44_P257670	Smok2a	sperm motility kinase 2A	1.61845	4.09555	3.71346	0.00209798	0.013651	-1.98281
A_44_P156647	Tmem163	transmembrane protein 163	1.62048	3.22996	8.47441	4.37456e-07	2.8183e-05	6.63371
A_42_P624195	Gsta3	glutathione S-transferase A3	1.62196	15.2309	5.27761	9.45809e-05	0.00138249	1.14558
A_44_P271975	RGD1562099	similar to putative protein product of HMFN0672	1.62395	2.72086	5.85921	3.21002e-05	0.000625315	2.2473
A_44_P452540	Slc16a4	solute carrier family 16: member 4 (monocarboxylic acid transporter 5)	1.62485	10.6361	5.90546	2.95148e-05	0.000586344	2.33303
A_43_P21903	Atp6v1b1	ATPase: H transporting: lysosomal V1 subunit B1	1.63134	6.3499	7.21355	3.10013e-06	0.000115004	4.63568
A_43_P12510	Rab3b	RAB3B: member RAS oncogene family	1.63271	4.73356	8.39078	4.95105e-07	3.07406e-05	6.50763
A_44_P368406	Ctdsp1	CTD (carboxy-terminal domain: RNA polymerase II: polypeptide A) small phosphatase 1	1.63867	8.94148	8.76216	2.87524e-07	2.06663e-05	7.06079
A_44_P107801	Ppp1r16b	protein phosphatase 1: regulatory subunit 16B	1.65622	6.23007	7.69701	1.42878e-06	6.63582e-05	5.42685
A_44_P527238	Slc25a25	solute carrier family 25 (mitochondrial carrier: phosphate carrier): member 25	1.66713	6.40426	5.73554	4.02388e-05	0.000741675	2.01668
A_44_P341895	Qrfpr	pyroglutamylated RFamide peptide receptor	1.67496	6.76767	4.72242	0.00027628	0.00299946	0.0566377
A_42_P627998	Igfbp3	insulin-like growth factor binding protein 3	1.68763	14.4859	5.33747	8.44511e-05	0.00127057	1.26093
A_44_P436808	Cilp	cartilage intermediate layer protein: nucleotide pyrophosphohydrolase	1.68798	4.16621	7.72633	1.36454e-06	6.37874e-05	5.47381
A_42_P550360	Klk1c8	kallikrein 1-related peptidase C8	1.68897	10.5844	3.40209	0.00396688	0.0222261	-2.61497
A_42_P746647	Gba3	glucosidase: beta: acid 3 (cytosolic)	1.68965	11.2162	6.56343	9.22701e-06	0.000252524	3.52096
A_43_P15918	Rimbp2	RIMS binding protein 2	1.69513	6.75183	4.14244	0.000877526	0.00707804	-1.11016
A_44_P930534	Gas2	growth arrest-specific 2	1.69523	9.18836	4.74693	0.000263306	0.00290074	0.105384
A_42_P506402	Slc25a25	solute carrier family 25 (mitochondrial carrier: phosphate carrier): member 25	1.70019	14.0005	5.68445	4.42028e-05	0.000790287	1.92082
A_44_P274815	Wsb1	WD repeat and SOCS box-containing 1	1.70435	9.20568	7.37172	2.39805e-06	9.56035e-05	4.89803
A_43_P22550	Dnah7	dynein: axonemal: heavy polypeptide 7	1.71133	6.83559	9.07913	1.83092e-07	1.51421e-05	7.51947
A_43_P12257	Esm1	endothelial cell-specific molecule 1	1.71856	9.01358	9.75654	7.24e-08	7.56671e-06	8.46004
A_44_P535284	Bhmt	betaine-homocysteine S-methyltransferase	1.72319	13.7449	8.11994	7.43561e-07	4.18093e-05	6.09318
A_44_P262764	Cndp1	carnosine dipeptidase 1 (metallopeptidase M20 family)	1.72379	3.89916	3.46654	0.00347651	0.0200583	-2.48448
A_44_P147300	Clca5	chloride channel calcium activated 5	1.72561	2.88495	5.19466	0.000110743	0.0015509	0.985026
A_44_P402705	Rab3b	RAB3B: member RAS oncogene family	1.72779	3.62836	11.8039	5.74482e-09	1.1575e-06	11.0073
A_43_P13230	Ehhadh	enoyl-CoA: hydratase/3-hydroxyacyl CoA dehydrogenase	1.73641	10.5495	10.555	2.57515e-08	3.47038e-06	9.50351
A_44_P518479	Lca5	Leber congenital amaurosis 5 (human)	1.74168	5.44557	6.85971	5.5732e-06	0.000176076	4.03628
A_43_P14910	Ddc	dopa decarboxylase (aromatic L-amino acid decarboxylase)	1.74681	13.703	7.68278	1.46111e-06	6.74786e-05	5.404
A_44_P706878	RGD1564381	similar to [Human Ig rearranged gamma chain mRNA: V_J_C region and complete cds,]: gene product	1.75267	6.63417	3.97992	0.00121934	0.00905441	-1.4404
A_44_P166544	Col4a4	collagen: type IV: alpha 4	1.76103	11.4594	6.58877	8.83347e-06	0.000244664	3.56551
A_44_P654973	Rimbp2	RIMS binding protein 2	1.76147	8.54653	5.24511	0.000100601	0.00144783	1.08277
A_44_P838831	LOC100365958	Rdh2 protein-like	1.77513	7.19947	3.09117	0.00748883	0.0355772	-3.23938
A_44_P253157	RGD1562551	similar to C20orf82	1.77828	4.75996	7.11269	3.65803e-06	0.000129841	4.46659
A_42_P477732	Slc10a1	solute carrier family 10 (sodium/bile acid cotransporter family): member 1	1.7845	5.74063	5.15175	0.0001202	0.00164905	0.90167
A_44_P165892	Timp4	tissue inhibitor of metalloproteinase 4	1.79562	6.26439	8.79649	2.7366e-07	2.00228e-05	7.11105
A_44_P414625	Pck1	phosphoenolpyruvate carboxykinase 1 (soluble)	1.79936	14.5133	6.88556	5.33638e-06	0.000171093	4.08066
A_44_P1011315	Rgs7	regulator of G-protein signaling 7	1.80894	3.82096	5.28622	9.30496e-05	0.0013674	1.1622
A_44_P180127	Igfbp3	insulin-like growth factor binding protein 3	1.82034	13.2036	5.41179	7.34175e-05	0.0011547	1.40354
A_44_P1056949	Timp4	tissue inhibitor of metalloproteinase 4	1.82118	7.77236	11.1224	1.28114e-08	2.14033e-06	10.205
A_44_P189363	Esm1	endothelial cell-specific molecule 1	1.82426	7.39262	11.2433	1.10798e-08	1.9135e-06	10.3506
A_44_P700498	Angptl3	angiopoietin-like 3	1.83011	2.4616	6.79234	6.24366e-06	0.000190947	3.92017
A_44_P552692	Apob	apolipoprotein B	1.83099	5.33469	5.76119	3.83898e-05	0.000715491	2.06468
A_44_P103272	RGD1305733	similar to RIKEN cDNA 2900011O08	1.84222	3.09032	8.70169	3.13783e-07	2.21225e-05	6.9719
A_44_P421685	Baat	bile acid CoA: amino acid N-acyltransferase (glycine N-choloyltransferase)	1.84933	8.0362	4.56001	0.000380589	0.00379416	-0.267636
A_43_P18346	Surf6	surfeit 6	1.85392	9.96601	5.10928	0.000130385	0.00175194	0.818953
A_44_P182668	Adamtsl3	ADAMTS-like 3	1.85849	5.18443	6.90289	5.18355e-06	0.00016768	4.11036
A_43_P23120	Lect2	leukocyte cell-derived chemotaxin 2	1.85912	5.63486	5.36294	8.04888e-05	0.00123376	1.30987
A_44_P517258	Pck1	phosphoenolpyruvate carboxykinase 1 (soluble)	1.86637	15.48	9.9114	5.89582e-08	6.56736e-06	8.66777
A_43_P17990	Creb3l3	cAMP responsive element binding protein 3-like 3	1.86826	8.6149	6.77504	6.42909e-06	0.000194878	3.89025
A_44_P621522	LOC500192	mCG142178-like	1.86932	4.93765	4.14266	0.000877135	0.00707804	-1.10972
A_43_P10594	RGD1305679	similar to 9530008L14Rik protein	1.87508	10.0753	13.1089	1.3682e-09	3.79982e-07	12.4308
A_42_P811256	Vnn1	vanin 1	1.88308	12.5796	9.94695	5.62624e-08	6.42786e-06	8.71508
A_44_P197213	Zdhhc19	zinc finger: DHHC-type containing 19	1.88608	4.64042	7.44814	2.12076e-06	8.76958e-05	5.02355
A_44_P389590	Cilp	cartilage intermediate layer protein: nucleotide pyrophosphohydrolase	1.88749	8.61009	9.75386	7.26596e-08	7.56671e-06	8.45642
A_44_P299977	Akr1b10	aldo-keto reductase family 1: member B10 (aldose reductase)	1.9022	6.73548	5.84947	3.26737e-05	0.000633484	2.22923
A_42_P806395	Col4a4	collagen: type IV: alpha 4	1.90919	9.63852	7.37518	2.38469e-06	9.53646e-05	4.90374
A_44_P869362	RGD1562551	similar to C20orf82	1.91445	8.701	11.0984	1.31863e-08	2.16799e-06	10.1761
A_43_P15529	Ptgds	prostaglandin D2 synthase (brain)	1.91754	10.7282	3.67868	0.0022525	0.0144123	-2.05359
A_43_P23363	Spata22	spermatogenesis associated 22	1.93224	7.50725	3.48774	0.00332891	0.0194248	-2.44152
A_43_P15387	Guca2b	guanylate cyclase activator 2B	1.94173	8.51174	4.13839	0.000884717	0.00712123	-1.11837
A_44_P702234	Neb	nebulin	1.94199	3.54854	5.24629	0.000100375	0.00144631	1.08506
A_42_P518033	Hsd17b1	hydroxysteroid (17-beta) dehydrogenase 1	2.0219	10.4657	3.93815	0.0013273	0.00963809	-1.52539
A_44_P111825	RGD1305679	similar to 9530008L14Rik protein	2.0386	9.09263	14.8625	2.3835e-10	9.99682e-08	14.1403
A_44_P269306	Spp2	secreted phosphoprotein 2	2.04036	14.3753	3.76757	0.00187859	0.0125799	-1.87266
A_44_P374638	Hsd17b2	hydroxysteroid (17-beta) dehydrogenase 2	2.04664	9.5325	4.25597	0.000698167	0.00599222	-0.880081
A_44_P874677	RGD1359349	similar to hypothetical protein MGC34760	2.07121	10.6995	8.53386	4.00807e-07	2.64436e-05	6.72279
A_44_P154270	RGD1359349	similar to hypothetical protein MGC34760	2.09828	9.71693	7.57667	1.72771e-06	7.59508e-05	5.23289
A_44_P788758	Sult1c2	sulfotransferase family: cytosolic: 1C: member 2	2.10401	10.0821	5.17408	0.00011518	0.00159738	0.945062
A_44_P315649	Etv1	ets variant 1	2.13406	11.47	8.418	4.75512e-07	2.99311e-05	6.54876
A_44_P154040	Nox4	NADPH oxidase 4	2.14191	8.16014	11.3275	1.00222e-08	1.76799e-06	10.4511
A_44_P409232	Cyp2e1	cytochrome P450: family 2: subfamily e: polypeptide 1	2.14904	13.5971	7.6292	1.58984e-06	7.17314e-05	5.3178
A_44_P132729	Rdh2	retinol dehydrogenase 2	2.20791	8.03885	3.17553	0.00630492	0.0313628	-3.07099
A_44_P263740	Tmem86a	transmembrane protein 86A	2.23223	6.63016	8.84984	2.53491e-07	1.88755e-05	7.18889
A_44_P349273	F13b	coagulation factor XIII: B polypeptide	2.26147	6.57461	10.9396	1.59924e-08	2.4941e-06	9.9825
A_44_P315647	Etv1	ets variant 1	2.26831	11.0077	8.90001	2.35955e-07	1.81611e-05	7.26176
A_44_P211061	Etv1	ets variant 1	2.28083	7.34119	8.03846	8.41801e-07	4.51704e-05	5.96664
A_44_P361487	LOC287167	globin: alpha	2.28143	14.2279	5.526	5.92891e-05	0.000982301	1.62137
A_44_P513656	Usp26	ubiquitin specific peptidase 26	2.29545	3.50689	7.76272	1.289e-06	6.12198e-05	5.53194
A_44_P541461	Alas2	aminolevulinate: delta-: synthase 2	2.29665	6.33649	5.24655	0.000100326	0.00144631	1.08556
A_44_P139956	Hbb-b1	hemoglobin: beta adult major chain	2.31121	12.8751	5.29427	9.16417e-05	0.00135397	1.17772
A_42_P493301	Pou3f1	POU class 3 homeobox 1	2.31718	4.78973	4.04165	0.00107588	0.00823349	-1.31486
A_44_P492897	Fam123a	family with sequence similarity 123A	2.31882	4.38638	9.96664	5.48249e-08	6.33032e-06	8.74123
A_44_P600376	LOC683399	region containing similar to NGF-binding Ig light chain; similar to IG KAPPA CHAIN V-V REGION K2 PRECURSOR	2.33383	12.4033	4.43064	0.000492165	0.00459246	-0.527461
A_44_P654754	LOC501391	hypothetical LOC501391	2.35687	5.18453	10.9514	1.57624e-08	2.48231e-06	9.99704
A_42_P657469	Folh1	folate hydrolase 1	2.36164	9.08462	9.51986	9.95682e-08	9.4735e-06	8.1374
A_42_P841193	Ddit4l	DNA-damage-inducible transcript 4-like	2.40494	11.6877	5.2537	9.89721e-05	0.00143218	1.09939
A_44_P141051	Colq	collagen-like tail subunit (single strand of homotrimer) of asymmetric acetylcholinesterase	2.42007	5.95837	5.53076	5.87656e-05	0.000975775	1.63041
A_44_P497797	Rdh2	retinol dehydrogenase 2	2.48643	7.81707	3.403	0.00395948	0.0221999	-2.61312
A_44_P428326	Hmgcs2	3-hydroxy-3-methylglutaryl-CoA synthase 2 (mitochondrial)	2.48878	10.7401	7.36819	2.41173e-06	9.60556e-05	4.89222
A_44_P306307	Hbb	hemoglobin: beta	2.48922	8.4366	5.61449	5.03014e-05	0.00086908	1.78899
A_43_P11512	Spink3	serine peptidase inhibitor: Kazal type 3	2.49731	10.6233	11.2928	1.04454e-08	1.8325e-06	10.4097
A_44_P389553	Igh-6	immunoglobulin heavy chain 6	2.55317	3.38093	5.09942	0.000132875	0.00177381	0.799712
A_44_P777974	Etv1	ets variant 1	2.55691	9.12181	12.6333	2.27498e-09	5.73671e-07	11.9282
A_43_P11444	S100g	S100 calcium binding protein G	2.63861	9.54679	9.4297	1.1259e-07	1.04701e-05	8.01283
A_44_P496422	Hrg	histidine-rich glycoprotein	2.6402	8.50675	8.94608	2.20977e-07	1.7235e-05	7.32842
A_44_P214900	Pzp	pregnancy-zone protein	2.66833	10.6372	4.58182	0.000364509	0.0036839	-0.223968
A_44_P161052	Acaa1b	acetyl-Coenzyme A acyltransferase 1B	2.78029	14.3669	10.8546	1.7748e-08	2.67215e-06	9.87788
A_44_P335974	Aldh1a7	aldehyde dehydrogenase family 1: subfamily A7	2.79257	4.90094	4.14545	0.000872209	0.00706265	-1.10405
A_44_P313723	LOC502842	rCG64259-like	2.92889	5.37821	9.60875	8.82782e-08	8.72235e-06	8.25932
A_44_P922150	LOC500164	rCG64160-like	3.39092	4.64845	4.1798	0.00081382	0.00670618	-1.03437
A_44_P414544	RGD1563231	similar to immunoglobulin kappa-chain VK-1	3.53758	3.79496	5.35562	8.16069e-05	0.00124503	1.29582
A_44_P461842	LOC502842	rCG64259-like	3.68589	4.39258	9.73834	7.4181e-08	7.58473e-06	8.43545

## Sheet: FD15_FS
ID	GENE_SYMBOL	GENE_NAME	logFC	AveExpr	t	P,Value	adj,P,Val	B
A_44_P428326	Hmgcs2	3-hydroxy-3-methylglutaryl-CoA synthase 2 (mitochondrial)	-4.17707	10.3297	-14.6587	9.21451e-06	0.00812349	4.32583
A_44_P269306	Spp2	secreted phosphoprotein 2	-3.63575	13.6922	-5.46943	0.0018066	0.0310308	-0.92348
A_44_P214900	Pzp	pregnancy-zone protein	-3.51487	9.36285	-7.161	0.000458618	0.0183014	0.542136
A_44_P161052	Acaa1b	acetyl-Coenzyme A acyltransferase 1B	-3.48938	14.1131	-7.56895	0.000342802	0.0166952	0.847763
A_44_P141051	Colq	collagen-like tail subunit (single strand of homotrimer) of asymmetric acetylcholinesterase	-3.39605	5.14202	-6.59509	0.000703085	0.021111	0.0894341
A_43_P13931	Grem2	gremlin 2	-3.26351	5.89741	-5.10639	0.00252554	0.0362064	-1.28598
A_44_P684874	Mttp	microsomal triglyceride transfer protein	-3.03666	4.31329	-8.65158	0.000168135	0.0134095	1.58426
A_43_P17990	Creb3l3	cAMP responsive element binding protein 3-like 3	-2.90217	8.37523	-6.89738	0.000557631	0.0196408	0.335572
A_44_P541461	Alas2	aminolevulinate: delta-: synthase 2	-2.77333	6.30192	-5.03597	0.00270028	0.0373074	-1.35848
A_44_P424024	Nmbr	neuromedin B receptor	-2.73349	3.39027	-7.78625	0.000295142	0.016297	1.00396
A_44_P684180	Lrrn1	leucine rich repeat neuronal 1	-2.67637	4.14147	-6.91078	0.000552036	0.0195686	0.346253
A_43_P23363	Spata22	spermatogenesis associated 22	-2.66838	6.47484	-8.94431	0.000140542	0.0134095	1.76662
A_44_P361487	LOC287167	globin: alpha	-2.66637	14.1722	-5.44744	0.00184279	0.0313381	-0.944908
A_44_P513656	Usp26	ubiquitin specific peptidase 26	-2.66393	3.0835	-8.66421	0.000166822	0.0134095	1.59227
A_44_P152070	Lcn9	lipocalin 9	-2.60886	2.95953	-6.11134	0.00103755	0.0242372	-0.326397
A_44_P280898	Dbp	D site of albumin promoter (albumin D-box) binding protein	-2.60652	10.9632	-11.2348	4.04677e-05	0.0100445	2.99167
A_43_P11444	S100g	S100 calcium binding protein G	-2.59278	8.81533	-22.7765	7.65595e-07	0.00648406	6.15612
A_43_P23120	Lect2	leukocyte cell-derived chemotaxin 2	-2.5385	6.12888	-10.2864	6.57085e-05	0.0114535	2.52412
A_44_P154040	Nox4	NADPH oxidase 4	-2.52523	7.99347	-6.35061	0.000853405	0.0226161	-0.117239
A_44_P409232	Cyp2e1	cytochrome P450: family 2: subfamily e: polypeptide 1	-2.50343	13.5894	-7.62531	0.000329633	0.0166653	0.888705
A_43_P11534	Klkb1	kallikrein B: plasma 1	-2.49245	5.91928	-5.53643	0.00170127	0.0301801	-0.858601
A_43_P11512	Spink3	serine peptidase inhibitor: Kazal type 3	-2.48903	10.4349	-11.9124	2.92783e-05	0.0100445	3.29621
A_43_P18013	Il20ra	interleukin 20 receptor: alpha	-2.44194	2.61457	-7.21695	0.000440315	0.0178837	0.585045
A_44_P132729	Rdh2	retinol dehydrogenase 2	-2.40254	6.71332	-6.14161	0.00101189	0.0240553	-0.299548
A_44_P654754	LOC501391	hypothetical LOC501391	-2.38718	4.67116	-17.349	3.57349e-06	0.00652716	5.09058
A_44_P139956	Hbb-b1	hemoglobin: beta adult major chain	-2.34551	12.9469	-5.74496	0.00141587	0.0280331	-0.66056
A_44_P306307	Hbb	hemoglobin: beta	-2.34525	8.41838	-4.65175	0.00393502	0.0434372	-1.76707
A_42_P657469	Folh1	folate hydrolase 1	-2.28924	9.18014	-9.02002	0.000134287	0.0133111	1.81272
A_44_P838831	LOC100365958	Rdh2 protein-like	-2.25816	6.09679	-6.04258	0.00109867	0.0248544	-0.387805
A_42_P493301	Pou3f1	POU class 3 homeobox 1	-2.23328	3.44373	-4.92182	0.0030137	0.0390343	-1.47756
A_44_P210250	Myh7	myosin: heavy chain 7: cardiac muscle: beta	-2.16184	2.74909	-9.04803	0.000132056	0.0133111	1.82966
A_44_P263740	Tmem86a	transmembrane protein 86A	-2.14681	6.29307	-7.95387	0.000263588	0.0157142	1.12147
A_44_P560021	B3galt2	UDP-Gal:betaGlcNAc beta 1:3-galactosyltransferase: polypeptide 2	-2.14306	4.46433	-7.93541	0.000266864	0.0157142	1.10865
A_44_P421685	Baat	bile acid CoA: amino acid N-acyltransferase (glycine N-choloyltransferase)	-2.14051	8.10601	-7.04611	0.000499034	0.0188466	0.453012
A_43_P11437	Asgr1	asialoglycoprotein receptor 1	-2.11395	6.29989	-7.91636	0.000270294	0.0157142	1.09539
A_44_P781948	Coch	coagulation factor C homolog: cochlin (Limulus polyphemus)	-2.09316	7.63236	-13.0436	1.76893e-05	0.00952923	3.7568
A_44_P123543	Lin7a	lin-7 homolog a (C, elegans)	-2.07656	4.05489	-4.48446	0.0046655	0.0471215	-1.95199
A_44_P374638	Hsd17b2	hydroxysteroid (17-beta) dehydrogenase 2	-2.04139	10.0646	-7.3386	0.000403367	0.017379	0.677229
A_44_P427346	Sulf1	sulfatase 1	-2.02764	3.01832	-4.46543	0.00475793	0.0476639	-1.97329
A_42_P518033	Hsd17b1	hydroxysteroid (17-beta) dehydrogenase 1	-2.0256	9.45218	-9.35946	0.000109944	0.0131367	2.01419
A_44_P103272	RGD1305733	similar to RIKEN cDNA 2900011O08	-2.0226	2.86837	-8.57466	0.000176401	0.0134801	1.53523
A_42_P482475	Kcnmb2	potassium large conductance calcium-activated channel: subfamily M: beta member 2	-2.00307	2.77315	-14.8418	8.59555e-06	0.00812349	4.38455
A_44_P211061	Etv1	ets variant 1	-1.99901	6.82984	-4.38914	0.00514998	0.0495969	-2.05928
A_44_P730235	Ttll9	tubulin tyrosine ligase-like family: member 9	-1.9883	7.5861	-17.9582	2.94118e-06	0.00652716	5.23792
A_44_P349273	F13b	coagulation factor XIII: B polypeptide	-1.98247	6.28534	-6.99544	0.000518157	0.0191527	0.41327
A_42_P811256	Vnn1	vanin 1	-1.9787	12.3763	-5.86306	0.00127881	0.0269278	-0.550956
A_43_P13126	Acot12	acyl-CoA thioesterase 12	-1.97696	8.01577	-5.3035	0.0021013	0.0332078	-1.08685
A_43_P22550	Dnah7	dynein: axonemal: heavy polypeptide 7	-1.96386	6.6508	-5.65171	0.0015361	0.0287803	-0.7484
A_44_P312026	Ostbeta	organic solute transporter beta	-1.94864	6.198	-11.5334	3.50123e-05	0.0100445	3.12872
A_44_P367465	Fzd9	frizzled family receptor 9	-1.94197	3.45417	-6.71522	0.000640571	0.0204898	0.18847
A_44_P140250	Hfe2	hemochromatosis type 2 (juvenile) homolog (human)	-1.93701	5.19887	-4.44417	0.00486368	0.0481211	-1.99716
A_44_P360510	Bhmt	betaine-homocysteine S-methyltransferase	-1.92979	9.99331	-9.12433	0.000126193	0.0132654	1.87553
A_44_P236448	Ralyl	RALY RNA binding protein-like	-1.92459	3.40204	-8.31075	0.000208579	0.0143365	1.36332
A_42_P568943	RGD1311874	hypothetical LOC300751	-1.91961	3.30741	-10.9665	4.62319e-05	0.0100445	2.86454
A_43_P15918	Rimbp2	RIMS binding protein 2	-1.91374	5.80605	-5.94364	0.00119405	0.0260366	-0.477218
A_43_P12270	Bbox1	butyrobetaine (gamma): 2-oxoglutarate dioxygenase (gamma-butyrobetaine hydroxylase) 1	-1.90911	2.70309	-5.31882	0.00207189	0.0329528	-1.0716
A_43_P13230	Ehhadh	enoyl-CoA: hydratase/3-hydroxyacyl CoA dehydrogenase	-1.90716	10.474	-6.47498	0.000772741	0.0218146	-0.0112318
A_43_P11905	Kcnab1	potassium voltage-gated channel: shaker-related subfamily: beta member 1	-1.89806	3.58142	-8.65686	0.000167585	0.0134095	1.58761
A_44_P529753	Vstm2a	V-set and transmembrane domain containing 2A	-1.87055	5.01443	-6.09212	0.00105423	0.0243165	-0.343504
A_43_P12275	Nat8	N-acetyltransferase 8	-1.87004	14.695	-8.36199	0.00020183	0.0142912	1.39715
A_44_P443315	LOC691895	similar to ferritin: heavy polypeptide-like 17	-1.85208	2.53893	-7.82815	0.000286862	0.0161769	1.03357
A_44_P782405	LOC499279	hypothetical gene supported by BC079265	-1.84984	7.36326	-5.60639	0.00159874	0.0292362	-0.791511
A_43_P10594	RGD1305679	similar to 9530008L14Rik protein	-1.84012	9.94191	-7.65137	0.000323743	0.0165714	0.907533
A_44_P501112	Mmp9	matrix metallopeptidase 9	-1.83208	3.80198	-6.33285	0.000865699	0.0226787	-0.132526
A_44_P869362	RGD1562551	similar to C20orf82	-1.83199	8.47938	-8.89568	0.000144737	0.0134095	1.73679
A_42_P744047	Cga	glycoprotein hormones: alpha polypeptide	-1.81758	2.07643	-7.12343	0.000471401	0.0184885	0.513146
A_42_P670179	Ugt2b37	UDP-glucuronosyltransferase 2 family: member 37	-1.80797	2.95145	-5.45153	0.001836	0.0313041	-0.940919
A_42_P780039	Ntrk1	neurotrophic tyrosine kinase: receptor: type 1	-1.78891	4.87381	-5.09674	0.00254872	0.0362868	-1.29588
A_44_P161589	Hepacam2	HEPACAM family member 2	-1.77607	7.34191	-9.0792	0.000129623	0.0132865	1.84845
A_44_P998384	Slc34a3	solute carrier family 34 (sodium phosphate): member 3	-1.77435	12.2308	-6.28422	0.000900421	0.0229115	-0.174577
A_44_P233557	Micalcl	MICAL C-terminal like	-1.74578	5.73285	-6.84854	0.000578581	0.019987	0.296491
A_44_P1029253	Mas1	MAS1 oncogene	-1.74123	2.38416	-11.5746	3.43288e-05	0.0100445	3.14728
A_44_P516745	Acaa1a	acetyl-Coenzyme A acyltransferase 1A	-1.70891	12.8888	-6.62705	0.000685789	0.020957	0.115944
A_44_P1056949	Timp4	tissue inhibitor of metalloproteinase 4	-1.70844	7.55419	-7.00893	0.000512985	0.0190472	0.423875
A_44_P175939	Best3	bestrophin 3	-1.70232	2.78303	-12.0634	2.73046e-05	0.0100445	3.36101
A_44_P380060	Dnaaf1	dynein: axonemal: assembly factor 1	-1.70189	5.54343	-5.82096	0.00132584	0.0272617	-0.589819
A_44_P1036291	Sfrp2	secreted frizzled-related protein 2	-1.70128	6.11463	-9.93828	7.93144e-05	0.0123487	2.3392
A_44_P545624	Klk4	kallikrein-related peptidase 4	-1.68877	3.41071	-5.28346	0.00214047	0.0335713	-1.10684
A_44_P700498	Angptl3	angiopoietin-like 3	-1.67927	2.20105	-6.25663	0.000920836	0.0230506	-0.198564
A_44_P1017035	Slc26a4	solute carrier family 26: member 4	-1.67709	13.3306	-6.63812	0.000679916	0.0209339	0.125094
A_44_P150042	Tcte1	t-complex-associated testis expressed 1	-1.67174	2.17758	-5.29115	0.00212533	0.0334447	-1.09916
A_43_P12510	Rab3b	RAB3B: member RAS oncogene family	-1.67029	4.64403	-8.81509	0.000152016	0.0134095	1.68694
A_44_P342289	H19	H19: imprinted maternally expressed transcript (non-protein coding)	-1.66036	4.63815	-6.92223	0.000547308	0.0194878	0.355359
A_42_P791436	Gfra2	GDNF family receptor alpha 2	-1.65485	7.49238	-7.59344	0.000337007	0.0166952	0.865589
A_44_P321176	Hr	hairless	-1.62226	2.02073	-18.1125	2.80249e-06	0.00652716	5.27392
A_42_P607202	Megf6	multiple EGF-like-domains 6	-1.61994	3.94173	-7.92626	0.000268506	0.0157142	1.10228
A_44_P190639	Dnah9	dynein: axonemal: heavy polypeptide 9	-1.60896	4.97607	-6.53932	0.000734485	0.021329	0.0428997
A_42_P525886	Crabp1	cellular retinoic acid binding protein 1	-1.60491	5.60176	-7.17213	0.000454908	0.018274	0.550697
A_44_P491872	Insrr	insulin receptor-related receptor	-1.60416	4.09808	-6.82185	0.000590417	0.0200411	0.275019
A_44_P1043668	Got1l1	glutamic-oxaloacetic transaminase 1-like 1	-1.60169	3.87112	-10.1784	6.96146e-05	0.0117295	2.46757
A_44_P842613	LOC100359843	hypothetical protein LOC100359843	-1.58293	6.08317	-17.1333	3.83459e-06	0.00652716	5.03636
A_44_P247784	Ugt2b5	UDP glucuronosyltransferase 2 family: polypeptide B5	-1.5784	9.83073	-4.89619	0.00308965	0.0394627	-1.50456
A_44_P508836	Rfx6	regulatory factor X: 6	-1.57558	4.04326	-13.3853	1.53147e-05	0.00927579	3.88532
A_43_P14910	Ddc	dopa decarboxylase (aromatic L-amino acid decarboxylase)	-1.57316	13.7293	-6.38672	0.000829019	0.0223873	-0.086266
A_44_P254373	Epha7	Eph receptor A7	-1.57185	2.81334	-6.56695	0.000718728	0.0212492	0.0660028
A_44_P262764	Cndp1	carnosine dipeptidase 1 (metallopeptidase M20 family)	-1.56968	2.72834	-4.66076	0.00389951	0.0433286	-1.75723
A_42_P604382	Myoz1	myozenin 1	-1.56324	6.30574	-14.8733	8.49377e-06	0.00812349	4.39457
A_44_P452540	Slc16a4	solute carrier family 16: member 4 (monocarboxylic acid transporter 5)	-1.54518	9.93433	-7.7018	0.000312689	0.0165234	0.943786
A_44_P156647	Tmem163	transmembrane protein 163	-1.53925	2.96129	-6.38371	0.000831021	0.0223873	-0.0888424
A_43_P16232	Htr5b	5-hydroxytryptamine (serotonin) receptor 5B	-1.52952	4.36786	-5.1485	0.00242726	0.0354414	-1.24297
A_44_P166068	Spetex-2D	Spetex-2D protein	-1.52936	7.23319	-7.01426	0.000510958	0.0190158	0.428061
A_44_P163628	Abca15	ATP-binding cassette: subfamily A (ABC1): member 15	-1.52537	2.53928	-7.99073	0.000257185	0.0155854	1.14696
A_44_P1003728	Lmod2	leiomodin 2 (cardiac)	-1.51982	5.92258	-12.2593	2.49703e-05	0.0100445	3.44353
A_44_P337294	Eci1	enoyl-Coenzyme A delta isomerase 1	-1.50071	14.2894	-6.78829	0.000605695	0.0202406	0.247916
A_44_P459760	Fam212a	family with sequence similarity 212: member A	-1.49541	2.6073	-4.82627	0.00330822	0.0405178	-1.57873
A_44_P930534	Gas2	growth arrest-specific 2	-1.48291	8.34653	-5.29226	0.00212316	0.0334361	-1.09805
A_42_P478101	Ephx4	epoxide hydrolase 4	-1.48098	6.05225	-9.27866	0.000115236	0.0132654	1.96699
A_43_P11754	Akr7a3	aldo-keto reductase family 7: member A3 (aflatoxin aldehyde reductase)	-1.47778	14.8391	-5.8419	0.00130221	0.0270659	-0.57046
A_44_P897442	Nxph1	neurexophilin 1	-1.47757	3.27479	-5.95016	0.00118748	0.0259761	-0.471289
A_44_P883430	RGD1565690	similar to mKIAA2027 protein	-1.47755	5.86705	-5.32674	0.00205687	0.0328633	-1.06374
A_44_P496572	Kmo	kynurenine 3-monooxygenase (kynurenine 3-hydroxylase)	-1.46768	9.82999	-9.42232	0.000106022	0.0130084	2.05059
A_44_P407259	Usp2	ubiquitin specific peptidase 2	-1.46489	10.0077	-6.37019	0.000840078	0.0224564	-0.100421
A_43_P12609	Kcnj10	potassium inwardly-rectifying channel: subfamily J: member 10	-1.45794	2.4846	-6.06182	0.00108116	0.0247415	-0.370567
A_44_P286127	Rbm24	RNA binding motif protein 24	-1.4579	3.67313	-5.27306	0.00216114	0.0336092	-1.11724
A_44_P185015	Spetex-2B	Spetex-2B protein	-1.45229	8.1791	-6.72043	0.000638009	0.0204823	0.192728
A_44_P213001	Vwce	von Willebrand factor C and EGF domains	-1.45098	3.46901	-11.5759	3.43078e-05	0.0100445	3.14785
A_44_P450124	Spetex-2F	Spetex-2F protein	-1.44772	7.64724	-6.10249	0.00104519	0.0242392	-0.334271
A_44_P698714	Ptcd3	Pentatricopeptide repeat domain 3	-1.4435	9.07147	-7.19329	0.000447951	0.0181222	0.566937
A_44_P1030225	Apoa4	apolipoprotein A-IV	-1.44335	5.61621	-7.38171	0.000391142	0.0171398	0.709547
A_42_P712801	Entpd3	ectonucleoside triphosphate diphosphohydrolase 3	-1.44277	6.69928	-10.3178	6.46187e-05	0.0114535	2.54047
A_44_P266976	Slc22a2	solute carrier family 22 (organic cation transporter): member 2	-1.44086	8.50766	-7.37683	0.000392507	0.0171813	0.705892
A_44_P306999	Prss54	protease: serine: 54	-1.43821	3.74119	-4.68443	0.00380801	0.0429295	-1.73145
A_44_P379849	Ms4a15	membrane-spanning 4-domains: subfamily A: member 15	-1.4331	1.95636	-5.05229	0.0026586	0.0370986	-1.34162
A_44_P545966	Wdr96	WD repeat domain 96	-1.43105	4.77934	-7.42828	0.000378418	0.016999	0.744245
A_44_P313272	Slc6a13	solute carrier family 6 (neurotransmitter transporter: GABA): member 13	-1.42878	10.2197	-4.6914	0.00378151	0.0427714	-1.72387
A_44_P107753	Neb	nebulin	-1.42846	2.21527	-4.77589	0.00347666	0.0413248	-1.63263
A_42_P746647	Gba3	glucosidase: beta: acid 3 (cytosolic)	-1.42769	10.663	-12.8906	1.889e-05	0.00972379	3.69776
A_44_P283508	Fmo1	flavin containing monooxygenase 1	-1.42767	12.8245	-13.3266	1.56946e-05	0.00927579	3.86358
A_42_P708593	Per2	period homolog 2 (Drosophila)	-1.42646	8.16615	-5.53454	0.00170414	0.0302149	-0.860421
A_44_P171098	Gsg1	germ cell associated 1	-1.41997	6.61393	-6.74821	0.000624544	0.0203214	0.215385
A_44_P319322	Krt12	keratin 12	-1.41884	2.86952	-7.97752	0.000259459	0.0156372	1.13784
A_44_P251051	Slc16a14	solute carrier family 16: member 14 (monocarboxylic acid transporter 14)	-1.41622	9.82127	-6.1076	0.00104077	0.0242372	-0.329719
A_44_P264240	Igfbp5	insulin-like growth factor binding protein 5	-1.41137	9.13552	-6.77556	0.000611611	0.020271	0.237601
A_44_P517880	Fgf1	fibroblast growth factor 1	-1.40049	7.15333	-14.4749	9.88928e-06	0.00812349	4.26575
A_42_P495741	Lrrc27	leucine rich repeat containing 27	-1.38591	5.54599	-7.16665	0.00045673	0.0182794	0.546483
A_44_P788758	Sult1c2	sulfotransferase family: cytosolic: 1C: member 2	-1.38172	9.88766	-6.46466	0.000779088	0.0218784	-0.0199571
A_44_P309711	Efcab5	EF-hand calcium binding domain 5	-1.38011	3.02096	-5.67183	0.00150919	0.0286258	-0.729345
A_42_P642575	Agmat	agmatine ureohydrolase (agmatinase)	-1.37936	12.8416	-8.43195	0.000193021	0.0141421	1.44298
A_44_P257522	Agrp	agouti related protein homolog (mouse)	-1.37761	5.1457	-10.2098	6.845e-05	0.0116579	2.48411
A_44_P154138	Rxfp2	relaxin/insulin-like family peptide receptor 2	-1.37492	3.54948	-4.76801	0.00350389	0.0414686	-1.64109
A_44_P407948	RGD1562521	similar to Ppnx	-1.37176	2.35124	-5.52927	0.00171219	0.0302801	-0.86551
A_44_P455101	RGD1561102	similar to ribosomal protein S12	-1.37056	4.30675	-12.7044	2.04832e-05	0.0100445	3.62454
A_44_P182668	Adamtsl3	ADAMTS-like 3	-1.36335	5.02382	-5.09156	0.00256125	0.0363738	-1.30119
A_44_P187181	Prlr	prolactin receptor	-1.36254	7.20676	-9.58875	9.63992e-05	0.0130084	2.14565
A_44_P1046787	Rpesp	RPE-spondin	-1.35791	10.3978	-11.1281	4.26541e-05	0.0100445	2.94156
A_43_P12276	Vax1	ventral anterior homeobox 1	-1.35388	2.35027	-6.62053	0.00068928	0.020957	0.110542
A_44_P552533	Upb1	ureidopropionase: beta	-1.35267	12.6949	-8.76075	0.000157165	0.0134095	1.65305
A_44_P417065	Pcsk5	proprotein convertase subtilisin/kexin type 5	-1.3525	5.2369	-5.27066	0.00216593	0.0336605	-1.11964
A_44_P280840	Olr1509	olfactory receptor 1509	-1.35156	2.52202	-5.04775	0.00267012	0.0371517	-1.34631
A_44_P236566	Neurl2	neuralized homolog 2 (Drosophila)	-1.35105	11.0174	-6.33597	0.000863521	0.0226505	-0.129833
A_44_P961703	Slit2	slit homolog 2 (Drosophila)	-1.35013	7.66554	-11.9188	2.91913e-05	0.0100445	3.29898
A_42_P806395	Col4a4	collagen: type IV: alpha 4	-1.35008	9.6436	-6.3091	0.000882458	0.0228294	-0.153025
A_44_P449938	Kcnj13	potassium inwardly-rectifying channel: subfamily J: member 13	-1.34463	6.61883	-8.72672	0.000160493	0.0134095	1.63171
A_43_P11919	Pgam2	phosphoglycerate mutase 2 (muscle)	-1.3411	9.23337	-11.9044	2.93874e-05	0.0100445	3.29274
A_44_P153996	LOC100360318	morphine related protein-2-like	-1.3387	2.39946	-6.15672	0.000999354	0.0239096	-0.286192
A_44_P403475	Slc43a2	solute carrier family 43: member 2	-1.33521	7.73396	-8.61648	0.000171849	0.01348	1.56195
A_44_P147055	Gjb1	gap junction protein: beta 1	-1.33484	6.79893	-5.53223	0.00170766	0.0302281	-0.862646
A_42_P756334	Myh6	myosin: heavy chain 6: cardiac muscle: alpha	-1.33449	3.36061	-7.03607	0.000502758	0.0189035	0.445158
A_44_P688603	Dmrtc1b	DMRT-like family C1b	-1.33388	3.54681	-4.6186	0.00406876	0.0440541	-1.80336
A_44_P1020920	Wdr62	WD repeat domain 62	-1.33357	7.70566	-13.681	1.35566e-05	0.00927579	3.99285
A_44_P389590	Cilp	cartilage intermediate layer protein: nucleotide pyrophosphohydrolase	-1.32977	8.3175	-5.12851	0.00247336	0.0358092	-1.26336
A_44_P547771	Cited1	Cbp/p300-interacting transactivator with Glu/Asp-rich carboxy-terminal domain 1	-1.32197	9.46167	-7.90734	0.000271936	0.0157428	1.08911
A_44_P837192	Uroc1	urocanase domain containing 1	-1.31702	3.76097	-5.74231	0.00141914	0.0280571	-0.663041
A_44_P338501	Dpys	dihydropyrimidinase	-1.31616	9.58607	-9.13023	0.000125753	0.0132654	1.87905
A_43_P12005	Resp18	regulated endocrine-specific protein 18	-1.3152	11.7854	-5.9356	0.00120221	0.02609	-0.484536
A_43_P18346	Surf6	surfeit 6	-1.31165	9.86683	-5.51042	0.0017413	0.0304501	-0.883713
A_43_P15252	Col2a1	collagen: type II: alpha 1	-1.30891	3.77985	-4.70006	0.00374891	0.0426138	-1.71447
A_44_P128840	Ttc36	tetratricopeptide repeat domain 36	-1.30478	10.3268	-6.05462	0.00108767	0.0248095	-0.377011
A_44_P517738	Keg1	kidney expressed gene 1	-1.30373	10.8038	-8.38713	0.000198612	0.0141849	1.41367
A_43_P10302	Angptl1	angiopoietin-like 1	-1.30364	5.61053	-8.11003	0.000237668	0.0151054	1.22866
A_44_P520881	RGD1562673	similar to Prostatic spermine-binding protein precursor (SBP)	-1.30279	2.16787	-5.2418	0.00222463	0.0340235	-1.14858
A_44_P437966	Apcs	amyloid P component: serum	-1.30082	12.3257	-7.83264	0.000285991	0.0161693	1.03674
A_44_P325299	Tmem150c	transmembrane protein 150C	-1.30016	5.26637	-11.5913	3.40566e-05	0.0100445	3.15477
A_44_P395572	Nr1d2	nuclear receptor subfamily 1: group D: member 2	-1.30007	5.89617	-9.03587	0.000133019	0.0133111	1.82231
A_44_P313452	Spink1	serine peptidase inhibitor: Kazal type 1	-1.29636	13.6453	-5.04069	0.00268816	0.0372653	-1.35361
A_44_P241885	Ech1	enoyl CoA hydratase 1: peroxisomal	-1.29556	13.473	-9.78686	8.62418e-05	0.0126863	2.25634
A_44_P203596	Plcxd1	phosphatidylinositol-specific phospholipase C: X domain containing 1	-1.29278	5.17372	-7.57137	0.000342224	0.0166952	0.849529
A_44_P1005051	Car5b	carbonic anhydrase 5b: mitochondrial	-1.29237	9.91597	-12.997	1.80454e-05	0.00952923	3.73891
A_42_P550360	Klk1c8	kallikrein 1-related peptidase C8	-1.29222	11.2076	-4.39271	0.00513083	0.0495074	-2.05524
A_42_P541962	C1qtnf4	C1q and tumor necrosis factor related protein 4	-1.27728	7.60607	-6.79751	0.000601454	0.020148	0.255372
A_44_P102755	Vangl2	vang-like 2 (van gogh: Drosophila)	-1.27611	7.11343	-8.651	0.000168196	0.0134095	1.5839
A_44_P1042436	Lace1	lactation elevated 1	-1.276	10.9782	-10.4447	6.04321e-05	0.0111889	2.60579
A_44_P1017595	Mospd4	motile sperm domain containing 4	-1.27543	2.79071	-9.34472	0.000110888	0.0131902	2.00562
A_44_P524779	Slc4a5	solute carrier family 4: sodium bicarbonate cotransporter: member 5	-1.27356	2.37588	-5.12241	0.00248764	0.0359148	-1.26959
A_42_P819194	Dpep1	dipeptidase 1 (renal)	-1.27354	7.83294	-5.1383	0.00245066	0.0356057	-1.25337
A_44_P522811	RGD1559891	similar to synaptonemal complex protein 3	-1.27348	6.9351	-5.98881	0.00114937	0.0254953	-0.436247
A_44_P458992	Rapgef5	Rap guanine nucleotide exchange factor (GEF) 5	-1.2725	6.5902	-5.16762	0.00238405	0.0350857	-1.22352
A_44_P534812	Ropn1	rhophilin associated tail protein 1	-1.2717	5.73612	-6.25168	0.00092455	0.0230873	-0.202871
A_43_P22805	Unc5d	unc-5 homolog D (C, elegans)	-1.27128	4.86989	-7.50819	0.000357687	0.0167813	0.803284
A_44_P380384	Dscr6	Down syndrome critical region homolog 6 (human)	-1.26788	5.85875	-7.66499	0.000320712	0.0165506	0.917352
A_44_P271405	Pxmp4	peroxisomal membrane protein 4	-1.26721	10.4621	-4.65136	0.00393654	0.0434372	-1.76749
A_44_P448222	Fdxacb1	ferredoxin-fold anticodon binding domain containing 1	-1.26499	5.98203	-4.56543	0.00429429	0.045295	-1.86195
A_44_P806406	Vwde	von Willebrand factor D and EGF domains	-1.2637	2.01772	-4.54824	0.00437018	0.0456433	-1.88097
A_44_P276080	Wnk1	WNK lysine deficient protein kinase 1	-1.25631	5.99931	-10.3257	6.43487e-05	0.0114535	2.54456
A_42_P461794	Clic3	chloride intracellular channel 3	-1.24973	8.005	-5.62027	0.00157924	0.0291263	-0.778276
A_43_P11435	Apoc3	apolipoprotein C-III	-1.24929	9.54375	-10.4317	6.08476e-05	0.0112153	2.59912
A_42_P620006	Wfdc1	WAP four-disulfide core domain 1	-1.24881	6.85632	-7.45948	0.000370163	0.0169871	0.767368
A_44_P1004790	Slc30a2	solute carrier family 30 (zinc transporter): member 2	-1.24734	9.06978	-7.96719	0.000261253	0.0156992	1.13069
A_43_P19866	LOC100362699	RIKEN cDNA 1700024C24-like	-1.24358	3.39681	-6.54019	0.000733983	0.021329	0.0436268
A_43_P13054	Hadh	hydroxyacyl-CoA dehydrogenase	-1.24325	15.3052	-11.6975	3.23814e-05	0.0100445	3.20211
A_44_P356744	Rfx7	regulatory factor X: 7	-1.24253	2.0504	-8.06217	0.000245284	0.0153528	1.19603
A_44_P426041	Tsks	testis-specific serine kinase substrate	-1.23626	4.56761	-7.88074	0.000276847	0.015915	1.07051
A_42_P787160	Ptprv	protein tyrosine phosphatase: receptor type: V	-1.23597	6.39443	-5.16427	0.00239156	0.0351524	-1.22692
A_44_P431092	Cyp2d4	cytochrome P450: family 2: subfamily d: polypeptide 4	-1.23557	6.96203	-11.9475	2.88051e-05	0.0100445	3.31137
A_44_P454172	Dmgdh	dimethylglycine dehydrogenase	-1.23516	8.65608	-6.41141	0.000812813	0.0222272	-0.0651833
A_44_P335350	Myom2	myomesin 2	-1.23144	3.34167	-6.31245	0.000880072	0.0228225	-0.150131
A_44_P103326	Tex14	testis expressed 14	-1.2312	6.04383	-5.25985	0.00218773	0.033782	-1.13047
A_43_P10824	Cib2	calcium and integrin binding family member 2	-1.22897	9.9365	-8.75008	0.0001582	0.0134095	1.64637
A_44_P273901	Oxgr1	oxoglutarate (alpha-ketoglutarate) receptor 1	-1.22806	4.43303	-6.26591	0.000913911	0.0230421	-0.190487
A_43_P11857	Avpr1b	arginine vasopressin receptor 1B	-1.22573	2.70191	-4.38654	0.00516396	0.0496385	-2.06223
A_44_P163618	Mixl1	Mix paired-like homeobox 1	-1.22504	5.83333	-7.17045	0.000455467	0.018274	0.549403
A_44_P151459	Gp1bb	glycoprotein Ib (platelet): beta polypeptide	-1.22365	6.95592	-14.3758	1.02771e-05	0.00812349	4.23288
A_43_P11116	Tmprss8	transmembrane protease: serine 8	-1.21085	10.6106	-8.87932	0.000146182	0.0134095	1.72671
A_44_P1025918	Vwf	von Willebrand factor	-1.20231	10.314	-13.2837	1.59793e-05	0.00927579	3.8476
A_43_P12658	Kcnh1	potassium voltage-gated channel: subfamily H (eag-related): member 1	-1.20172	5.56318	-7.13338	0.000467977	0.0184069	0.520835
A_44_P248172	C1qtnf7	C1q and tumor necrosis factor related protein 7	-1.20118	6.90194	-9.88243	8.17914e-05	0.012384	2.30881
A_44_P368436	Cdh4	cadherin 4	-1.19945	4.67574	-4.87994	0.00313896	0.0397618	-1.52174
A_44_P109573	Accn2	amiloride-sensitive cation channel 2: neuronal	-1.19355	4.18024	-7.65232	0.00032353	0.0165714	0.908221
A_42_P475982	Naglt1	Na+ dependent glucose transporter 1	-1.19116	13.6508	-8.31494	0.000208017	0.0143292	1.3661
A_42_P526030	Decr1	2:4-dienoyl CoA reductase 1: mitochondrial	-1.18388	14.1896	-5.58587	0.00162805	0.0295182	-0.811115
A_44_P493270	Rgc32	response gene to complement 32	-1.18335	11.9293	-6.26856	0.000911943	0.0230421	-0.18818
A_43_P12855	Olfm1	olfactomedin 1	-1.17615	9.55758	-7.65861	0.000322128	0.0165506	0.912753
A_42_P716352	Gstm7	glutathione S-transferase: mu 7	-1.17276	8.01973	-4.61981	0.00406382	0.044028	-1.80204
A_42_P548118	Aco1	aconitase 1: soluble	-1.17205	14.4189	-9.03279	0.000133265	0.0133111	1.82045
A_44_P520789	Rdh5	retinol dehydrogenase 5	-1.16899	7.25916	-6.10386	0.001044	0.0242392	-0.333048
A_42_P520497	Slc2a5	solute carrier family 2 (facilitated glucose/fructose transporter): member 5	-1.16889	9.96633	-7.66218	0.000321335	0.0165506	0.915328
A_44_P192406	Dusp9	dual specificity phosphatase 9	-1.16862	8.35821	-7.66412	0.000320906	0.0165506	0.916722
A_44_P956005	Slc25a30	solute carrier family 25: member 30	-1.16641	9.64159	-8.72161	0.000160999	0.0134095	1.6285
A_44_P521711	Map2k6	mitogen-activated protein kinase kinase 6	-1.16382	6.67394	-5.57798	0.00163949	0.029619	-0.818671
A_44_P475958	Armcx6	armadillo repeat containing: X-linked 6	-1.16324	2.76266	-4.43818	0.00489393	0.0482315	-2.0039
A_44_P213246	RGD1310495	similar to KIAA1919 protein	-1.16006	12.0671	-7.71077	0.000310768	0.0165032	0.950213
A_44_P499327	Ggct	gamma-glutamyl cyclotransferase	-1.1557	11.9735	-5.88723	0.00125269	0.0266508	-0.528756
A_43_P11537	Rbp1	retinol binding protein 1: cellular	-1.15539	13.9297	-5.32003	0.00206958	0.0329528	-1.0704
A_43_P15280	Tef	thyrotrophic embryonic factor	-1.15282	8.08635	-7.53326	0.000351456	0.0166952	0.821681
A_44_P534626	LOC691354	hypothetical protein LOC691354	-1.15029	2.45047	-9.2511	0.00011711	0.0132654	1.95078
A_44_P398128	Slc22a12	solute carrier family 22 (organic anion/urate transporter): member 12	-1.15006	11.6683	-5.00974	0.00276887	0.03776	-1.38568
A_44_P510345	LOC257642	rRNA promoter binding protein	-1.14666	14.0414	-6.21344	0.00095387	0.0234491	-0.236293
A_44_P318546	Slc22a23	solute carrier family 22: member 23	-1.14645	6.11109	-6.75268	0.000622409	0.0203214	0.219022
A_44_P270133	Myh15	myosin: heavy chain 15	-1.14624	2.19969	-5.6751	0.00150488	0.0286248	-0.72626
A_44_P389916	Hnmt	histamine N-methyltransferase	-1.14218	10.4901	-4.94382	0.0029502	0.0386555	-1.45447
A_44_P218119	Ankrd65	ankyrin repeat domain 65	-1.14105	5.69693	-5.20655	0.00229883	0.0345146	-1.1841
A_42_P670371	Tmcc2	transmembrane and coiled-coil domain family 2	-1.13903	2.94449	-5.38341	0.001953	0.03202	-1.00769
A_43_P23187	Rimklb	ribosomal modification protein rimK-like family member B	-1.13569	7.42099	-7.22558	0.00043757	0.0178427	0.591629
A_44_P250823	Slc7a13	solute carrier family 7 (anionic amino acid transporter): member 13	-1.13248	12.7884	-6.57904	0.000711956	0.0211595	0.0760835
A_44_P382482	Atp6v1c2	ATPase: H+ transporting: lysosomal V1 subunit C2	-1.13222	8.32472	-5.22403	0.00226169	0.0343062	-1.16646
A_44_P536115	Arhgef9	Cdc42 guanine nucleotide exchange factor (GEF) 9	-1.1307	5.84496	-6.43124	0.000800059	0.0221447	-0.0483007
A_44_P1001820	Slc22a5	solute carrier family 22 (organic cation/carnitine transporter): member 5	-1.12993	9.12999	-7.38558	0.000390068	0.0171292	0.712433
A_44_P379347	Ppp1r17	protein phosphatase 1: regulatory subunit 17	-1.12962	4.50735	-4.92526	0.00300368	0.038971	-1.47395
A_44_P311295	Glyat	glycine-N-acyltransferase	-1.12829	13.8351	-5.95822	0.00117941	0.0258546	-0.463961
A_44_P328046	Masp2	mannan-binding lectin serine peptidase 2	-1.12591	1.87055	-4.77284	0.00348717	0.0413697	-1.6359
A_43_P12162	Ppp2r2b	protein phosphatase 2: regulatory subunit B: beta	-1.12548	6.01243	-6.12855	0.00102286	0.0241108	-0.311116
A_44_P115886	RGD1309534	similar to RIKEN cDNA 4931406C07	-1.12232	11.841	-8.74463	0.000158731	0.0134095	1.64296
A_44_P191822	Cml5	camello-like 5	-1.12181	11.2992	-6.76711	0.000615572	0.0202733	0.230748
A_44_P554973	Cacna1g	calcium channel: voltage-dependent: T type: alpha 1G subunit	-1.1217	2.76837	-7.23277	0.000435296	0.0178207	0.597115
A_44_P263777	Slc6a20	solute carrier family 6 (proline IMINO transporter): member 20	-1.12131	5.62593	-10.138	7.11463e-05	0.0118394	2.44621
A_44_P736480	Rundc3b	RUN domain containing 3B	-1.12014	4.20371	-7.65461	0.000323019	0.0165714	0.909871
A_43_P10033	Apobec2	apolipoprotein B mRNA editing enzyme: catalytic polypeptide-like 2	-1.11876	4.40824	-6.82175	0.000590459	0.0200411	0.274943
A_44_P189262	Camkv	CaM kinase-like vesicle-associated	-1.1181	5.47133	-8.01948	0.000252317	0.015486	1.16677
A_43_P16143	Per3	period homolog 3 (Drosophila)	-1.11533	2.43137	-4.43535	0.0049083	0.0482862	-2.00708
A_44_P501005	Olr323	olfactory receptor 323	-1.11508	2.00307	-4.72068	0.00367257	0.0422845	-1.69213
A_44_P357420	Mamdc2	MAM domain containing 2	-1.11325	3.9466	-6.6838	0.00065628	0.0207473	0.162722
A_44_P481915	Id4	inhibitor of DNA binding 4	-1.10845	10.4695	-4.98399	0.00283815	0.0381729	-1.41247
A_44_P465863	Ddn	dendrin	-1.10441	5.19418	-4.53159	0.00444519	0.0459302	-1.89945
A_44_P708829	Vamp4	vesicle-associated membrane protein 4	-1.10311	4.39757	-6.05752	0.00108505	0.0247771	-0.374419
A_44_P284561	Itpkb	inositol-trisphosphate 3-kinase B	-1.10224	4.37394	-6.22789	0.000942666	0.0233131	-0.223642
A_44_P1034879	RGD1564865	similar to 20-alpha-hydroxysteroid dehydrogenase	-1.10154	13.8034	-5.57429	0.00164487	0.0296401	-0.822206
A_44_P431661	Vill	villin-like	-1.09628	11.0548	-12.4142	2.32893e-05	0.0100445	3.50752
A_44_P470661	Serpina3m	serine (or cysteine) proteinase inhibitor: clade A: member 3M	-1.09548	2.10843	-10.4678	5.97055e-05	0.0111658	2.61756
A_42_P816427	Wisp1	WNT1 inducible signaling pathway protein 1	-1.09339	8.12118	-8.69466	0.000163704	0.0134095	1.61152
A_42_P754715	Slc13a2	solute carrier family 13 (sodium-dependent dicarboxylate transporter): member 2	-1.09308	13.676	-7.53846	0.000350178	0.0166952	0.825493
A_44_P938669	Egfl8	EGF-like-domain: multiple 8	-1.08768	10.5293	-5.89323	0.00124629	0.0266388	-0.523252
A_43_P18495	Slc39a8	solute carrier family 39 (zinc transporter): member 8	-1.08552	6.72052	-5.17399	0.00236987	0.035077	-1.21706
A_44_P527270	Pth1r	parathyroid hormone 1 receptor	-1.08483	11.8915	-6.77475	0.000611989	0.020271	0.236945
A_44_P278701	Pklr	pyruvate kinase: liver and RBC	-1.08326	7.91463	-5.90898	0.0012297	0.0264316	-0.508837
A_44_P753439	Olfml2a	olfactomedin-like 2A	-1.08296	5.66162	-6.98628	0.000521705	0.0192147	0.406054
A_44_P648671	Fam155a	family with sequence similarity 155: member A	-1.07898	3.70055	-4.97042	0.00287544	0.0382514	-1.42663
A_43_P13334	Slc22a25	solute carrier family 22: member 25	-1.07854	12.2784	-11.3538	3.81816e-05	0.0100445	3.04686
A_44_P592790	Pank1	pantothenate kinase 1	-1.07841	10.8778	-10.066	7.39718e-05	0.0121619	2.40793
A_44_P714812	Bhmt2	betaine-homocysteine S-methyltransferase 2	-1.07831	12.1043	-11.1733	4.17115e-05	0.0100445	2.96286
A_44_P852957	LOC684259	similar to RUN and SH3 domain-containing protein 2	-1.07736	9.92243	-6.20153	0.000963218	0.0235343	-0.246736
A_42_P491486	Pllp	plasmolipin	-1.0753	11.5811	-9.66222	9.24775e-05	0.0130084	2.18701
A_44_P1059556	Cyp4a1	cytochrome P450: family 4: subfamily a: polypeptide 1	-1.07526	13.4171	-5.24372	0.00222068	0.0340235	-1.14665
A_44_P446578	Ugt1a1	UDP glucuronosyltransferase 1 family: polypeptide A1	-1.0739	7.98993	-5.63754	0.00155538	0.0289718	-0.761851
A_42_P774912	C4bpb	complement component 4 binding protein: beta	-1.07239	4.57631	-11.8603	2.99976e-05	0.0100445	3.27359
A_44_P421582	Tagln3	transgelin 3	-1.07201	2.10999	-4.57512	0.00425212	0.0450451	-1.85123
A_44_P135688	Zfp93	zinc finger protein 93	-1.06929	4.35173	-8.46494	0.000189022	0.0139486	1.46446
A_44_P368406	Ctdsp1	CTD (carboxy-terminal domain: RNA polymerase II: polypeptide A) small phosphatase 1	-1.06878	8.54984	-6.367	0.000842237	0.0224795	-0.103164
A_43_P16395	Rhbdl1	rhomboid: veinlet-like 1 (Drosophila)	-1.06744	4.44416	-4.93304	0.00298112	0.0388254	-1.46577
A_44_P137279	Dpyd	dihydropyrimidine dehydrogenase	-1.0626	5.29525	-5.66624	0.00151661	0.0287136	-0.734633
A_42_P791512	Mep1a	meprin 1 alpha	-1.06226	13.5042	-5.91245	0.00122607	0.0264316	-0.505666
A_44_P555689	LOC291863	carboxylesterase-like	-1.0606	7.31074	-4.41611	0.00500732	0.0488293	-2.02877
A_44_P148196	Klk5l	kallikrein 5-like	-1.05889	7.04467	-7.54316	0.00034903	0.0166952	0.828929
A_44_P458021	Tnfrsf11b	tumor necrosis factor receptor superfamily: member 11b	-1.0588	9.06981	-7.32562	0.000407132	0.0174013	0.667467
A_44_P266765	Cyp2d5	cytochrome P450: family 2: subfamily d: polypeptide 5	-1.05823	8.34764	-7.15702	0.000459952	0.0183014	0.539074
A_44_P301679	Lhx1	LIM homeobox 1	-1.05778	6.45961	-4.59276	0.00417665	0.0446367	-1.83178
A_44_P537006	Agphd1	aminoglycoside phosphotransferase domain containing 1	-1.05752	8.31584	-10.9263	4.7176e-05	0.0100445	2.84515
A_44_P365807	Snx7	sorting nexin 7	-1.05522	9.88806	-9.17021	0.000122814	0.0132654	1.9029
A_43_P19759	Fscn2	fascin homolog 2: actin-bundling protein: retinal (Strongylocentrotus purpuratus)	-1.05447	6.10954	-4.46931	0.00473893	0.0475254	-1.96894
A_44_P536774	Kcng2	potassium voltage-gated channel: subfamily G: member 2	-1.05348	5.08446	-6.3805	0.000833163	0.0223973	-0.091591
A_44_P1032752	Tcea3	transcription elongation factor A (SII): 3	-1.05183	9.44689	-7.29652	0.000415725	0.0175388	0.645512
A_44_P529240	Rhbg	Rh family: B glycoprotein	-1.05111	10.2139	-4.74089	0.00359943	0.0418996	-1.67029
A_44_P118970	Il12a	interleukin 12A	-1.05032	3.57758	-7.84309	0.000283973	0.0161273	1.0441
A_42_P685974	Phactr1	phosphatase and actin regulator 1	-1.04577	8.72182	-7.44859	0.000373021	0.0169871	0.759308
A_44_P138790	Cirbp	cold inducible RNA binding protein	-1.04288	7.81867	-5.76159	0.00139559	0.0278596	-0.645016
A_42_P737912	Fam180a	family with sequence similarity 180: member A	-1.04201	8.8812	-7.25897	0.000427126	0.0177245	0.617056
A_44_P521699	Mpzl1	myelin protein zero-like 1	-1.04183	3.4287	-4.45607	0.00480418	0.0478279	-1.9838
A_44_P1003229	Cox16	COX16 cytochrome c oxidase assembly homolog	-1.0402	9.65205	-10.0914	7.29606e-05	0.0120438	2.42147
A_44_P219972	Nt5e	5' nucleotidase: ecto	-1.03644	9.18017	-11.4783	3.59516e-05	0.0100445	3.10376
A_44_P1039871	RGD1311251	similar to RIKEN cDNA 4930550C14	-1.03399	4.09284	-7.33155	0.000405407	0.0174013	0.671927
A_42_P627998	Igfbp3	insulin-like growth factor binding protein 3	-1.03369	14.3762	-5.75628	0.00140202	0.0278761	-0.649972
A_44_P259837	Olr407	olfactory receptor 407	-1.03332	2.45409	-4.64963	0.00394342	0.0434618	-1.76939
A_44_P1017720	Ankrd34a	ankyrin repeat domain 34A	-1.03332	2.84036	-6.12017	0.00102999	0.0242056	-0.318558
A_44_P778518	Klhl4	kelch-like 4 (Drosophila)	-1.03294	3.38731	-5.57744	0.00164028	0.029619	-0.819193
A_44_P653647	Tmem117	transmembrane protein 117	-1.03084	9.12512	-5.01769	0.00274788	0.037654	-1.37743
A_44_P398299	RGD1310587	similar to hypothetical protein FLJ14146	-1.02861	9.90751	-7.16285	0.000457998	0.0183014	0.543563
A_43_P15784	Cyp4a3	cytochrome P450: family 4: subfamily a: polypeptide 3	-1.02423	14.3807	-9.12911	0.000125836	0.0132654	1.87839
A_44_P404219	Rnf128	ring finger protein 128	-1.02286	9.8289	-9.57717	9.70349e-05	0.0130084	2.1391
A_44_P928497	Spz1	spermatogenic leucine zipper 1	-1.02214	3.1474	-11.7943	3.0938e-05	0.0100445	3.24479
A_44_P452772	Ccdc27	coiled-coil domain containing 27	-1.01803	4.70644	-4.48105	0.00468191	0.0472117	-1.9558
A_44_P341075	Enpp2	ectonucleotide pyrophosphatase/phosphodiesterase 2	-1.01548	7.96161	-9.41494	0.000106473	0.0130249	2.04634
A_44_P180378	Asb14	ankyrin repeat and SOCS box-containing 14	-1.0142	3.99706	-8.02469	0.000251447	0.0154768	1.17034
A_44_P365286	Aldh1a1	aldehyde dehydrogenase 1 family: member A1	-1.0133	12.7655	-7.67098	0.000319391	0.0165506	0.92166
A_42_P515580	Tmem27	transmembrane protein 27	-1.01163	15.0897	-12.0707	2.72123e-05	0.0100445	3.36415
A_42_P543877	Tlcd1	TLC domain containing 1	-1.01141	9.43622	-5.89977	0.00123937	0.0265322	-0.517263
A_44_P227243	Dapl1	death associated protein-like 1	-1.01079	10.5734	-6.99695	0.000517576	0.0191484	0.414457
A_44_P205376	Fjx1	four jointed box 1 (Drosophila)	-1.01025	5.90895	-6.79429	0.000602929	0.0201809	0.252774
A_44_P368134	Sncaip	synuclein: alpha interacting protein	-1.01023	4.64883	-4.82387	0.00331605	0.0405352	-1.58129
A_43_P12356	Tmeff1	transmembrane protein with EGF-like and two follistatin-like domains 1	-1.01001	4.17764	-4.43504	0.00490989	0.0482862	-2.00743
A_42_P662543	Atp6v0d2	ATPase: H+ transporting: lysosomal V0 subunit D2	-1.00957	10.7655	-7.11656	0.000473784	0.0185242	0.507827
A_44_P391517	Nkx3-1	NK3 homeobox 1	-1.00858	5.02886	-4.51904	0.00450265	0.0463168	-1.9134
A_44_P164632	Ugt1a9-ps	UDP glycosyltransferase 1 family: polypeptide A9: pseudogene	-1.00855	4.68152	-6.89187	0.000559951	0.0196964	0.331175
A_44_P1041460	Rragd	Ras-related GTP binding D	-1.00775	9.88886	-6.45612	0.000784387	0.0218877	-0.0271884
A_44_P728793	Tppp2	tubulin polymerization-promoting protein family member 2	-1.00773	1.74099	-5.98142	0.00115655	0.0255715	-0.442928
A_44_P974940	RGD1562392	similar to Sulfotransferase K1 (rSULT1C2)	-1.00755	12.0302	-9.96851	7.80102e-05	0.0123487	2.35556
A_44_P383960	Kcna5	potassium voltage-gated channel: shaker-related subfamily: member 5	-1.00674	2.80566	-4.63707	0.0039936	0.0437096	-1.78312
A_44_P245087	RGD1565247	similar to chromosome 16 open reading frame 28	-1.00661	4.9047	-6.65197	0.000672645	0.0209005	0.136532
A_42_P840094	Slc9a2	solute carrier family 9 (sodium/hydrogen exchanger): member 2	-1.00637	8.94275	-4.95082	0.00293031	0.0385168	-1.44713
A_44_P1045950	Pcsk1n	proprotein convertase subtilisin/kexin type 1 inhibitor	-1.00421	8.3249	-5.04583	0.002675	0.037158	-1.34829
A_42_P708060	Gpc1	glypican 1	-1.00243	9.27349	-6.04212	0.0010991	0.0248544	-0.388221
A_44_P517734	Cmbl	carboxymethylenebutenolidase homolog (Pseudomonas)	-1.00228	10.8546	-6.91216	0.000551462	0.0195686	0.347353
A_44_P226315	Slc16a10	solute carrier family 16 (monocarboxylic acid transporters): member 10	-1.00138	8.1859	-6.65239	0.000672429	0.0209005	0.136874
A_42_P470649	Dio1	deiodinase: iodothyronine: type I	-1.00021	12.701	-6.39602	0.000822873	0.0223398	-0.0783179
A_44_P468193	Mxd3	Max dimerization protein 3	1.00079	5.33063	6.42087	0.0008067	0.0221643	-0.0571246
A_44_P545838	Arhgap4	Rho GTPase activating protein 4	1.00341	5.84219	10.8121	4.99839e-05	0.0102765	2.78957
A_44_P187167	Tubb2b	tubulin: beta 2B class IIb	1.00358	7.2799	7.57261	0.000341927	0.0166952	0.850435
A_43_P12090	Pold1	polymerase (DNA directed): delta 1: catalytic subunit	1.00477	8.55513	5.56481	0.00165879	0.0298125	-0.831303
A_42_P568172	Abcc5	ATP-binding cassette: subfamily C (CFTR/MRP): member 5	1.00535	9.57735	9.49178	0.000101876	0.0130084	2.0905
A_44_P552830	A3galt2	alpha 1:3-galactosyltransferase 2	1.00637	5.43829	4.82379	0.00331629	0.0405352	-1.58137
A_42_P600372	Creb3l1	cAMP responsive element binding protein 3-like 1	1.0065	8.77648	11.6539	3.30578e-05	0.0100445	3.18273
A_43_P22409	RGD1565672	similar to MDM2 Binding protein	1.00723	6.64341	7.72966	0.000306768	0.0164395	0.963716
A_44_P363090	Il6st	interleukin 6 signal transducer	1.00795	8.11497	7.15098	0.000461987	0.0183223	0.534419
A_44_P187221	Rab27a	RAB27A: member RAS oncogene family	1.01033	4.90243	4.78078	0.00345987	0.0411996	-1.62737
A_44_P275029	Mvp	major vault protein	1.01048	9.23402	6.97189	0.000527335	0.0192939	0.394702
A_42_P490804	Nop58	nucleolar protein NOP58	1.01058	10.1233	5.13793	0.0024515	0.0356057	-1.25374
A_43_P16511	MGC112715	hypothetical protein LOC690899	1.01113	5.24823	5.05068	0.00266266	0.037112	-1.34328
A_44_P1035656	Cd24	CD24 molecule	1.01191	14.3336	5.51292	0.00173741	0.0304501	-0.881299
A_44_P576822	Inhbb	inhibin beta-B	1.01196	7.16627	4.45594	0.00480481	0.0478279	-1.98394
A_44_P452133	Fat1	FAT tumor suppressor homolog 1 (Drosophila)	1.01351	6.61086	6.19991	0.000964498	0.0235343	-0.248159
A_44_P508924	LOC691594	similar to hypothetical protein LOC501396	1.014	3.80941	4.54507	0.00438436	0.0456662	-1.88449
A_44_P522461	Olr1229	olfactory receptor 1229	1.01572	3.32996	5.32614	0.002058	0.0328633	-1.06433
A_44_P303044	Supt6h	suppressor of Ty 6 homolog (S, cerevisiae)	1.01626	7.49909	5.45166	0.00183579	0.0313041	-0.940797
A_44_P148161	Rrm1	ribonucleotide reductase M1	1.01656	7.21175	9.28472	0.00011483	0.0132654	1.97055
A_44_P332422	C1s	complement component 1: s subcomponent	1.02057	10.5221	7.32179	0.000408251	0.0174013	0.664584
A_44_P456792	Lamc1	laminin: gamma 1	1.02431	5.60557	7.13642	0.000466934	0.0183835	0.523188
A_44_P1046615	Muc3a	mucin 3A: cell surface associated	1.02453	2.0895	5.58741	0.00162583	0.0295029	-0.809647
A_44_P1046976	LOC684558	similar to regulator of nonsense transcripts 1	1.02501	10.0196	7.58218	0.000339655	0.0166952	0.857405
A_44_P344181	Map6	microtubule-associated protein 6	1.02544	4.6356	5.42026	0.00188869	0.0315795	-0.971498
A_44_P386602	Brca2	breast cancer 2	1.02699	4.09056	5.63383	0.00156046	0.0290006	-0.765369
A_44_P233080	Egr1	early growth response 1	1.03204	8.84848	4.67425	0.00384707	0.0430509	-1.74253
A_44_P284110	Atad2	ATPase family: AAA domain containing 2	1.03458	5.62064	4.78539	0.00344416	0.0411309	-1.62243
A_44_P297985	Ube2o	ubiquitin-conjugating enzyme E2O	1.04175	2.89507	4.77275	0.00348749	0.0413697	-1.636
A_44_P469113	Slfn2	schlafen 2	1.04526	8.31446	5.65948	0.00152564	0.0287301	-0.741032
A_44_P558157	Efhc1	EF-hand domain (C-terminal) containing 1	1.0458	2.78642	5.59988	0.00160797	0.0293093	-0.797727
A_44_P468737	Rnf125	ring finger protein 125	1.04686	5.68185	6.77466	0.00061203	0.020271	0.236874
A_44_P683316	LOC689656	hypothetical protein LOC689656	1.04698	2.12386	6.97704	0.000525309	0.0192784	0.398773
A_42_P542583	Hn1	hematological and neurological expressed 1	1.04726	10.1713	8.00878	0.000254117	0.015486	1.1594
A_44_P226908	Ywhah	tyrosine 3-monooxygenase/tryptophan 5-monooxygenase activation protein: eta polypeptide	1.04772	8.4003	13.2113	1.6474e-05	0.00927579	3.82044
A_44_P1058085	Dnal1	dynein: axonemal: light chain 1	1.04833	4.05956	4.6808	0.0038219	0.0429817	-1.7354
A_44_P217715	Enah	enabled homolog (Drosophila)	1.04854	6.9625	11.7015	3.23208e-05	0.0100445	3.20387
A_44_P590748	Ifih1	interferon induced with helicase C domain 1	1.04885	5.19146	6.34639	0.000856306	0.0226304	-0.120866
A_44_P372823	LOC100365842	hypothetical LOC100365842	1.04936	6.92285	5.79512	0.00135569	0.0275106	-0.613786
A_43_P17016	Unc93b1	unc-93 homolog B1 (C, elegans)	1.04941	4.48134	4.76292	0.0035216	0.0415697	-1.64657
A_44_P533794	Tnfrsf1b	tumor necrosis factor receptor superfamily: member 1b	1.05017	6.98006	5.24121	0.00222585	0.0340235	-1.14917
A_44_P128916	Acap1	ArfGAP with coiled-coil: ankyrin repeat and PH domains 1	1.05068	6.61511	4.93655	0.00297102	0.0387183	-1.46209
A_42_P602511	Kcnn4	potassium intermediate/small conductance calcium-activated channel: subfamily N: member 4	1.05142	6.60098	4.72353	0.00366216	0.042235	-1.68905
A_44_P441166	Atm	ataxia telangiectasia mutated homolog (human)	1.05396	3.29416	6.07936	0.00106548	0.024524	-0.35489
A_44_P543473	LOC686781	similar to NFkB interacting protein 1	1.05789	7.74143	6.29303	0.000894008	0.0229	-0.166932
A_44_P324707	RT1-EC2	RT1 class Ib: locus EC2	1.05825	9.33137	5.06443	0.00262805	0.0368923	-1.32909
A_44_P1037526	Eif3a	eukaryotic translation initiation factor 3: subunit A	1.05841	11.6081	9.2108	0.000119912	0.0132654	1.92698
A_44_P458878	Tcf19	transcription factor 19	1.0633	11.0443	6.04424	0.00109715	0.0248544	-0.386316
A_44_P104687	Kcnc3	potassium voltage gated channel: Shaw-related subfamily: member 3	1.06427	6.38536	9.57525	9.71406e-05	0.0130084	2.13801
A_43_P13117	Lcp2	lymphocyte cytosolic protein 2	1.06428	5.36241	4.39797	0.00510279	0.0493854	-2.04928
A_44_P393696	LOC308990	hypothetical protein LOC308990	1.06482	7.06016	5.37876	0.00196129	0.0320792	-1.01228
A_42_P823894	Map3k1	mitogen activated protein kinase kinase kinase 1	1.06497	6.37344	12.2044	2.56008e-05	0.0100445	3.42056
A_44_P381917	Sphk1	sphingosine kinase 1	1.06905	6.80163	6.42896	0.000801515	0.0221547	-0.0502405
A_42_P721270	Nfix	nuclear factor I/X (CCAAT-binding transcription factor)	1.06968	10.904	6.97845	0.000524757	0.0192784	0.399885
A_43_P10856	Sept6	septin 6	1.07067	3.65871	4.84358	0.00325252	0.0403591	-1.5603
A_43_P19332	Nfkbiz	nuclear factor of kappa light polypeptide gene enhancer in B-cells inhibitor: zeta	1.0709	3.97237	9.12628	0.000126048	0.0132654	1.87669
A_43_P11307	Impdh1	IMP (inosine 5'-monophosphate) dehydrogenase 1	1.07126	9.96301	9.86189	8.27246e-05	0.012384	2.29759
A_44_P363647	Ezh2	enhancer of zeste homolog 2 (Drosophila)	1.07213	5.37886	6.53682	0.000735927	0.021329	0.0408096
A_44_P340172	Hao1	hydroxyacid oxidase (glycolate oxidase) 1	1.07221	5.22566	4.88629	0.00311958	0.0396626	-1.51502
A_44_P149412	Ddx39a	DEAD (Asp-Glu-Ala-Asp) box polypeptide 39A	1.07448	8.94892	6.28412	0.000900495	0.0229115	-0.174665
A_44_P281415	Gpr97	G protein-coupled receptor 97	1.07578	1.88746	4.77112	0.00349312	0.0413887	-1.63775
A_44_P623426	Rad51ap1	RAD51 associated protein 1	1.07782	5.9366	7.39079	0.000388624	0.0171079	0.716327
A_44_P248235	Dok2	docking protein 2	1.07995	2.76335	7.25409	0.000428634	0.0177245	0.613347
A_44_P380441	Rgs19	regulator of G-protein signaling 19	1.0826	6.74191	5.60119	0.0016061	0.0293011	-0.796468
A_44_P466183	Rap2b	RAP2B: member of RAS oncogene family	1.08632	5.51069	11.6338	3.33739e-05	0.0100445	3.17379
A_44_P267041	Lat	linker for activation of T cells	1.09596	5.90936	4.95565	0.00291669	0.0383827	-1.44207
A_44_P180147	Lrrcc1	leucine rich repeat and coiled-coil domain containing 1	1.09607	7.84488	4.79362	0.00341631	0.0409867	-1.61362
A_42_P813840	Tapbpl	TAP binding protein-like	1.09696	5.41606	6.35637	0.000849461	0.0225697	-0.112289
A_44_P170874	Ankrd22	ankyrin repeat domain 22	1.09826	1.70146	4.94188	0.00295573	0.0386597	-1.4565
A_44_P1004840	Tnfsf9	tumor necrosis factor (ligand) superfamily: member 9	1.10263	3.96314	4.84767	0.00323952	0.0403496	-1.55595
A_43_P11845	Stmn1	stathmin 1	1.10463	12.2019	4.59815	0.00415387	0.0444626	-1.82584
A_44_P118635	Zp4	zona pellucida glycoprotein 4	1.10895	4.14288	6.74402	0.000626554	0.0203241	0.211972
A_44_P397085	Fxyd5	FXYD domain-containing ion transport regulator 5	1.10899	3.4324	6.28864	0.000897196	0.0229115	-0.17074
A_44_P187264	Lrfn1	leucine rich repeat and fibronectin type III domain containing 1	1.1167	2.10437	7.06711	0.000491345	0.0188022	0.469411
A_44_P1028007	Clic1	chloride intracellular channel 1	1.12086	14.7609	6.88995	0.000560758	0.0196964	0.329649
A_44_P412290	C1qc	complement component 1: q subcomponent: C chain	1.12227	7.40913	4.81085	0.00335879	0.0407016	-1.59519
A_44_P428507	Nfkbie	nuclear factor of kappa light polypeptide gene enhancer in B-cells inhibitor: epsilon	1.12378	7.41386	8.5992	0.000173713	0.0134801	1.55092
A_44_P287194	Hsp90ab1	heat shock protein 90 alpha (cytosolic): class B member 1	1.12728	14.8515	5.84046	0.00130382	0.0270798	-0.571793
A_44_P550537	Gpr126	G protein-coupled receptor 126	1.1281	5.34787	11.141	4.23821e-05	0.0100445	2.94766
A_44_P554925	RT1-Cl	RT1 class Ib: locus Cl	1.12929	12.9799	5.01133	0.00276466	0.0377289	-1.38403
A_43_P12333	RT1-M3-1	RT1 class Ib: locus M3: gene 1	1.1301	9.2327	5.1685	0.00238209	0.035081	-1.22263
A_44_P177590	Olr1337	olfactory receptor 1337	1.13243	2.76868	7.45648	0.000370949	0.0169871	0.765147
A_44_P680622	Clspn	claspin	1.13309	2.14866	5.42104	0.00188734	0.0315795	-0.970725
A_42_P665879	Atf5	activating transcription factor 5	1.13465	12.5746	4.72532	0.0036556	0.0421949	-1.6871
A_44_P241698	LOC684784	similar to G2/mitotic-specific cyclin-B1	1.13577	4.46127	4.37868	0.00520653	0.0498367	-2.07114
A_44_P487313	RGD1559677	similar to cell surface receptor FDFACT	1.13678	4.50211	4.74273	0.00359286	0.0418921	-1.66831
A_44_P149599	RGD1311558	similar to 4930506M07Rik protein	1.13681	6.42059	8.68419	0.000164768	0.0134095	1.60491
A_44_P258008	Fgd2	FYVE: RhoGEF and PH domain containing 2	1.13683	5.76886	7.19398	0.000447727	0.0181222	0.567463
A_44_P164512	Stat1	signal transducer and activator of transcription 1	1.13923	9.59004	5.12673	0.0024775	0.0358566	-1.26517
A_44_P143472	Ncapd2	non-SMC condensin I complex: subunit D2	1.1402	6.41599	7.10544	0.000477668	0.0186082	0.499212
A_44_P519834	Ptpn1	protein tyrosine phosphatase: non-receptor type 1	1.14181	8.35167	6.68928	0.000653508	0.0206942	0.167222
A_44_P499309	Fam38a	family with sequence similarity 38: member A	1.14266	4.6317	4.9143	0.00303575	0.0391324	-1.48547
A_44_P942245	Lpcat1	lysophosphatidylcholine acyltransferase 1	1.14367	2.61531	4.45712	0.00479893	0.0478279	-1.98261
A_44_P1054213	Hspa5	heat shock protein 5	1.14477	14.606	4.56722	0.00428644	0.0452454	-1.85996
A_43_P12940	Bak1	BCL2-antagonist/killer 1	1.14956	9.85425	7.74689	0.000303173	0.0164187	0.976001
A_44_P945456	Npas2	neuronal PAS domain protein 2	1.15024	7.01189	7.68857	0.000315546	0.0165506	0.934298
A_44_P159197	Rcn1	reticulocalbin 1: EF-hand calcium binding domain	1.15108	6.25186	6.18831	0.000973718	0.0236262	-0.258349
A_42_P576953	Pla1a	phospholipase A1 member A	1.15391	8.45084	4.65933	0.00390512	0.0433549	-1.75879
A_44_P1009603	Gtse1	G-2 and S-phase expressed 1	1.15452	2.03286	5.66394	0.00151968	0.0287301	-0.736811
A_42_P664520	Fen1	flap structure-specific endonuclease 1	1.15524	10.835	8.40367	0.000196527	0.0141849	1.4245
A_44_P487798	Stat2	signal transducer and activator of transcription 2	1.15814	5.00192	6.69679	0.000649731	0.0206064	0.173382
A_43_P16457	Creld2	cysteine-rich with EGF-like domains 2	1.15955	9.4708	14.3797	1.02615e-05	0.00812349	4.23419
A_43_P11812	Bgn	biglycan	1.16101	13.4566	5.05213	0.00265899	0.0370986	-1.34178
A_43_P12613	Apln	apelin	1.16196	8.50926	6.3699	0.000840278	0.0224564	-0.100676
A_44_P429298	Tnfrsf9	tumor necrosis factor receptor superfamily: member 9	1.1626	7.25444	7.06817	0.000490962	0.0188022	0.470235
A_44_P175495	Cxcl11	chemokine (C-X-C motif) ligand 11	1.16326	9.03831	5.70026	0.0014721	0.0283541	-0.702522
A_44_P445238	Slc4a7	solute carrier family 4: sodium bicarbonate cotransporter: member 7	1.16452	5.47423	5.56722	0.00165523	0.0297616	-0.828987
A_44_P309052	RT1-M6-2	RT1 class I: locus M6: gene 2	1.16811	12.3361	4.74663	0.00357895	0.0418494	-1.6641
A_42_P814235	P2ry6	pyrimidinergic receptor P2Y: G-protein coupled: 6	1.17869	9.09384	5.42236	0.00188508	0.0315795	-0.969431
A_44_P349399	Lrrc31	leucine rich repeat containing 31	1.17898	2.51184	4.63545	0.00400015	0.043724	-1.7849
A_42_P517399	Emp3	epithelial membrane protein 3	1.17986	10.9694	5.00496	0.00278159	0.0378088	-1.39065
A_44_P206434	Lmnb2	lamin B2	1.17989	7.61541	7.72309	0.000308154	0.0164922	0.959018
A_44_P300506	Calr	calreticulin	1.18077	12.5541	9.22793	0.000118711	0.0132654	1.93712
A_44_P915168	Zdhhc18	zinc finger: DHHC-type containing 18	1.18259	10.7517	9.5187	0.00010032	0.0130084	2.10587
A_42_P837214	Mgmt	O-6-methylguanine-DNA methyltransferase	1.18282	10.9433	8.25841	0.000215745	0.0145514	1.32854
A_43_P19907	Loxl1	lysyl oxidase-like 1	1.18334	8.67301	5.60604	0.00159922	0.0292362	-0.79184
A_44_P409820	Faslg	Fas ligand (TNF superfamily: member 6)	1.18341	4.60055	6.20245	0.000962491	0.0235343	-0.245928
A_44_P526975	Hcr	HCR (a-helix coiled-coil rod homolog)	1.18745	6.45032	9.33265	0.000111668	0.0132273	1.99858
A_44_P183048	Ctps	CTP synthase	1.188	5.45265	8.28576	0.000211964	0.0144484	1.34675
A_44_P212551	Ccl4	chemokine (C-C motif) ligand 4	1.18902	6.32115	4.71801	0.00368233	0.0423134	-1.69501
A_43_P16070	Axl	Axl receptor tyrosine kinase	1.18948	4.5229	6.94384	0.000538511	0.0194325	0.372511
A_44_P482880	Iqgap3	IQ motif containing GTPase activating protein 3	1.19225	4.57336	7.76363	0.000299727	0.0163937	0.987908
A_43_P14977	Tsc22d1	TSC22 domain family: member 1	1.1927	12.7817	8.68343	0.000164845	0.0134095	1.60443
A_44_P174992	Ifi47	interferon gamma inducible protein 47	1.19471	7.53186	6.26473	0.000914788	0.0230421	-0.191513
A_44_P257518	Irs2	insulin receptor substrate 2	1.19738	3.39468	5.12255	0.00248729	0.0359148	-1.26944
A_44_P328520	Gins3	GINS complex subunit 3 (Psf3 homolog)	1.19773	4.47886	4.90444	0.00306499	0.0393196	-1.49587
A_44_P249606	MGC112830	similar to transcription factor	1.20032	3.25061	6.11756	0.00103221	0.0242302	-0.320869
A_44_P172645	Dclk1	doublecortin-like kinase 1	1.20057	4.267	5.37907	0.00196073	0.0320792	-1.01197
A_44_P996124	Tlr4	toll-like receptor 4	1.20172	6.03949	6.71307	0.000641635	0.0204924	0.186708
A_43_P19769	Efcab10	EF-hand calcium binding domain 10	1.20416	7.53432	4.49079	0.00463517	0.0470054	-1.9449
A_42_P824217	Dapp1	dual adaptor of phosphotyrosine and 3-phosphoinositides	1.20694	6.21922	5.51619	0.00173233	0.0304501	-0.878136
A_44_P1025349	Uba7	ubiquitin-like modifier activating enzyme 7	1.20744	8.59651	5.76032	0.00139712	0.0278761	-0.646197
A_43_P11733	Ppard	peroxisome proliferator-activated receptor delta	1.20794	4.52358	9.42626	0.000105781	0.0130084	2.05287
A_44_P997825	Ppp1r15a	protein phosphatase 1: regulatory subunit 15A	1.20865	7.86156	4.48268	0.00467404	0.0471685	-1.95397
A_44_P393551	Gja1	gap junction protein: alpha 1	1.21006	8.02147	8.65518	0.00016776	0.0134095	1.58655
A_44_P226597	Pycard	PYD and CARD domain containing	1.21072	9.0711	5.8883	0.00125155	0.0266402	-0.527775
A_43_P12703	Ndrg4	N-myc downstream regulated gene 4	1.21405	9.59268	6.56231	0.000721348	0.0212492	0.0621264
A_44_P979645	Gpr132	G protein-coupled receptor 132	1.21488	6.51153	4.82872	0.00330028	0.040505	-1.57612
A_44_P532038	Aldh18a1	aldehyde dehydrogenase 18 family: member A1	1.22006	6.84096	5.38998	0.00194135	0.0319309	-1.00122
A_42_P730047	Timd2	T-cell immunoglobulin and mucin domain containing 2	1.22406	2.04671	7.6741	0.000318705	0.0165506	0.923904
A_42_P535835	Radil	Ras association and DIL domains	1.2264	4.94733	5.03963	0.00269087	0.0372796	-1.3547
A_44_P280963	Kifc1	kinesin family member C1	1.22647	6.40258	8.86497	0.000147462	0.0134095	1.71785
A_44_P1029403	Bst2	bone marrow stromal cell antigen 2	1.22885	9.48995	4.70101	0.00374537	0.0425971	-1.71344
A_43_P23316	Rad18	RAD18 homolog (S, cerevisiae)	1.22956	6.82278	7.30388	0.000413532	0.017505	0.651074
A_44_P223446	Mcm2	minichromosome maintenance complex component 2	1.23085	4.61013	5.12313	0.00248594	0.0359148	-1.26885
A_43_P12829	Zp1	zona pellucida glycoprotein 1 (sperm receptor)	1.23132	2.08432	6.68041	0.000658001	0.0207473	0.159938
A_44_P491724	Zfp57	zinc finger protein 57	1.23179	4.74791	10.2047	6.86378e-05	0.0116579	2.48143
A_44_P513029	RT1-CE1	RT1 class I: locus1	1.23651	12.845	4.66803	0.00387114	0.0431383	-1.7493
A_44_P1059122	RGD1311946	similar to RIKEN cDNA 1810055G02	1.2395	7.55106	12.1215	2.65866e-05	0.0100445	3.38567
A_44_P574959	Liph	lipase: member H	1.24233	4.04773	4.96457	0.00289169	0.0382812	-1.43274
A_44_P1017206	Podnl1	podocan-like 1	1.24831	4.57149	4.44028	0.00488333	0.0482015	-2.00154
A_44_P416738	Fscn3	fascin homolog 3: actin-bundling protein: testicular (Strongylocentrotus purpuratus)	1.24852	3.70421	7.24499	0.000431462	0.0177521	0.606428
A_44_P1004323	Col18a1	collagen: type XVIII: alpha 1	1.2489	11.4624	6.63842	0.000679757	0.0209339	0.125343
A_44_P208699	Col15a1	collagen: type XV: alpha 1	1.2506	7.27894	5.74536	0.00141538	0.0280331	-0.660184
A_44_P380157	LOC690298	similar to Discs large homolog 5 (Placenta and prostate DLG) (Discs large protein P-dlg)	1.25105	3.09827	4.97496	0.00286292	0.0382184	-1.4219
A_43_P19054	Dsc2	desmocollin 2	1.25132	5.10804	4.3779	0.00521075	0.0498367	-2.07202
A_42_P490296	Itgb4	integrin: beta 4	1.25383	10.1043	7.33538	0.000404296	0.0174008	0.674812
A_44_P306439	Fcgr3a	Fc fragment of IgG: low affinity IIIa: receptor	1.25388	9.57323	7.43428	0.000376814	0.0169962	0.748701
A_44_P186336	Rab15	RAB15: member RAS oncogene family	1.25594	16.4345	4.78338	0.00345101	0.0411351	-1.62459
A_43_P15921	Ccnf	cyclin F	1.25692	1.93638	4.61826	0.00407018	0.0440541	-1.80374
A_44_P135213	Ptprc	protein tyrosine phosphatase: receptor type: C	1.25783	6.47465	4.52576	0.00447179	0.0461355	-1.90593
A_44_P173330	Snx20	sorting nexin 20	1.26165	4.10197	8.61762	0.000171728	0.01348	1.56267
A_44_P1012279	Gins4	GINS complex subunit 4 (Sld5 homolog)	1.2622	7.29599	8.34644	0.000203851	0.0142912	1.38691
A_42_P633958	Col4a2	collagen: type IV: alpha 2	1.26252	7.84643	6.6298	0.000684323	0.020957	0.11822
A_44_P420225	RGD1563982	similar to F-box only protein 27	1.2626	4.22066	9.54633	9.87516e-05	0.0130084	2.1216
A_42_P822726	Myo1g	myosin IG	1.26457	8.16847	5.28103	0.00214528	0.0335713	-1.10927
A_44_P262382	Batf3	basic leucine zipper transcription factor: ATF-like 3	1.2702	5.75657	4.91562	0.00303189	0.0391299	-1.48409
A_44_P159259	Mypn	myopalladin	1.27097	4.06031	4.44008	0.0048843	0.0482015	-2.00176
A_44_P838532	Rnft2	ring finger protein: transmembrane 2	1.27169	2.17413	6.84296	0.000581031	0.019987	0.292012
A_44_P883641	LOC500956	hypothetical protein LOC500956	1.27209	4.82336	5.38439	0.00195126	0.0320157	-1.00673
A_42_P701855	Slc4a11	solute carrier family 4: sodium borate transporter: member 11	1.27642	6.01829	5.51229	0.00173839	0.0304501	-0.881907
A_44_P487021	Rasl11b	RAS-like family 11 member B	1.27781	3.66748	4.8644	0.00318693	0.03998	-1.5382
A_42_P669820	Efemp2	EGF-containing fibulin-like extracellular matrix protein 2	1.2785	11.089	4.97159	0.00287221	0.0382514	-1.42541
A_43_P22864	Rad54l	RAD54 like (S, cerevisiae)	1.28008	6.61087	5.66998	0.00151165	0.0286461	-0.731101
A_44_P112428	Chaf1a	chromatin assembly factor 1: subunit A (p150)	1.28078	5.83215	14.5545	9.59048e-06	0.00812349	4.29188
A_44_P351898	Mad2l1	MAD2 mitotic arrest deficient-like 1 (yeast)	1.28138	7.78059	4.47128	0.00472926	0.0474941	-1.96673
A_44_P487761	C1qa	complement component 1: q subcomponent: A chain	1.28487	11.4231	5.13951	0.00244786	0.0356032	-1.25213
A_44_P549304	Il18bp	interleukin 18 binding protein	1.2857	6.66902	9.63875	9.37099e-05	0.0130084	2.17383
A_44_P821875	Ly49i7	immunoreceptor Ly49i7	1.29495	4.07918	6.97856	0.000524716	0.0192784	0.399967
A_42_P599116	Phldb3	pleckstrin homology-like domain: family B: member 3	1.29721	6.62981	16.5409	4.67527e-06	0.00686313	4.88155
A_44_P114537	Celf4	CUGBP: Elav-like family member 4	1.29733	2.24496	5.49717	0.00176211	0.030599	-0.896542
A_44_P149662	Gpatch4	G patch domain containing 4	1.2982	8.5713	5.8856	0.00125443	0.0266711	-0.530248
A_44_P241498	Map7d1	MAP7 domain containing 1	1.29908	7.91329	8.68799	0.000164381	0.0134095	1.60731
A_44_P199187	MGC108823	similar to interferon-inducible GTPase	1.2991	8.22486	5.22616	0.00225722	0.0343062	-1.16432
A_42_P621642	Lsp1	lymphocyte-specific protein 1	1.29911	11.3673	5.0883	0.00256918	0.0364127	-1.30454
A_44_P1003917	Dnah1	dynein: axonemal: heavy chain 1	1.3075	4.97883	5.21703	0.00227647	0.0343501	-1.17352
A_44_P473329	Trim59	tripartite motif-containing 59	1.31232	5.3339	9.88177	8.1821e-05	0.012384	2.30845
A_44_P196904	Asf1b	ASF1 anti-silencing function 1 homolog B (S, cerevisiae)	1.31413	4.08265	5.51058	0.00174105	0.0304501	-0.883557
A_43_P19789	LOC100362108	poly (ADP-ribose) polymerase family: member 10	1.31425	7.1314	8.78912	0.000154453	0.0134095	1.67077
A_43_P11370	Plp2	proteolipid protein 2 (colonic epithelium-enriched)	1.31549	11.1688	7.1708	0.000455348	0.018274	0.549677
A_44_P206215	Tcp11l1	t-complex 11 like 1	1.31587	1.97298	6.3428	0.000858785	0.0226408	-0.123955
A_44_P236738	Pole2	polymerase (DNA directed): epsilon 2 (p59 subunit)	1.31631	3.32456	4.74161	0.00359685	0.0418996	-1.66951
A_44_P1023538	C3	complement component 3	1.31735	9.63025	4.8571	0.00320974	0.0401715	-1.54593
A_44_P646486	RGD1562552	similar to hypothetical protein LOC340061	1.31797	3.90728	10.9798	4.59245e-05	0.0100445	2.87094
A_44_P454832	Frmd4a	FERM domain containing 4A	1.32109	3.04041	4.89135	0.00310425	0.0395886	-1.50968
A_42_P679371	Coro1a	coronin: actin binding protein 1A	1.32329	11.0466	5.06515	0.00262626	0.0368923	-1.32836
A_44_P172814	Tubb5	tubulin: beta 5 class I	1.32726	12.3449	7.31432	0.000410445	0.0174158	0.65895
A_44_P356513	Duoxa1	dual oxidase maturation factor 1	1.32905	3.10034	7.81773	0.000288895	0.0162219	1.02623
A_43_P22080	Lcp1	lymphocyte cytosolic protein 1	1.33121	5.70045	6.39957	0.00082054	0.0223207	-0.0752864
A_44_P540848	Actn1	actinin: alpha 1	1.33472	8.15009	8.77259	0.000156027	0.0134095	1.66045
A_44_P314219	Rassf4	Ras association (RalGDS/AF-6) domain family member 4	1.33484	3.63086	5.53175	0.00170839	0.0302281	-0.863109
A_44_P1057055	Ccl12	chemokine (C-C motif) ligand 12	1.3371	4.34382	6.7276	0.000634503	0.0204229	0.198582
[truncated: 413 more rows]

## Sheet: FD29_FD15
ID	GENE_SYMBOL	GENE_NAME	logFC	AveExpr	t	P,Value	adj,P,Val	B
[truncated: 922 more rows]

[truncated: 2 more sheets: MD15_MS, MD29_MD15]
