# Supplementary material for: Sex-dependent transcriptional responses and druggable targets in gentamicin-induced nephrotoxicity
Source: Naunyn Schmiedebergs Arch Pharmacol. 2026 Jan 24;399(7):9817–29. doi: 10.1007/s00210-026-04997-4 (PMC13152955; doi:10.1007/s00210-026-04997-4)
Supplement: Supplementary file 4 — Supplementary Material 4 (XLSX 182 KB) [file 210_2026_4997_MOESM4_ESM.xlsx]

## Sheet: D15_S GO-KEGG
Category	Term	Count	%	PValue	Genes	List Total	Pop Hits	Pop Total	Fold Enrichment	Bonferroni	Benjamini	FDR
GOTERM_BP_DIRECT	GO:0009410~response to xenobiotic stimulus	107	8.16794	8.35156e-26	IL1RN, CYP4A3, ICAM1, NPPC, MYC, CYP2D2, HADH, CAR4, PRKCB, ACSL1, IGFBP3, SLC34A1, POR, RBP4, SFRP2, CCNE1, MAP1B, DDIT3, CYP2E1, TP53, DNMT1, NNMT, MAOB, AK1, SLC1A1, SLC1A3, NPAS2, C3, SOCS3, CCNB1, TBXA2R, NCKAP1L, MAP2K6, S100A10, EGR1, JUN, FOSL1, GCLC, LCN2, CDK1, CYP1A1, CALR, TOP2A, RET, COL18A1, PCSK1, RYR2, ALAS2, CDKN1A, HSP90AB1, WFDC1, ADRA1A, AACS, LMNB1, SLC6A4, CASP12, NFKBIZ, AC…	1249	566	20430	3.09224	4.42048e-22	4.42048e-22	4.27182e-22
GOTERM_BP_DIRECT	GO:0032496~response to lipopolysaccharide	71	5.41985	1.01327e-22	PCSK1, IL1RN, CSF1, SERPINE1, HMGB2, FASLG, PTPN22, CXCL1, CXCL3, IL18BP, ICAM1, AKAP12, TRIM6, NFKBIZ, IL12A, LGALS9, CCR5, HAVCR1, TIMP4, EDN1, GPX1, ABCC2, UGT1A1, IGFBP3, SLC11A1, ABCC5, FOS, TNFRSF1B, KMO, MMP9, TNFRSF1A, IL1B, BTK, TLR4, CFB, TLR2, DNMT1, MAOB, CNP, PTGER2, LY96, MGST2, REG3G, LIAS, PTGS2, TFPI, C2, SOCS3, TBXA2R, CCL5, E2F1, STAT4, CCL2, CD14, PCK1, APOB, ABCB1B, NGFR, JUN…	1249	303	20430	3.83285	5.36322e-19	2.68161e-19	2.59143e-19
GOTERM_BP_DIRECT	GO:0009617~response to bacterium	51	3.89313	5.75565e-16	CXCL9, NCF1, GDE1, IFIT1, IFIT3, PYCARD, DMBT1, DHX58, LRAT, HMGCS2, HERC6, CD52, GBP5, GAS2L3, SP110, SLC11A1, CAR5B, CYP2E1, TLR4, CFB, TLR2, REG3B, SLFN2, REG3G, USP18, C2, C3, SOCS3, NLRP6, CCL5, STAT4, CCL2, CD14, GBP2, PCK1, FCGR1A, CAR3, STAT1, IFI44, ISG15, SERPINA3N, IRGM, PSMB9, CXCL10, GSTA5, GSTA3, GSTA2, LCN2, FCGR2B, MYO1F, TMEM229B	1249	223	20430	3.74086	2.93821e-12	1.01549e-12	9.81339e-13
GOTERM_BP_DIRECT	GO:0006954~inflammatory response	62	4.73282	6.98355e-14	IL1RN, CXCL9, CSF1, NCF1, HMGB2, CXCL1, TCIRG1, CXCL13, CXCL3, CXCL2, C4B, PYCARD, CSRP3, NFKBIZ, LGALS9, CCR5, CCR2, SPHK1, SLC11A1, IL17RE, TNFRSF1B, TNFRSF1A, CD2AP, HCK, ELF3, IL1B, DPEP1, TLR10, TLR4, CD44, TLR2, CCL12, LXN, PTGER2, CXCR6, LIAS, AIF1, C3, IL1RL1, CCL7, NLRP6, KA11, TBXA2R, CCL5, CXCR3, CCL4, CCL3, NLRP3, CCL2, TAC4, CCL19, CD14, HMGA1, CELA1, NFKB2, FOSL1, CXCL10, CXCL11, VN…	1249	348	20430	2.91419	3.69626e-10	7.72776e-11	7.46788e-11
GOTERM_BP_DIRECT	GO:0006955~immune response	64	4.8855	7.29998e-14	IL1RN, CXCL9, CD84, RT1-CE12, CD80, CLEC10A, LST1, IL24, RT1-CE16, FASLG, C4BPA, CXCL1, CXCL3, CXCL2, IFI44L, CTSS, ENPP2, IL12A, CCR5, CCR2, RT1-N1, RT1-N3, RT1-CE7, RT1-CE4, RT1-M6-2, RT1-CE5, RT1-CE2, TNFRSF1B, VAV1, RT1-CE1, ZAP70, IL1B, BPI, RT1-S3, LTB, TLR2, C1QB, RT1-A2, CXCR6, CST7, C6, CCL7, NFIL3, CCL5, CXCR3, CCL4, SLAMF9, CCL3, SLAMF7, JUN, RT1-CL, TNFSF14, RT1-EC2, IFI44, PRG4, RT1-…	1249	367	20430	2.85246	3.86668e-10	7.72776e-11	7.46788e-11
GOTERM_BP_DIRECT	GO:0045087~innate immune response	69	5.26718	1.08206e-13	CSF1, HMGB2, UBE2L6, C4BPA, ADAR, C4B, PYCARD, IFIH1, FCNB, LGALS3, TRIM6, TRIM69, OASL2, FBXO9, FGB, FGA, FCER1G, RSAD2, SP110, MPEG1, FGR, HCK, ZAP70, SFPQ, IFI27, TRIM17, LCK, SERPING1, BPI, MASP2, TLR10, TLR4, RGD1309362, C1QB, APCS, C1QA, C1S, UBA7, CFI, OAS1A, LY96, ZC3HAV1, C2, C3, ZDHHC18, C6, KLRK1, NLRP6, KA11, TIFA, NLRP3, CD14, PPP1R14B, IFNB1, MX2, MX1, LY86, NR1H4, ISG15, IFI47, NMI…	1249	418	20430	2.70009	5.7295e-10	9.54553e-11	9.22452e-11
GOTERM_BP_DIRECT	GO:0032760~positive regulation of tumor necrosis factor production	33	2.51908	7.42447e-12	SASH3, CD84, RT1-CE12, HSPB1, OAS1A, LY96, RT1-A2, CLU, PYCARD, C1QTNF4, SPN, IFIH1, AKAP12, FCGR3A, CCL4, CCL3, CCL2, LGALS9, CCL19, CD14, CCR5, FCGR1A, CCR2, FCER1G, TNFRSF1A, RT1-CE1, CD2, TYROBP, PTPRC, BTK, FCGR2B, TLR4, TLR2	1249	130	20430	4.15218	3.92979e-08	5.61396e-09	5.42516e-09
GOTERM_BP_DIRECT	GO:0071222~cellular response to lipopolysaccharide	53	4.0458	1.89254e-11	CXCL9, CD80, SERPINE1, IL24, GDE1, HMGB2, CXCL1, CXCL13, CXCL3, CXCL2, ICAM1, PYCARD, FCGR3A, NFKBIZ, IL12A, HMGCS2, CCR5, GBP5, ABCC2, TNFRSF1B, KMO, MMP9, RHOA, HADHB, IL1B, CMPK2, TLR4, LY96, PTGS2, TFPI, AIF1, KLRK1, TBXA2R, CCL5, STAT4, NLRP3, CCL2, CD14, GBP2, GBP4, JUN, IFNB1, STAT1, NR1H4, IRGM, CXCL10, CXCL11, AXL, FUBP1, LCN2, VIM, FCGR2B, CD68	1249	307	20430	2.82386	1.00172e-07	1.25215e-08	1.21004e-08
GOTERM_BP_DIRECT	GO:0009636~response to toxic substance	32	2.44275	3.07093e-11	CDKN1A, DDC, PDXK, DNMT1, MAOB, CNP, GLYAT, SLC6A4, BRIP1, CCNB1, RELN, CCL5, CCL4, CCL3, FGA, GPX1, CHKA, MGMT, ASNS, EIF2AK2, FOS, RAD51, DDIT3, LCN2, CDK1, CYP1A1, FAS, BAX, NUPR1, TLR4, ATF4, TLR2	1249	129	20430	4.05757	1.62544e-07	1.80605e-08	1.74531e-08
GOTERM_BP_DIRECT	GO:0006952~defense response	18	1.37405	4.78367e-11	STAT1, STAT2, TAP1, LSP1, CXCL3, IRGM, CXCL2, TAPBP, TNFRSF1A, CXCL11, DMBT1, STAT4, NOX4, CCR5, FCGR2B, HSPA1B, HSPA1A, TLR2	1249	40	20430	7.36069	2.532e-07	2.532e-08	2.44685e-08
GOTERM_BP_DIRECT	GO:0009615~response to virus	28	2.1374	5.28704e-11	HSPB1, OAS1A, ADAR, ZC3HAV1, DDX60, IFIT1, CLU, IFIT3, IFIT2, OASL, IFIH1, DHX58, IL12A, APOB, OASL2, BATF3, RSAD2, MX2, MX1, EIF2AK2, ISG15, NMI, DCLK1, CD2AP, BST2, ISG20, BCL3, LCN2	1249	102	20430	4.49018	2.79843e-07	2.54403e-08	2.45847e-08
GOTERM_BP_DIRECT	GO:0045471~response to ethanol	48	3.66412	1.46313e-10	DNMT1, RGS19, MAOB, AACS, ICAM1, CYP3A9, NPPC, RELN, CASP12, TBXA2R, MYC, EIF4EBP1, CCL2, NLRP3, HMGCS2, BAK1, CD14, RGS7, CAR3, APOBEC1, EGR1, NGFR, JUN, SPINK1, UGT1A1, SLC10A1, MGMT, PRKCB, NTRK3, NR1H4, FOS, MMP9, RHOA, TNFRSF1A, RBP4, CCNE1, IL1B, ALDH1A1, CDK1, FAS, CYP2E1, CD68, PPARA, TP53, TLR4, HSPA1B, HSPA1A, TLR2	1249	276	20430	2.84471	7.74436e-07	6.45363e-08	6.2366e-08
GOTERM_BP_DIRECT	GO:0098586~cellular response to virus	20	1.52672	1.7671e-10	HSP90AA1, IFNB1, FLT3, ADAR, ZC3HAV1, VWCE, PSMB9, GLI2, MMP12, IFIH1, CXCL10, TRIM6, POU2AF1, S100A6, NLRP3, BAX, IL12A, LGALS9, CALR, CCL19	1249	54	20430	6.05818	9.35326e-07	7.19482e-08	6.95286e-08
GOTERM_BP_DIRECT	GO:0051607~defense response to virus	39	2.9771	2.15801e-10	CXCL9, OAS1A, ADAR, ZC3HAV1, SAMHD1, DDX60, IFIT1, IFIT3, IFI44L, IFIT2, PYCARD, IFIH1, NLRP6, STAT4, NLRP3, GBP2, OASL2, ZBP1, APOBEC1, GBP5, RIPK3, RSAD2, IFNB1, STAT1, STAT2, MX2, MX1, ISG15, BST2, ISG20, CXCL10, PTPRC, IFI27, ITGAD, CD8A, IRF1, DDIT4, IRF7, TLR2	1249	197	20430	3.2382	1.14224e-06	8.15883e-08	7.88445e-08
GOTERM_BP_DIRECT	GO:0043065~positive regulation of apoptotic process	62	4.73282	3.38847e-10	HRK, TOP2A, IL24, GDE1, FASLG, CLU, IFIT2, BBC3, PYCARD, SLK, CASP12, SOX4, PHLDA3, ZBP1, EPHA7, PRMT2, TNFRSF12A, APAF1, TSC22D1, SP110, IGFBP3, ANXA5, UNC5C, MMP9, SFRP2, FOLH1, DDIT3, IL1B, IRF1, KCNMA1, ALDH1A1, VDAC1, TP53, TLR4, FAM72A, PPP1R15A, KLK1, PTGS2, SYCE3, C6, KLRK1, UBD, E2F1, BAK1, SLIT2, MAP2K6, BARD1, NGFR, JUN, MAP3K1, GADD45B, STAT1, NTRK3, TNFRSF10B, EIF2AK2, BMP4, FOSL1, L…	1249	423	20430	2.39749	1.79352e-06	1.19568e-07	1.15547e-07
GOTERM_BP_DIRECT	GO:0051384~response to glucocorticoid	31	2.36641	6.01877e-10	C1QB, PCSK1, PFKFB1, CDKN1A, IL1RN, CXCL1, PTGS2, AIF1, CXCL2, C3, SOCS3, CCL5, CCL2, HMGCS2, ACADM, A2M, PTGDS, KCNJ10, UGT1A1, ANXA3, PDX1, RHOA, BMP4, H19, IL1B, DPYD, FAS, BIRC5, ALPL, ALDOB, TLR4	1249	136	20430	3.72845	3.18573e-06	1.99108e-07	1.92413e-07
GOTERM_BP_DIRECT	GO:0007584~response to nutrient	32	2.44275	3.35742e-09	RYR2, KLK1, ACAA1A, CD3E, BRCA2, AACS, SLC6A4, C2, TBXA2R, STAT4, HMGCS2, ACADM, HAVCR1, A2M, UGT1A1, APAF1, ACSL1, STAT1, SLC34A1, APOC3, SUOX, MMP9, POR, GCLC, SFRP2, DDIT3, IL1B, DPYD, MAPT, PPARA, CFB, PLEC	1249	154	20430	3.39887	1.77707e-05	1.04534e-06	1.01019e-06
GOTERM_BP_DIRECT	GO:0045071~negative regulation of viral genome replication	17	1.29771	4.09047e-09	OAS1I, RSAD2, IFNB1, MX2, MX1, EIF2AK2, OAS1A, ISG15, ZC3HAV1, OASL, BST2, ISG20, IFIH1, FAM111A, TRIM6, CCL5, OASL2	1249	45	20430	6.17934	2.16506e-05	1.20282e-06	1.16237e-06
GOTERM_BP_DIRECT	GO:0001916~positive regulation of T cell mediated cytotoxicity	19	1.45038	9.8587e-09	RT1-CE12, RT1-N1, RT1-CE16, RT1-N3, STX7, RT1-EC2, TAP2, RT1-CE7, RT1-CE4, RT1-CE5, RT1-A2, RT1-M6-2, RT1-CE1, RT1-M3-1, PTPRC, RT1-S3, IL12A, HSPA1B, HSPA1A	1249	60	20430	5.17974	5.21807e-05	2.74643e-06	2.65407e-06
GOTERM_BP_DIRECT	GO:0010332~response to gamma radiation	16	1.22137	1.16764e-08	APOBEC1, GPX1, CXCL1, BRCA2, CXCL2, CXCL10, SOCS3, PTPRC, CCL7, FANCD2, MYC, IL1B, CCL2, BAX, BAK1, TP53	1249	42	20430	6.23127	6.18015e-05	3.04501e-06	2.94261e-06
GOTERM_BP_DIRECT	GO:0071347~cellular response to interleukin-1	25	1.9084	1.20811e-08	SERPINE1, TFPI, CXCL2, MYLK3, ICAM1, PYCARD, AKAP12, MYC, CCL5, CCL3, CCL2, GBP2, PCK1, FGB, EDN1, ABCC2, FGG, INHBB, SERPINA3N, KMO, MMP9, PSMB9, LCN2, FAS, NOX4	1249	104	20430	3.93199	6.39432e-05	3.04501e-06	2.94261e-06
GOTERM_BP_DIRECT	GO:0043525~positive regulation of neuron apoptotic process	24	1.83206	3.85146e-08	HRK, EGR1, JUN, NQO2, EPHA7, PCSK9, FASLG, RHOA, BBC3, TNFRSF1A, CASP12, PPP2R2B, IL1B, DDIT3, KCNMA1, LCN2, CCL3, FAS, BAX, MYBL2, NUPR1, CCR5, TP53, ATF4	1249	102	20430	3.84873	0.000203837	9.26627e-06	8.95465e-06
GOTERM_BP_DIRECT	GO:0043066~negative regulation of apoptotic process	74	5.64885	4.2786e-08	DYRK3, CDKN1A, IL1RN, BTG2, HSP90AB1, HSPB1, CLU, IFIT3, GLI2, LGALS3, MYC, ADORA1, TIMP1, HELLS, TSC22D1, SPHK1, PLAUR, MMP9, PRAP1, TNFRSF1A, HCK, POR, NAIP5, BIRC5, DPEP1, VDAC1, ANGPTL4, NUPR1, ATF5, TP53, CD44, BIRC3, REG3B, LTK, PDXK, PTGER2, VTCN1, NOL3, PTGS2, AIF1, AURKA, HSP90B1, SLC25A27, ERBB2, UCP2, NCKAP1L, BARD1, CAR3, NGFR, NPM1, JUN, HSPA5, MGMT, PLK2, PLK1, NR1H4, ASNS, EIF2AK2,…	1249	617	20430	1.96179	0.000226441	9.84636e-06	9.51524e-06
GOTERM_BP_DIRECT	GO:0070098~chemokine-mediated signaling pathway	18	1.37405	4.93886e-08	CXCL9, CCL12, CXCL1, CXCR6, CXCL13, CXCL3, CXCL2, CXCL10, CXCL11, CCL7, CCL5, CXCR3, CCL4, CCL3, CCL2, CCL19, CCR5, CCR2	1249	59	20430	4.9903	0.00026138	1.06577e-05	1.02993e-05
GOTERM_BP_DIRECT	GO:0042102~positive regulation of T cell proliferation	20	1.52672	5.03385e-08	SASH3, CD80, SLC4A1, VTCN1, ITGAL, CD3E, CORO1A, SLC7A1, AIF1, CCDC88B, SPN, PTPRC, CD6, IL1B, CCL5, NCKAP1L, IL12A, CCL19, CD276, ZP4	1249	73	20430	4.48139	0.000266406	1.06577e-05	1.02993e-05
GOTERM_BP_DIRECT	GO:0051301~cell division	42	3.20611	7.02551e-08	DYRK3, CDCA2, TSG101, RGS14, CDCA5, CCNF, CDCA8, NCAPG, AURKB, SKA1, SMC2, AURKA, CDC20, CCNB2, DSN1, CCNB1, CDC45, PTTG1, NUF2, OIP5, CENPT, BORA, CENPW, LIG1, SPAG5, CDC6, CDC25C, CD2AP, CCNA2, TPX2, MIS18A, PSRC1, CCNE1, CCNG1, CKS2, CDK1, TIMELESS, BIRC5, NCAPD2, KIF2C, MAD2L1, SPC25	1249	271	20430	2.53505	0.000371791	1.43023e-05	1.38213e-05
GOTERM_BP_DIRECT	GO:0007623~circadian rhythm	29	2.21374	8.97476e-08	DDC, MTTP, SLC4A1, NPAS2, SLC6A4, HTR7, NFIL3, PRKG2, KLF10, NTRK1, EGR1, NGFR, JUN, NTRK3, HS3ST2, PER2, CLDN4, PER3, KCNMA1, ID1, KLF9, DPYD, ID4, TIMELESS, FAS, AGRP, ATF5, TP53, ATF4	1249	149	20430	3.18359	0.000474921	1.75939e-05	1.70022e-05
GOTERM_BP_DIRECT	GO:0010628~positive regulation of gene expression	72	5.49618	1.25266e-07	RET, CNTF, PID1, CSF1, SERPINE1, HMGB2, PTPN22, CD3E, CLU, SLC6A4, TRIM6, MYC, LGALS9, CCR5, LGALS5, SLC11A1, TCF12, POU3F1, ETV4, TNFRSF1A, MMP12, MYCN, TYROBP, ITGAD, LCK, KAT6A, IL1B, VSTM2A, TP53, TLR4, ATF3, CD44, ATF4, TLR2, PPP1R15A, DNMT1, FBLN1, LRP3, CYP3A9, CDC45, NFIL3, TTC21B, CCL5, ERBB2, E2F1, STAT4, CCL3, CCL2, HNRNPA1, APOB, IRX1, EGR1, STAT1, NTRK3, GCGR, NR1H4, RAB27A, BMP4, NA…	1249	610	20430	1.93067	0.000662814	2.36798e-05	2.28834e-05
GOTERM_BP_DIRECT	GO:0008284~positive regulation of cell population proliferation	68	5.19084	2.521e-07	CNTF, CSF1, FLT3, IL24, RTKN2, FASLG, LAMC2, PTH1R, FOXM1, CLU, GLI2, CDC20, LGALS3, ESM1, MYC, ENPP2, TIMP1, SOX4, EDN1, TSC22D1, SPHK1, CLEC11A, OSMR, RAD51B, HCK, SFRP2, PRL3D4, ITGAD, IL1B, HCLS1, LTB, KIF20B, ATF3, HBEGF, REG3B, KLK1, EBI3, REG3G, PTGS2, AIF1, SLC25A27, RECQL4, CDC45, CXCR3, ERBB2, STAT4, CAR3, NPM1, JUN, RRM2, CDX2, STAT1, NTRK3, PDX1, FGF17, BMP4, CXCL10, MAS1, KLF5, PRC1,…	1249	574	20430	1.93777	0.00133348	4.60126e-05	4.44653e-05
GOTERM_BP_DIRECT	GO:0008285~negative regulation of cell population proliferation	56	4.27481	2.60976e-07	CDKN1A, BTG2, TES, SERPINE2, FLT3, IL24, GDE1, PTH1R, IFIT3, FGFRL1, NPPC, PTTG1, ADORA1, SOX7, SOX4, TGIF1, FBXO2, IGFBP3, RUNX1, SFRP2, IL1B, TAX1BP3, NUPR1, ATF5, TP53, TLR2, PPP1R15A, TSG101, SLFN2, SLFN3, PTGS2, NDRG1, IL1RL1, BRIP1, BAK1, SLIT2, NTRK1, PTPN1, NPM1, JUN, IFNB1, TPBG, TNFRSF9, HMGA1, PDX1, NMI, ALOX15B, MYO16, BMP4, FOSL1, H19, NOX4, BAX, HRG, HSPA1B, HSPA1A	1249	436	20430	2.10091	0.00138039	4.60449e-05	4.44965e-05
GOTERM_BP_DIRECT	GO:0071346~cellular response to type II interferon	24	1.83206	3.32889e-07	GBP5, EDN1, STAT1, FASLG, CAPG, SERPINA3N, AIF1, IRGM, ICAM1, SOCS3, SLK, MYC, CCL5, IRF1, STAT4, CCL3, CCL2, FAS, LGALS9, VIM, GBP2, TLR4, GBP4, TLR2	1249	114	20430	3.4436	0.00176043	5.68382e-05	5.49267e-05
GOTERM_BP_DIRECT	GO:0032729~positive regulation of type II interferon production	21	1.60305	3.7759e-07	SASH3, FLT3, SLC11A1, RT1-CE16, ISG15, PTPN22, CD3E, RUNX1, RT1-M3-1, PYCARD, CD2, KLRK1, IL1B, BCL3, TNFSF9, IL12A, LGALS9, CD14, TLR4, CD276, CCR2	1249	90	20430	3.81665	0.00199659	6.24557e-05	6.03554e-05
GOTERM_BP_DIRECT	GO:0006958~complement activation, classical pathway	13	0.992366	8.13214e-07	C1QB, C1QA, C1S, CFI, C4BPA, C2, C3, C4B, C6, SERPING1, MASP2, CFB, C1QC	1249	36	20430	5.90673	0.00429509	0.000129033	0.000124694
GOTERM_BP_DIRECT	GO:0042270~protection from natural killer cell mediated cytotoxicity	8	0.610687	8.28854e-07	RT1-CE12, RT1-CE16, TAP2, TAP1, RT1-A2, CLEC2D, RT1-CE1, RT1-M3-1	1249	11	20430	11.8961	0.00437751	0.000129033	0.000124694
GOTERM_BP_DIRECT	GO:0007059~chromosome segregation	21	1.60305	9.46241e-07	TOP2A, CENPT, CDCA2, CENPW, RGS14, SPAG5, TTK, CHTF18, SKA1, CENPF, DSN1, MIS18A, DIAPH3, PTTG1, ESPL1, BIRC5, OIP5, KIF2C, BUB1, DLGAP5, SPC25	1249	95	20430	3.61578	0.00499593	0.000143099	0.000138286
GOTERM_BP_DIRECT	GO:0000070~mitotic sister chromatid segregation	12	0.916031	1.15011e-06	KIF18A, SPAG5, ESPL1, CENPI, NCAPG2, PLK1, NUSAP1, CDCA8, KNTC1, SKA1, CIT, MAD2L1	1249	31	20430	6.33178	0.00606907	0.000169099	0.000163412
GOTERM_BP_DIRECT	GO:0030593~neutrophil chemotaxis	16	1.22137	1.39556e-06	CXCL9, FCER1G, CXCL1, CXCL13, CXCL3, CXCL2, VAV1, CXCL10, LGALS3, CXCL11, IL1B, CCL3, SPP1, CCL2, DPEP1, NCKAP1L	1249	58	20430	4.5123	0.00735947	0.00019964	0.000192926
GOTERM_BP_DIRECT	GO:0042742~defense response to bacterium	30	2.29008	1.54491e-06	NCF1, LYZ2, CXCL13, LGALS4, SPN, ADAMTS4, RNF213, SLAMF9, GBP2, CCR5, FCGR1A, GBP4, GSDMD, GBP5, FCER1G, MMP7, ANXA3, IFNB1, SLC11A1, NR1H4, GZMB, ISG15, IRGM, MPEG1, TNFRSF1A, RT1-M3-1, NAIP5, BCL3, LCN2, BPI	1249	180	20430	2.72618	0.0081439	0.00021519	0.000207954
GOTERM_BP_DIRECT	GO:0001666~response to hypoxia	43	3.28244	2.2345e-06	RYR2, ALAS2, ITPR2, KCNA5, NOL3, SLC6A4, HSP90B1, ICAM1, NPPC, SOCS3, UBD, UCP2, ADORA1, CCL2, KCNN4, ABCB1B, SOX4, CCR2, EGR1, EDN1, PRMT2, APAF1, IGFBP3, ITGA2, DIO3, MMP9, RHOA, TNFRSF1A, MMP12, IL1B, DDIT4, KCNMA1, TACC3, CYP1A1, FAS, NOX4, BAX, ANGPTL4, PPARA, CD24, TLR4, AJUBA, TLR2	1249	319	20430	2.20487	0.0117575	0.000303261	0.000293063
GOTERM_BP_DIRECT	GO:0042127~regulation of cell population proliferation	31	2.36641	2.45989e-06	CXCL9, LTK, DNMT1, PTGER2, SERPINE1, PTGS2, FOXM1, CLU, ERBB2, CHEK1, STAT4, IER5, KCNH1, APOBEC1, JUN, MMP7, STAT1, STAT2, TNFRSF9, PDX1, CELA1, PRG4, CXCL10, CXCL11, SFRP2, TAL1, IRF1, LOC100359550, FAS, RLN1, TP53	1249	194	20430	2.61376	0.0129358	0.000325504	0.000314558
GOTERM_BP_DIRECT	GO:0034097~response to cytokine	22	1.67939	2.73416e-06	JUN, STAT1, SERPINE1, PDX1, FOS, SERPINA3N, OSMR, PTGS2, CORO1A, AIF1, NFKB2, FOSL1, SOCS3, IFI27, CCNE1, CCL5, NFKBIZ, STAT4, FAS, TIMP1, TP53, TIMP4	1249	110	20430	3.27142	0.0143677	0.000347331	0.00033565
GOTERM_BP_DIRECT	GO:0009612~response to mechanical stimulus	24	1.83206	2.77337e-06	JUN, BTG2, CSF1, STAT1, ASNS, EIF2AK2, KCNA5, FOS, MMP9, RHOA, GLI2, FOSL1, BMP4, SCEL, CCNB1, COL2A1, RELN, LCK, MAP1B, P2RY1, STAT4, CCL2, HSPA1B, HSPA1A	1249	128	20430	3.06695	0.0145722	0.000347331	0.00033565
GOTERM_BP_DIRECT	GO:0007169~cell surface receptor protein tyrosine kinase signaling pathway	20	1.52672	2.8283e-06	NTRK1, RET, LTK, CSF1, FLT3, NTRK3, TIE1, INSRR, GFRA1, GFRA2, FGR, ZAP70, HCK, DOK1, DOK3, AXL, LCK, ERBB2, LCP2, ANGPTL1	1249	93	20430	3.51765	0.0148587	0.000347331	0.00033565
GOTERM_BP_DIRECT	GO:0032355~response to estradiol	34	2.59542	2.88731e-06	REG3B, DNMT1, AK1, WFDC1, CACNA1D, CXCL1, PTGS2, BRCA2, TFPI, CXCL2, SLC6A4, AURKA, C3, CYP3A9, SOCS3, MYC, APOB, FCGR1A, SLC34A2, FGA, GPX1, ABCC2, SLC34A1, MMP9, BMP4, CCNA2, IFI27, CCNE1, MAP1B, IL1B, ALDH1A1, CALR, VIM, FCGR2B	1249	226	20430	2.4608	0.0151664	0.000347331	0.00033565
GOTERM_BP_DIRECT	GO:0048678~response to axon injury	17	1.29771	3.00784e-06	NTRK1, PCSK1, NTRK3, SLC1A1, AIF1, CLU, NPPC, TYROBP, RELN, AXL, FLRT3, MAP1B, DPYSL3, ERBB2, SARM1, CDK1, BAX	1249	69	20430	4.03001	0.0157945	0.000353789	0.000341891
GOTERM_BP_DIRECT	GO:0006635~fatty acid beta-oxidation	14	1.0687	3.09376e-06	ACAA2, ECI1, ECH1, HSD17B4, ACAA1B, ACAA1A, ACAT1, HADHB, BDH2, EHHADH, ACADM, HADH, SLC27A2, DECR1	1249	47	20430	4.87232	0.016242	0.000355985	0.000344013
GOTERM_BP_DIRECT	GO:0032868~response to insulin	26	1.98473	3.34377e-06	PFKFB1, ICAM1, SOCS3, CCL5, HMGCS2, HADH, PCK1, KCNN4, IGFBP1, EGR1, FGA, JUN, EGR2, IGFBP3, ABCC5, CAD, HMGA1, FOS, CD2AP, RBP4, VGF, ALPL, AGRP, PPARA, TLR4, TLR2	1249	148	20430	2.87354	0.0175429	0.000376565	0.000363902
GOTERM_BP_DIRECT	GO:0002486~antigen processing and presentation of endogenous peptide antigen via MHC class I via ER pathway, TAP-independent	13	0.992366	5.10463e-06	RT1-CE12, RT1-N1, RT1-CE16, RT1-N3, RT1-EC2, RT1-CE7, RT1-CE4, RT1-CE5, RT1-A2, RT1-M6-2, RT1-CE1, RT1-M3-1, RT1-S3	1249	42	20430	5.06291	0.0266571	0.000551404	0.00053286
GOTERM_BP_DIRECT	GO:0002476~antigen processing and presentation of endogenous peptide antigen via MHC class Ib	13	0.992366	5.10463e-06	RT1-CE12, RT1-N1, RT1-CE16, RT1-N3, RT1-EC2, RT1-CE7, RT1-CE4, RT1-CE5, RT1-A2, RT1-M6-2, RT1-CE1, RT1-M3-1, RT1-S3	1249	42	20430	5.06291	0.0266571	0.000551404	0.00053286
GOTERM_BP_DIRECT	GO:0019221~cytokine-mediated signaling pathway	24	1.83206	7.97937e-06	IFNB1, STAT1, FLT3, IL1R2, EBI3, SLC1A1, IL20RA, IL17RE, OSMR, EDA2R, TNFRSF1A, FOSL1, SOCS3, KLF6, IL7, IL1B, NFKBIZ, IL2RB, STAT4, IL21R, CCL2, IL7R, CD44, CCR2	1249	136	20430	2.88654	0.0413555	0.000844696	0.000816289
GOTERM_BP_DIRECT	GO:0031667~response to nutrient levels	30	2.29008	8.71931e-06	REG3B, PCSK1, DNMT1, SCT, SERPINE1, SLC4A1, IL1RL1, CCL5, SLIT2, PCK1, SLC34A3, NTRK1, EGR1, PTPN1, SPINK1, MMP7, SLC10A1, PDX1, NR1H4, ASNS, PRL8A9, H19, PRL3D4, MAP1B, GSTA2, FUBP1, LCN2, FAS, CD44, ATF4	1249	196	20430	2.50364	0.0451027	0.000904928	0.000874496
GOTERM_BP_DIRECT	GO:0007166~cell surface receptor signaling pathway	32	2.44275	1.18993e-05	CD80, MS4A7, CD3G, PTH1R, ITGAL, CXCL13, CD3E, CD3D, SPN, FCGR3A, CXCR3, ERBB2, FCGR1A, EDN1, FCER1G, TNFSF14, IL1R2, GCGR, PRL8A9, TNFRSF1B, VAV1, TNFRSF1A, MS4A6B, ITPKB, MS4A6A, PRL3D4, LCK, CD8A, CLCF1, LTB, CD24, FCGR2B	1249	220	20430	2.37921	0.0610407	0.00121121	0.00117048
GOTERM_BP_DIRECT	GO:0019722~calcium-mediated signaling	22	1.67939	1.47676e-05	RYR2, EDN1, SPHK1, ITPR2, CACNA1D, CXCR6, ITGAL, CD3E, TREML1, ZAP70, TRPM2, FCGR3A, GNA15, VSNL1, CD8A, RCAN2, CXCR3, CCL3, CCR5, CD24, LAT, CCR2	1249	122	20430	2.94964	0.0751885	0.00147481	0.00142521
GOTERM_BP_DIRECT	GO:0050729~positive regulation of inflammatory response	19	1.45038	1.54324e-05	GSDMD, ZBP1, SERPINE1, NMI, CTSS, TNFRSF1A, PYCARD, IL1RL1, GPRC5B, CASP12, NLRP6, CAMK2N1, IL1B, NFKBIZ, CCL3, NLRP3, TLR4, CCR2, TLR2	1249	95	20430	3.27142	0.0784372	0.00148516	0.00143521
GOTERM_BP_DIRECT	GO:0031100~animal organ regeneration	19	1.45038	1.54324e-05	PFKFB1, CDKN1A, NNMT, UGT1A1, ANXA3, FLT3, CAD, HMGB2, PDX1, CCNA2, SOCS3, NR4A3, CCNE1, AXL, CDK1, CCL2, UGT1A2, LCP1, BAK1	1249	95	20430	3.27142	0.0784372	0.00148516	0.00143521
GOTERM_BP_DIRECT	GO:0071456~cellular response to hypoxia	32	2.44275	1.87231e-05	PPP1R15A, ACAA2, SERPINE1, ITPR2, NOL3, PTGS2, NDRG1, BBC3, ICAM1, BRIP1, CCNB1, MYC, E2F1, EIF4EBP1, SLIT2, PCK1, KCNN4, CAR3, EGR1, PTPN1, EDN1, JUN, NPM1, FOS, CCNA2, PINK1, IL7, LCN2, FAS, SLC29A1, TP53, ATF4	1249	225	20430	2.32634	0.0943497	0.00176966	0.00171015
GOTERM_BP_DIRECT	GO:0035634~response to stilbenoid	8	0.610687	2.18972e-05	GSTA5, GSTA3, GSTA2, IL1B, LY6D, APOA4, USP18, IFIT3	1249	16	20430	8.17854	0.109439	0.00203337	0.00196499
GOTERM_BP_DIRECT	GO:0050852~T cell receptor signaling pathway	20	1.52672	2.36808e-05	ITK, RT1-CE16, PTPN22, VTCN1, CD3E, PRAM1, CD2AP, SPN, ZAP70, PTPRC, CD8B, CD8A, WNK1, LCK, NFKBIZ, BTK, LCP2, LAT, ICOSLG, CD276	1249	107	20430	3.0574	0.117806	0.00216107	0.0020884
GOTERM_BP_DIRECT	GO:0070059~intrinsic apoptotic signaling pathway in response to endoplasmic reticulum stress	12	0.916031	2.43799e-05	CASP12, APAF1, DDIT3, TMEM117, PDX1, BAX, TRIB3, CHAC1, BAK1, TP53, ATF4, BBC3	1249	41	20430	4.78744	0.121065	0.00218717	0.00211361
GOTERM_BP_DIRECT	GO:0071466~cellular response to xenobiotic stimulus	21	1.60305	2.5989e-05	REG3B, PPP1R15A, EGR1, EDN1, DDC, ABCC2, HSPA5, UGT1A1, SLC10A1, SERPINE1, CAD, NR1H4, UCHL1, MYC, IL1B, CCL4, E2F1, CCL2, DPEP1, CD69, TP53	1249	117	20430	2.93589	0.128519	0.00229266	0.00221556
GOTERM_BP_DIRECT	GO:0035458~cellular response to interferon-beta	13	0.992366	2.86159e-05	IFNB1, STAT1, OAS1A, IFI47, IFIT1, IRGM, IFIT3, TRIM6, IRF1, STAT4, GBP2, RGD1309362, GBP4	1249	49	20430	4.33963	0.140553	0.00248302	0.00239951
GOTERM_BP_DIRECT	GO:0030217~T cell differentiation	14	1.0687	3.04166e-05	EGR1, HMGA1, RHOH, PTPN22, TCIRG1, CORO1A, VAV1, ITPKB, ZAP70, PTPRC, LCK, NFKBIZ, IL7R, SOX4	1249	57	20430	4.01753	0.148706	0.0025967	0.00250937
GOTERM_BP_DIRECT	GO:0071356~cellular response to tumor necrosis factor	27	2.06107	3.13406e-05	REG3B, PID1, IL18BP, ICAM1, PYCARD, AKAP12, SLK, CCL5, CCL3, CCL2, APOB, GBP2, CCR5, PCK1, ABCB1B, GBP4, EDN1, ABCC2, FOS, TNFRSF1B, MMP9, COL2A1, IRF1, GPD1, LCN2, FAS, BIRC3	1249	178	20430	2.48113	0.152859	0.00263311	0.00254456
GOTERM_BP_DIRECT	GO:0009611~response to wounding	18	1.37405	3.19414e-05	REG3B, GPX1, SERPINE2, ITGB4, GDE1, HMGA1, SLC1A3, INHBB, REG3G, AURKA, CD2AP, FOSL1, NPPC, IL1RL1, DDIT3, CCL2, BAX, HAVCR1	1249	91	20430	3.23547	0.155549	0.00264165	0.00255282
GOTERM_BP_DIRECT	GO:0038145~macrophage colony-stimulating factor signaling pathway	13	0.992366	3.55766e-05	NTRK1, RET, LTK, EPHA7, CSF1, FLT3, NTRK3, TIE1, INSRR, DOK1, AXL, ERBB2, EPHB1	1249	50	20430	4.25284	0.171642	0.00289703	0.0027996
GOTERM_BP_DIRECT	GO:0050830~defense response to Gram-positive bacterium	22	1.67939	3.95931e-05	GSDMD, REG3B, MMP7, NCF1, LYZ2, HMGB2, REG3G, MPEG1, PYCARD, FGR, HCK, KLRK1, DMBT1, NLRP6, IL1B, NLRP3, IL12A, IL7R, GBP2, GBP4, MYO1F, TLR2	1249	130	20430	2.76812	0.189067	0.00311964	0.00301473
GOTERM_BP_DIRECT	GO:1901224~positive regulation of non-canonical NF-kappaB signal transduction	16	1.22137	4.01879e-05	EDN1, TNFSF14, SPHK1, RTKN2, LAPTM5, EIF2AK2, NMI, PYCARD, C1QTNF4, IL1B, NLRP3, LGALS9, CALR, CCL19, TLR4, TLR2	1249	75	20430	3.48951	0.191617	0.00311964	0.00301473
GOTERM_BP_DIRECT	GO:0072378~blood coagulation, fibrin clot formation	6	0.458015	4.04522e-05	FGB, FGA, FGG, FBLN1, F13B, PDIA4	1249	8	20430	12.2678	0.192747	0.00311964	0.00301473
GOTERM_BP_DIRECT	GO:2000406~positive regulation of T cell migration	9	0.687023	4.06679e-05	PYCARD, SPN, CXCL10, ITGA4, CCL5, LGALS9, AIF1, CORO1A, RHOA	1249	23	20430	6.4006	0.193668	0.00311964	0.00301473
GOTERM_BP_DIRECT	GO:0042594~response to starvation	15	1.14504	5.15068e-05	REG3B, PFKFB1, IL1RN, UGT1A1, SGIP1, GCGR, SERPINE1, CAD, AACS, ACAT1, DDIT3, HMGCS2, ACADM, ALDOB, PCK1	1249	68	20430	3.60818	0.238627	0.00389465	0.00376367
GOTERM_BP_DIRECT	GO:0043434~response to peptide hormone	22	1.67939	5.59074e-05	REG3B, PCSK1, BTG2, STAT1, UHRF1, STAT2, SLC34A1, APOC3, REG3G, SERPINA3N, MAS1, SOCS3, H19, NR4A3, IL1B, STAT4, BIRC5, FAS, HMGCS2, ALDOB, TIMP1, TIMP4	1249	133	20430	2.70568	0.256158	0.00416786	0.0040277
GOTERM_BP_DIRECT	GO:0090200~positive regulation of release of cytochrome c from mitochondria	9	0.687023	5.77448e-05	PYCARD, HRK, PINK1, PLAUR, BAX, BAK1, MMP9, TP53, BBC3	1249	24	20430	6.13391	0.263357	0.00424505	0.00410229
GOTERM_BP_DIRECT	GO:0140374~antiviral innate immune response	15	1.14504	6.10268e-05	ZBP1, OAS1I, EIF2AK2, OAS1A, NMBR, USP18, IFIT3, OASL, IFIT2, IFIH1, CXCL10, TRIM6, NLRP6, DHX58, OASL2	1249	69	20430	3.55589	0.276044	0.00442486	0.00427606
GOTERM_BP_DIRECT	GO:0002477~antigen processing and presentation of exogenous peptide antigen via MHC class Ib	5	0.381679	6.59326e-05	RT1-CE12, RT1-CE5, RT1-A2, RT1-CE1, RT1-M3-1	1249	5	20430	16.3571	0.294602	0.00471596	0.00455736
GOTERM_BP_DIRECT	GO:0048661~positive regulation of smooth muscle cell proliferation	17	1.29771	7.60526e-05	EGR1, EDN1, JUN, STAT1, ITGA2, SULF1, PTGS2, AIF1, BMP4, NR4A3, ORC1, MYC, CCL5, STAT4, KCNN4, TLR4, HBEGF	1249	88	20430	3.15989	0.331395	0.00536729	0.00518679
GOTERM_BP_DIRECT	GO:0002687~positive regulation of leukocyte migration	9	0.687023	8.03885e-05	CCL12, CSF1, ITGA4, ITGA2, CCL2, NCKAP1L, MMP9, TP53, TLR2	1249	25	20430	5.88855	0.346566	0.00559864	0.00541036
GOTERM_BP_DIRECT	GO:0071345~cellular response to cytokine stimulus	14	1.0687	9.24219e-05	PID1, ITGA4, STAT1, FLT3, TCIRG1, MMP9, RHOA, MYC, CCL5, NFKBIZ, DPYSL3, STAT4, HCLS1, FAS	1249	63	20430	3.63491	0.38689	0.00622899	0.00601951
GOTERM_BP_DIRECT	GO:0007565~female pregnancy	24	1.83206	9.25501e-05	REG3B, IL1RN, ABCC2, IGFBP5, IGFBP3, ITGA2, SPHK1, CAD, HSPB1, FOS, PRL8A9, FOSL1, CYP3A9, CLDN4, PRL3D4, CALD1, IRF1, CYP2D4, ERBB2, CYP2D2, LGALS9, MAPT, ITGA5, PLEC	1249	158	20430	2.48462	0.387306	0.00622899	0.00601951
GOTERM_BP_DIRECT	GO:0055085~transmembrane transport	34	2.59542	9.29699e-05	SLC22A5, SLC41A2, SLC4A1, AQP5, SLC5A2, ABCA15, GJA5, UCP2, SLC25A42, GJA8, ABCB1B, SLC25A47, SLC25A25, MFSD2A, GSDMD, SLC15A1, ABCC2, SVOP, SLC10A1, ABCC5, SPNS2, SLC6A13, TAP2, TAP1, SLC4A11, MPEG1, SLC22A23, SLC4A9, GJB1, SLCO2A1, SLC25A30, NAGLT1, SLC25A10, NFKBIE	1249	267	20430	2.08292	0.388667	0.00622899	0.00601951
GOTERM_BP_DIRECT	GO:0045214~sarcomere organization	12	0.916031	9.58562e-05	CSRP3, MYBPC2, NEURL2, ACTN1, FLNC, MYOZ1, MYLK3, MYH6, MYOM2, LMOD2, MYH7, PLEC	1249	47	20430	4.17628	0.397936	0.00634209	0.00612881
GOTERM_BP_DIRECT	GO:0006915~apoptotic process	52	3.96947	9.92792e-05	HRK, IL24, PCSK9, ADAR, TCIRG1, BBC3, SLK, CASP12, CHEK1, TRIM69, CCR5, RNF152, ZBP1, HELLS, GPX1, RIPK3, APAF1, SP110, PRKCB, IGFBP3, DIO3, UNC5C, EMP3, MMP9, TNFRSF1A, CD2AP, NAIP5, SFRP2, IFI27, DDIT3, IRF1, DDIT4, ALDH1A1, BIRC5, VDAC1, TP53, MCM2, BIRC3, PPP1R15A, AURKA, SYCE3, BAK1, RELT, NGFR, JUN, TNFRSF9, GZMM, AXL, ID1, CDK1, BAX, FAS	1249	483	20430	1.76101	0.408747	0.00648747	0.0062693
GOTERM_BP_DIRECT	GO:0034116~positive regulation of heterotypic cell-cell adhesion	7	0.534351	0.000100714	FGB, FGA, LCK, IL1B, ALOX15, FGG, CD44	1249	14	20430	8.17854	0.413222	0.00650099	0.00628236
GOTERM_BP_DIRECT	GO:0061844~antimicrobial humoral immune response mediated by antimicrobial peptide	20	1.52672	0.000106615	REG3B, CXCL9, CCL12, CXCL1, REG3G, CXCL13, CXCL3, CXCL2, CXCL10, LGALS3, CXCL11, RPS19, DMBT1, CCL7, CCL5, CCL4, CCL3, CCL2, CCL19, HRG	1249	119	20430	2.74909	0.431265	0.00679893	0.00657029
GOTERM_BP_DIRECT	GO:0006956~complement activation	9	0.687023	0.000109927	C4B, C3, C8G, C6, C1S, CFI, MASP2, CFB, C2	1249	26	20430	5.66207	0.44115	0.0069267	0.00669376
GOTERM_BP_DIRECT	GO:0042771~intrinsic apoptotic signaling pathway in response to DNA damage by p53 class mediator	10	0.763359	0.00011659	PYCARD, CDKN1A, ATAD5, BCL3, DDIT4, NUPR1, BRCA2, TP53, PHLDA3, BBC3	1249	33	20430	4.95669	0.460518	0.00726011	0.00701595
GOTERM_BP_DIRECT	GO:0048245~eosinophil chemotaxis	8	0.610687	0.000119503	LGALS3, CCL12, CCL7, CCL5, CCL4, CCL3, CCL2, CCL19	1249	20	20430	6.54283	0.468774	0.007355	0.00710766
GOTERM_BP_DIRECT	GO:2001244~positive regulation of intrinsic apoptotic signaling pathway	11	0.839695	0.000137024	RIPK3, LCK, DDIT3, GDE1, IL20RA, BAX, NUPR1, CLU, TP53, BUB1, BBC3	1249	41	20430	4.38849	0.515828	0.0083364	0.00805605
GOTERM_BP_DIRECT	GO:0032689~negative regulation of type II interferon production	12	0.916031	0.000143301	IL1RL1, NLRP6, IFNB1, AXL, DDIT3, LAPTM5, NR1H4, LGALS9, IRGM, TLR4, CD276, LGALS5	1249	49	20430	4.00582	0.531652	0.00852236	0.00823576
GOTERM_BP_DIRECT	GO:0032728~positive regulation of interferon-beta production	12	0.916031	0.000143301	IFIH1, ARRDC4, HSP90AA1, IRF1, HMGB2, IRF7, OAS1A, ISG15, PTPN22, ZC3HAV1, TLR4, TLR2	1249	49	20430	4.00582	0.531652	0.00852236	0.00823576
GOTERM_BP_DIRECT	GO:0031295~T cell costimulation	9	0.687023	0.000147891	SPN, TNFSF14, CD5, CD80, CCL19, ICOS, CD24, CD3E, VAV1	1249	27	20430	5.45236	0.542897	0.00869765	0.00840516
GOTERM_BP_DIRECT	GO:0001889~liver development	25	1.9084	0.000154951	PCSK9, FOXM1, AACS, ACAT1, DBP, ERBB2, HMGCS2, ACADM, UGT1A2, JUN, UGT1A1, CAD, PDX1, ASNS, UPB1, PSMB9, CIT, CD2AP, RUNX1, H19, CCNE1, ALDH1A1, CYP1A1, ACO1, ALDOB	1249	174	20430	2.35016	0.559665	0.00901269	0.0087096
GOTERM_BP_DIRECT	GO:0000082~G1/S transition of mitotic cell cycle	15	1.14504	0.000157113	USP26, PLK2, CCNF, CCNA2, CCNB2, CCNB1, GPR132, CCNE1, MYC, CCNG1, E2F1, ID4, SPDYA, EIF4EBP1, POLE	1249	75	20430	3.27142	0.564675	0.0090391	0.00873512
GOTERM_BP_DIRECT	GO:0070106~interleukin-27-mediated signaling pathway	7	0.534351	0.000159188	OAS1I, STAT1, MX1, STAT4, OAS1A, OASL2, OASL	1249	15	20430	7.63331	0.569432	0.00906003	0.00875534
GOTERM_BP_DIRECT	GO:0000278~mitotic cell cycle	19	1.45038	0.000165253	CENPT, CDT1, WDHD1, CENPW, RGS14, CDCA5, PLK2, PLK1, MASTL, SKA1, AURKA, CIT, TUBB2B, CENPF, TUBB6, TUBB5, ESPL1, MYBL2, POLE	1249	113	20430	2.75031	0.583037	0.00930517	0.00899225
GOTERM_BP_DIRECT	GO:0048545~response to steroid hormone	14	1.0687	0.000178461	JUN, PAQR7, ABCC2, MAOB, UGT1A1, HMGB2, HSD17B4, FOS, ACAA1A, H19, CCNE1, SPP1, ABCB1B, CAR4	1249	67	20430	3.4179	0.611195	0.00994307	0.00960869
GOTERM_BP_DIRECT	GO:0032727~positive regulation of interferon-alpha production	10	0.763359	0.0001911	MMP12, IFIH1, STAT1, FLT3, STAT4, IRF7, PTPN22, NMBR, ZC3HAV1, TLR4	1249	35	20430	4.67345	0.63636	0.0105364	0.0101821
GOTERM_BP_DIRECT	GO:0006631~fatty acid metabolic process	19	1.45038	0.000207279	ACSM3, ACSL1, ECH1, ACOT12, HSD17B4, ACAA1A, PTGS2, AACS, PER2, C3, HADHB, ACOX1, CYP1A1, ANGPTL3, HACL1, CYP2E1, HADH, DECR2, PPARA	1249	115	20430	2.70248	0.66621	0.0113106	0.0109302
GOTERM_BP_DIRECT	GO:0045954~positive regulation of natural killer cell mediated cytotoxicity	11	0.839695	0.000209613	RT1-CE12, KLRK1, KLRC3, IL12A, KLRD1, RT1-A2, LY49S3, PVR, VAV1, RT1-CE1, RT1-M3-1	1249	43	20430	4.18437	0.670309	0.0113213	0.0109405
GOTERM_BP_DIRECT	GO:0001913~T cell mediated cytotoxicity	8	0.610687	0.000236016	GZMM, RT1-CE12, RT1-CE16, TAP2, GZMB, RT1-A2, IL7R, RT1-CE1	1249	22	20430	5.94803	0.713318	0.0126185	0.0121942
GOTERM_BP_DIRECT	GO:0035791~platelet-derived growth factor receptor-beta signaling pathway	12	0.916031	0.000251041	NTRK1, RET, PTPN1, EPHA7, LTK, AXL, FLT3, NTRK3, TIE1, ERBB2, INSRR, EPHB1	1249	52	20430	3.77471	0.735238	0.0132876	0.0128407
GOTERM_BP_DIRECT	GO:0032753~positive regulation of interleukin-4 production	9	0.687023	0.00025631	SASH3, FCER1G, RT1-CE12, NLRP3, LGALS9, RT1-A2, CD3E, ICOSLG, RT1-CE1	1249	29	20430	5.07634	0.742523	0.0134322	0.0129805
GOTERM_BP_DIRECT	GO:0001822~kidney development	27	2.06107	0.000282585	FOXC2, DDC, PCSK9, CYP4A1, CYP4A3, PCSK5, GLI2, ADAMTS1, HMGCS2, SLIT2, STRA6, HELLS, APAF1, SLC34A1, ARID5B, GFRA1, SULF1, OVOL1, MMP9, RHOA, CD2AP, BMP4, CENPF, LHX1, ALDH1A1, TIMELESS, BAX	1249	203	20430	2.17557	0.77596	0.0146639	0.0141708
GOTERM_BP_DIRECT	GO:0000727~double-strand break repair via break-induced replication	6	0.458015	0.000285765	CDC45, GINS4, MCM3, MCM4, MCM5, MCM2	1249	11	20430	8.92205	0.779701	0.014685	0.0141911
GOTERM_BP_DIRECT	GO:0006270~DNA replication initiation	8	0.610687	0.000321481	CDC45, ORC1, CCNE1, MCM10, MCM5, MCM6, CDC6, MCM2	1249	23	20430	5.68942	0.817659	0.0162057	0.0156607
GOTERM_BP_DIRECT	GO:1904628~cellular response to phorbol 13-acetate 12-myristate	8	0.610687	0.000321481	MAP4K1, FGA, BTG2, MYC, SPHK1, INHBB, FOS, PCK1	1249	23	20430	5.68942	0.817659	0.0162057	0.0156607
GOTERM_BP_DIRECT	GO:0097193~intrinsic apoptotic signaling pathway	10	0.763359	0.000373861	PYCARD, CASP12, IFI27, LAPTM5, BAX, BAK1, NOL3, CLU, BUB1, BBC3	1249	38	20430	4.3045	0.861823	0.0185806	0.0179558
GOTERM_BP_DIRECT	GO:0032570~response to progesterone	14	1.0687	0.000375615	PDXK, SPHK1, PTGER2, FOS, FOSL1, C3, SOCS3, CLDN4, RELN, CCNE1, ERBB2, CCL2, TLR4, TLR2	1249	72	20430	3.18054	0.8631	0.0185806	0.0179558
GOTERM_BP_DIRECT	GO:0007229~integrin-mediated signaling pathway	18	1.37405	0.000400058	FCER1G, ITGA4, ITGB4, ITGA2, PLEK, CIB2, ISG15, ITGAL, VAV1, PRAM1, FGR, TYROBP, DIAPH3, ITGAD, ITGB7, ITGA5, CDH17, LAT	1249	111	20430	2.6525	0.87972	0.0196065	0.0189472
GOTERM_BP_DIRECT	GO:2000427~positive regulation of apoptotic cell clearance	5	0.381679	0.000417785	C4B, C3, CCL2, CFB, C2	1249	7	20430	11.6836	0.890496	0.0201031	0.019427
GOTERM_BP_DIRECT	GO:0036037~CD8-positive, alpha-beta T cell activation	5	0.381679	0.000417785	CLEC4A3, RT1-CE12, RT1-CE16, RT1-A2, RT1-CE1	1249	7	20430	11.6836	0.890496	0.0201031	0.019427
GOTERM_BP_DIRECT	GO:0007094~mitotic spindle assembly checkpoint signaling	8	0.610687	0.000430079	PLK1, BIRC5, BUB1B, TTK, KNTC1, TRIP13, BUB1, MAD2L1	1249	24	20430	5.45236	0.897398	0.0204081	0.0197218
GOTERM_BP_DIRECT	GO:0097190~apoptotic signaling pathway	14	1.0687	0.000431836	APAF1, DAPL1, FASLG, INHBB, CD3E, BBC3, PYCARD, SPN, CD5, FAS, BAX, BAK1, CD24, TP53	1249	73	20430	3.13698	0.898348	0.0204081	0.0197218
GOTERM_BP_DIRECT	GO:0060326~cell chemotaxis	16	1.22137	0.000436255	TPBG, HMGB2, CELA1, CXCL1, CXCR6, CXCL3, CCL5, CXCR3, CCL4, CCL3, ENPP2, CCL19, CCR5, EPHB1, CCR2, HBEGF	1249	92	20430	2.84471	0.900699	0.0204345	0.0197473
GOTERM_BP_DIRECT	GO:0010818~T cell chemotaxis	6	0.458015	0.000465266	CXCL10, CXCL11, TNFSF14, CXCR3, CCL3, PLEC	1249	12	20430	8.17854	0.91484	0.0216022	0.0208757
GOTERM_BP_DIRECT	GO:0045907~positive regulation of vasoconstriction	12	0.916031	0.000494595	FGB, FGA, TBXA2R, GJA5, FGG, ADRA1D, PTGS2, KLK9, ADRA1A, MGLL, RHOA, ICAM1	1249	56	20430	3.50509	0.927091	0.0227643	0.0219987
GOTERM_BP_DIRECT	GO:0006260~DNA replication	15	1.14504	0.000532766	FEN1, LIG1, GINS3, DSCC1, CHTF18, FHIT, RECQL4, FAM111A, CHAF1A, ORC1, POLD1, MCM4, MCM6, POLE, MCM2	1249	84	20430	2.92091	0.940435	0.0240818	0.023272
GOTERM_BP_DIRECT	GO:1902042~negative regulation of extrinsic apoptotic signaling pathway via death domain receptors	9	0.687023	0.000533291	FGB, FGA, GPX1, SFRP2, SERPINE1, FGG, HMGB2, NOL3, ICAM1	1249	32	20430	4.60043	0.9406	0.0240818	0.023272
GOTERM_BP_DIRECT	GO:0035790~platelet-derived growth factor receptor-alpha signaling pathway	11	0.839695	0.000541421	NTRK1, RET, EPHA7, LTK, AXL, FLT3, NTRK3, TIE1, ERBB2, INSRR, EPHB1	1249	48	20430	3.7485	0.943103	0.0240818	0.023272
GOTERM_BP_DIRECT	GO:0036323~vascular endothelial growth factor receptor-1 signaling pathway	11	0.839695	0.000541421	NTRK1, RET, EPHA7, LTK, AXL, FLT3, NTRK3, TIE1, ERBB2, INSRR, EPHB1	1249	48	20430	3.7485	0.943103	0.0240818	0.023272
GOTERM_BP_DIRECT	GO:0070374~positive regulation of ERK1 and ERK2 cascade	29	2.21374	0.000554998	NDRG4, ALOX15, CXCL17, PTPN22, ADRA1A, ICAM1, PYCARD, AKAP12, C3, P2RY6, GPNMB, P2RY1, CCL3, LGALS9, CCL19, NTRK1, FGB, FGA, JUN, NQO2, TPBG, FGG, BMP4, PTPRC, IL1B, NOX4, TLR4, CD44, TLR2	1249	235	20430	2.01853	0.947051	0.02448	0.0236568
GOTERM_BP_DIRECT	GO:0045953~negative regulation of natural killer cell mediated cytotoxicity	8	0.610687	0.00056607	RT1-CE12, KLRD1, RT1-CE5, LGALS9, RT1-A2, PVR, RT1-CE1, RT1-M3-1	1249	25	20430	5.23427	0.950066	0.024762	0.0239293
GOTERM_BP_DIRECT	GO:0000281~mitotic cytokinesis	12	0.916031	0.000579519	ANLN, RACGAP1, PLK1, CKAP2, NUSAP1, BIRC5, MITD1, KIF23, KIF20A, CENPA, MAP9, CIT	1249	57	20430	3.4436	0.953499	0.0251426	0.024297
GOTERM_BP_DIRECT	GO:0045766~positive regulation of angiogenesis	24	1.83206	0.000590356	NTRK1, ANXA3, CMA1, PRKCB, TIE1, SPHK1, SERPINE1, HSPB1, CELA1, MMP9, RUNX1, TNFRSF1A, C3, LGALS3, C6, SFRP2, ITGAD, TBXA2R, WNK1, IL1B, CCL5, CXCR3, ANGPTL3, APLNR	1249	179	20430	2.19313	0.956093	0.0254045	0.0245502
GOTERM_BP_DIRECT	GO:0007204~positive regulation of cytosolic calcium ion concentration	24	1.83206	0.000638606	CD52, EDN1, SPINK1, PTGER2, PMCH, CIB2, ADRA1D, CXCL1, CXCR6, PTH1R, CXCL13, CXCL3, ADRA1A, CXCL2, HRH3, TBXA2R, IL1B, CXCR3, P2RY1, CCL3, TAC4, CCR5, CD24, CCR2	1249	180	20430	2.18094	0.965994	0.0272592	0.0263425
GOTERM_BP_DIRECT	GO:0007267~cell-cell signaling	14	1.0687	0.000645122	EDN1, CCL12, ADRA1D, CXCL13, ADRA1A, GJB1, SFRP2, GPNMB, LHX1, GJA5, CCL5, CCL3, GJA8, CCR5	1249	76	20430	3.01315	0.967148	0.0273171	0.0263984
GOTERM_BP_DIRECT	GO:0007159~leukocyte cell-cell adhesion	9	0.687023	0.000666635	NT5E, PTPRC, ITGA4, CCL5, APOA4, ITGA5, ITGAL, CD24, ICAM1	1249	33	20430	4.46102	0.970686	0.028004	0.0270622
GOTERM_BP_DIRECT	GO:0050829~defense response to Gram-negative bacterium	15	1.14504	0.000680013	GSDMD, REG3B, MMP7, SLC11A1, LYZ2, SERPINE1, HMGB2, REG3G, IRGM, MPEG1, PYCARD, DMBT1, NFKBIZ, BPI, TLR4	1249	86	20430	2.85298	0.972691	0.028341	0.0273879
GOTERM_BP_DIRECT	GO:0071260~cellular response to mechanical stimulus	21	1.60305	0.000691004	EGR1, MMP7, MAP3K1, TNFSF14, ITGA2, SERPINE1, TNFRSF10B, PTGS2, TNFRSF1A, BMP4, IL1RL1, GCLC, COL2A1, IL1B, IRF1, CHEK1, ERBB2, FAS, BAK1, TLR4, PLEC	1249	148	20430	2.32094	0.974235	0.0285741	0.0276132
GOTERM_BP_DIRECT	GO:0044320~cellular response to leptin stimulus	6	0.458015	0.000718126	CAR3, FGB, CCNA2, PID1, NR4A3, INHBB	1249	13	20430	7.54942	0.977683	0.0294654	0.0284745
GOTERM_BP_DIRECT	GO:0042178~xenobiotic catabolic process	8	0.610687	0.000734122	CYP3A9, GSTA5, ABCC2, GSTA3, ACSL1, GSTA2, CYP2D4, FMO4	1249	26	20430	5.03295	0.979496	0.0298901	0.0288849
GOTERM_BP_DIRECT	GO:0038109~Kit signaling pathway	11	0.839695	0.000760957	NTRK1, RET, EPHA7, LTK, AXL, FLT3, NTRK3, TIE1, ERBB2, INSRR, EPHB1	1249	50	20430	3.59856	0.982213	0.0305132	0.0294871
GOTERM_BP_DIRECT	GO:0045787~positive regulation of cell cycle	11	0.839695	0.000760957	FOSL1, TGM1, CCNB1, NR4A3, MYC, CHEK1, BIRC5, CALR, NUPR1, TP53, SLC6A4	1249	50	20430	3.59856	0.982213	0.0305132	0.0294871
GOTERM_BP_DIRECT	GO:1904321~response to forskolin	5	0.381679	0.000795118	FOSL1, PCSK1, JUN, HRH3, FOS	1249	8	20430	10.2232	0.985157	0.0309453	0.0299046
GOTERM_BP_DIRECT	GO:0046641~positive regulation of alpha-beta T cell proliferation	5	0.381679	0.000795118	ZAP70, PTPRC, CD80, CD24, CCR2	1249	8	20430	10.2232	0.985157	0.0309453	0.0299046
GOTERM_BP_DIRECT	GO:0046541~saliva secretion	5	0.381679	0.000795118	SLC4A9, CHRM1, KCNMA1, AQP5, KCNN4	1249	8	20430	10.2232	0.985157	0.0309453	0.0299046
GOTERM_BP_DIRECT	GO:2000566~positive regulation of CD8-positive, alpha-beta T cell proliferation	5	0.381679	0.000795118	RT1-CE12, RT1-CE16, PTPN22, RT1-A2, RT1-CE1	1249	8	20430	10.2232	0.985157	0.0309453	0.0299046
GOTERM_BP_DIRECT	GO:0007596~blood coagulation	15	1.14504	0.00086032	FGB, FGA, SERPINE2, F10, ANXA5, FGL2, SERPINA10, RAB27A, SLC4A1, TFPI, SERPING1, F13B, ANGPTL4, HRG, ANGPTL1	1249	88	20430	2.78814	0.989492	0.0328225	0.0317187
GOTERM_BP_DIRECT	GO:0002931~response to ischemia	16	1.22137	0.000864078	EGR1, CSF1, HSPB1, NOL3, PER2, NPPC, UCHL1, PINK1, UBD, EIF4EBP1, FAS, BAX, TP53, HSPA1B, HSPA1A, MAP2K6	1249	98	20430	2.67054	0.989699	0.0328225	0.0317187
GOTERM_BP_DIRECT	GO:2001187~positive regulation of CD8-positive, alpha-beta T cell activation	4	0.305344	0.000868155	RT1-CE12, RT1-CE16, RT1-A2, RT1-CE1	1249	4	20430	16.3571	0.989919	0.0328225	0.0317187
GOTERM_BP_DIRECT	GO:0002489~antigen processing and presentation of endogenous peptide antigen via MHC class Ib via ER pathway, TAP-dependent	4	0.305344	0.000868155	RT1-CE12, TAP2, RT1-A2, RT1-CE1	1249	4	20430	16.3571	0.989919	0.0328225	0.0317187
GOTERM_BP_DIRECT	GO:0007052~mitotic spindle organization	11	0.839695	0.000895494	CCNB1, PLK2, NUF2, PLK1, TACC3, POC1A, BIRC5, AURKB, DLGAP5, AURKA, SPC25	1249	51	20430	3.528	0.991279	0.0333792	0.0322567
GOTERM_BP_DIRECT	GO:0032722~positive regulation of chemokine production	11	0.839695	0.000895494	PYCARD, IL1RL1, EGR1, IL7, IL1B, EIF2AK2, LGALS9, AIF1, ALOX15B, TLR4, TLR2	1249	51	20430	3.528	0.991279	0.0333792	0.0322567
GOTERM_BP_DIRECT	GO:0045931~positive regulation of mitotic cell cycle	10	0.763359	0.000982199	CCNB1, TAL1, SPHK1, USP2, CDK1, EIF4EBP1, BIRC5, ASNS, BRCA2, AURKA	1249	43	20430	3.80397	0.994491	0.0363551	0.0351325
GOTERM_BP_DIRECT	GO:0008286~insulin receptor signaling pathway	18	1.37405	0.000994393	NTRK1, RET, IGFBP1, PTPN1, FOXC2, LTK, EPHA7, FLT3, NTRK3, TIE1, INSRR, HMGA1, SLC39A14, CSRP3, AXL, ERBB2, EIF4EBP1, EPHB1	1249	120	20430	2.45356	0.994835	0.0365508	0.0353217
GOTERM_BP_DIRECT	GO:0032731~positive regulation of interleukin-1 beta production	13	0.992366	0.00100843	GSDMD, GBP5, EGR1, HSPB1, PYCARD, TYROBP, CCL3, NLRP3, LGALS9, CCL19, CCR5, TLR4, TLR2	1249	70	20430	3.03774	0.995206	0.0368113	0.0355734
GOTERM_BP_DIRECT	GO:0045059~positive thymic T cell selection	6	0.458015	0.00106113	ITPKB, ZAP70, PTPRC, CD3G, CD3E, CD3D	1249	14	20430	7.01018	0.996374	0.038208	0.0369231
GOTERM_BP_DIRECT	GO:0051984~positive regulation of chromosome segregation	6	0.458015	0.00106113	NCAPG2, NCAPG, NCAPD2, CDC6, RAD18, SMC2	1249	14	20430	7.01018	0.996374	0.038208	0.0369231
GOTERM_BP_DIRECT	GO:0033189~response to vitamin A	10	0.763359	0.00116879	DNMT1, MAP1B, SLC34A1, RBP1, CYP1A1, APOC3, LRAT, ABCB1B, MMP9, CD44	1249	44	20430	3.71752	0.99795	0.0415195	0.0401232
GOTERM_BP_DIRECT	GO:0051412~response to corticosterone	10	0.763359	0.00116879	FOSL1, CDKN1A, HTR7, RELN, MAOB, CCNE1, GPX3, NTRK3, BAX, FOS	1249	44	20430	3.71752	0.99795	0.0415195	0.0401232
GOTERM_BP_DIRECT	GO:0010165~response to X-ray	8	0.610687	0.00118706	FGA, CDKN1A, PDXK, COL2A1, RAD51, IL7, BRCA2, TP53	1249	28	20430	4.67345	0.998139	0.0418874	0.0404788
GOTERM_BP_DIRECT	GO:0042542~response to hydrogen peroxide	14	1.0687	0.00119555	JUN, GPX1, LIG1, STAT1, HBB, SLC4A1, KCNA5, FOSL1, NR4A3, LCK, DDIT3, STAT4, CDK1, BAK1	1249	81	20430	2.82715	0.998221	0.0419075	0.0404982
GOTERM_BP_DIRECT	GO:0006094~gluconeogenesis	11	0.839695	0.00122322	PER2, RBP4, PC, GPD1, PGAM2, ALDOB, PPARA, PCK1, SLC39A14, ATF3, ATF4	1249	53	20430	3.39487	0.998464	0.0425954	0.0411629
GOTERM_BP_DIRECT	GO:0002639~positive regulation of immunoglobulin production	9	0.687023	0.0012343	SASH3, HPX, RBP4, RT1-CE12, PTPRC, CLCF1, BTK, RT1-A2, RT1-CE1	1249	36	20430	4.08927	0.998551	0.0427002	0.0412643
GOTERM_BP_DIRECT	GO:0045987~positive regulation of smooth muscle contraction	7	0.534351	0.00125734	EDN1, TBXA2R, SPHK1, ITGA2, PTGS2, ADRA1A, RHOA	1249	21	20430	5.45236	0.998718	0.043215	0.0417617
GOTERM_BP_DIRECT	GO:0042110~T cell activation	13	0.992366	0.00130162	CD84, CD80, CD3E, CORO1A, VAV1, CD2, CD8B, CD8A, LCK, SLAMF9, SLAMF7, CD44, CD276	1249	72	20430	2.95336	0.998986	0.0444483	0.0429535
GOTERM_BP_DIRECT	GO:0042590~antigen processing and presentation of exogenous peptide antigen via MHC class I	5	0.381679	0.00136207	CLEC4A3, FCER1G, RT1-CE16, FCGR1A, MPEG1	1249	9	20430	9.08727	0.999264	0.0453425	0.0438177
GOTERM_BP_DIRECT	GO:0043567~regulation of insulin-like growth factor receptor signaling pathway	5	0.381679	0.00136207	IGFBP1, IGFBP5, IGFBP4, IGFBP3, IGFBP6	1249	9	20430	9.08727	0.999264	0.0453425	0.0438177
GOTERM_BP_DIRECT	GO:0002237~response to molecule of bacterial origin	5	0.381679	0.00136207	TAP2, CD14, CD24, CXCL2, RT1-M3-1	1249	9	20430	9.08727	0.999264	0.0453425	0.0438177
GOTERM_BP_DIRECT	GO:0044772~mitotic cell cycle phase transition	5	0.381679	0.00136207	CCNB2, CCNB1, CCNE1, CKS2, CDK1	1249	9	20430	9.08727	0.999264	0.0453425	0.0438177
GOTERM_BP_DIRECT	GO:0051276~chromosome organization	10	0.763359	0.00138299	CENPT, NPPC, SFPQ, CENPW, PTTG1, MYC, CDCA8, RAD54L, BRCA2, TP53	1249	45	20430	3.63491	0.999341	0.0454667	0.0439377
GOTERM_BP_DIRECT	GO:0050850~positive regulation of calcium-mediated signaling	10	0.763359	0.00138299	ZAP70, EDN1, PTPRC, CD8A, CCL4, CCL3, CAR8, ITGAL, CD24, CD3E	1249	45	20430	3.63491	0.999341	0.0454667	0.0439377
GOTERM_BP_DIRECT	GO:0031547~brain-derived neurotrophic factor receptor signaling pathway	11	0.839695	0.0014204	NTRK1, RET, EPHA7, LTK, AXL, FLT3, NTRK3, TIE1, ERBB2, INSRR, EPHB1	1249	54	20430	3.332	0.99946	0.0464084	0.0448477
Category	Term	Count	%	PValue	Genes	List Total	Pop Hits	Pop Total	Fold Enrichment	Bonferroni	Benjamini	FDR
KEGG_PATHWAY	rno05169:Epstein-Barr virus infection	51	3.89313	1.08706e-11	CDKN1A, RT1-CE12, RT1-CE16, CD3G, ITGAL, CD3E, CD3D, ICAM1, MYC, ENTPD3, APAF1, RT1-N3, TAP2, RT1-CE7, TAP1, RT1-CE4, RT1-M6-2, RT1-CE5, RT1-CE2, TAPBP, RT1-CE1, CCNA2, CCNE1, BTK, IRF7, RT1-S3, TP53, CD44, IRF9, TLR2, OAS1I, OAS1A, RT1-A2, E2F1, BAK1, MAP2K6, JUN, GADD45B, IFNB1, STAT1, STAT2, EIF2AK2, ISG15, RT1-M3-1, NFKB2, CXCL10, BAX, FAS, VIM, CALR, NFKBIE	745	236	9898	2.87111	3.63079e-09	3.63079e-09	2.82636e-09
KEGG_PATHWAY	rno04060:Cytokine-cytokine receptor interaction	53	4.0458	3.05739e-10	IL1RN, CXCL9, CNTF, CSF1, IL24, CXCL17, FASLG, CXCL1, CXCL13, CXCL3, CXCL2, EDA2R, IL12A, CCR5, CCR2, TNFRSF12A, IL1R2, IL17RE, TNFRSF1B, OSMR, TNFRSF1A, IL1B, LTB, CCL12, EBI3, IL20RA, CXCR6, IL1RL1, CCL7, CCL5, CXCR3, CCL4, CCL3, IL21R, CCL2, CCL19, RELT, GDF10, NGFR, TNFSF14, GDF15, IFNB1, TNFRSF9, INHBB, BMP4, CXCL10, CXCL11, IL7, CLCF1, IL2RB, TNFSF9, FAS, IL7R	745	274	9898	2.5699	1.02117e-07	4.66168e-08	3.62885e-08
KEGG_PATHWAY	rno05168:Herpes simplex virus 1 infection	47	3.58779	4.18714e-10	OAS1I, CCL12, RT1-CE12, RT1-CE16, OAS1A, FASLG, RT1-A2, ZC3HAV1, CFP, IFIH1, C3, SOCS3, CCL5, EIF4EBP1, CCL2, IL12A, BAK1, TNFSF14, APAF1, IFNB1, STAT1, STAT2, RT1-N3, TAP2, EIF2AK2, RT1-CE7, TAP1, RT1-CE4, RT1-M6-2, RT1-CE5, RT1-CE2, TAPBP, TNFRSF1A, RT1-CE1, RT1-M3-1, BST2, IL1B, IRF7, FAS, BAX, RT1-S3, CALR, ITGA5, TP53, IRF9, TLR2, BIRC3	745	228	9898	2.73876	1.3985e-07	4.66168e-08	3.62885e-08
KEGG_PATHWAY	rno04612:Antigen processing and presentation	26	1.98473	4.41024e-09	HSP90AB1, RT1-CE12, RT1-CE16, RT1-A2, CTSS, HSP90AA1, HSPA5, RT1-N3, TAP2, RT1-CE7, TAP1, RT1-CE4, RT1-M6-2, RT1-CE5, RT1-CE2, TAPBP, RT1-CE1, RT1-M3-1, CD8B, CD8A, PSME2, RT1-S3, KLRD1, CALR, HSPA1B, HSPA1A	745	89	9898	3.88128	1.47302e-06	3.68255e-07	2.86666e-07
KEGG_PATHWAY	rno05417:Lipid and atherosclerosis	44	3.35878	6.70191e-09	CCL12, HSP90AB1, NCF1, NCF4, LY96, CXCL1, FASLG, CXCL3, CXCL2, HSP90B1, ICAM1, PYCARD, CCL5, CCL3, CCL2, NLRP3, IL12A, CD14, APOB, MAP2K6, JUN, HSP90AA1, HSPA5, APAF1, IFNB1, APOA4, FOS, MMP9, VAV1, RHOA, TNFRSF1A, DDIT3, IL1B, CYP1A1, IRF7, FAS, BAX, TP53, TLR4, PLCB2, HSPA1B, ATF4, HSPA1A, TLR2	745	223	9898	2.62143	2.23843e-06	3.82306e-07	2.97604e-07
KEGG_PATHWAY	rno05166:Human T-cell leukemia virus 1 infection	48	3.66412	6.86778e-09	CDKN1A, RT1-CE12, RT1-CE16, BUB1B, CD3G, ADCY2, RT1-A2, ITGAL, CD3E, CD3D, ICAM1, CDC20, CCNB2, PTTG1, CREB3L3, MYC, CHEK1, E2F1, EGR1, JUN, EGR2, MMP7, MAP3K1, IL1R2, RT1-N3, RT1-CE7, RT1-CE4, RT1-M6-2, FOS, RT1-CE5, RT1-CE2, NFKB2, TNFRSF1A, RT1-CE1, RT1-M3-1, FOSL1, CCNA2, ESPL1, CCNE1, LCK, IL2RB, BAX, VDAC1, RT1-S3, CALR, TP53, ATF4, MAD2L1	745	256	9898	2.49111	2.29383e-06	3.82306e-07	2.97604e-07
KEGG_PATHWAY	rno04610:Complement and coagulation cascades	25	1.9084	1.3325e-08	C1QB, C1QA, C1S, SERPINE2, CFI, SERPINE1, C4BPA, TFPI, CLU, C2, C4B, C3, C8G, C6, A2M, FGB, FGA, F10, FGG, PLAUR, SERPING1, MASP2, F13B, CFB, C1QC	745	87	9898	3.81779	4.45053e-06	6.35792e-07	4.94928e-07
KEGG_PATHWAY	rno04061:Viral protein interaction with cytokine and cytokine receptor	24	1.83206	3.12071e-08	CXCL9, CCL12, TNFSF14, CSF1, IL24, IL20RA, CXCL1, CXCL13, TNFRSF1B, CXCL3, CXCL2, TNFRSF1A, CXCL10, CXCL11, CCL7, CCL5, CXCR3, IL2RB, CCL4, CCL3, CCL2, CCL19, CCR5, CCR2	745	84	9898	3.79597	1.04231e-05	1.30289e-06	1.01423e-06
KEGG_PATHWAY	rno04668:TNF signaling pathway	29	2.21374	3.83909e-08	CCL12, CSF1, CXCL1, PTGS2, CXCL3, CXCL2, ICAM1, SOCS3, CREB3L3, CCL5, CCL2, MAP2K6, EDN1, JUN, RIPK3, IFNB1, RHBDF2, IFI47, FOS, TNFRSF1B, MMP9, TNFRSF1A, CXCL10, IL1B, IRF1, BCL3, FAS, ATF4, BIRC3	745	119	9898	3.23774	1.28225e-05	1.42473e-06	1.10907e-06
KEGG_PATHWAY	rno05142:Chagas disease	27	2.06107	4.75969e-08	C1QB, C1QA, CCL12, SERPINE1, CD3G, FASLG, CD3E, CD3D, C3, GNA14, GNA15, CCL5, CCL3, CCL2, IL12A, JUN, IFNB1, FOS, TNFRSF1A, PPP2R2B, IL1B, FAS, CALR, TLR4, PLCB2, C1QC, TLR2	745	106	9898	3.38415	1.58972e-05	1.58974e-06	1.23752e-06
KEGG_PATHWAY	rno04110:Cell cycle	34	2.59542	7.41899e-08	CDKN1A, CDCA5, BUB1B, TTK, PKMYT1, AURKB, CDC20, CCNB2, CCNB1, CDC45, PTTG1, ORC1, MYC, CHEK1, E2F1, BUB1, YWHAH, CDT1, GADD45B, PLK1, CDC6, CDC25C, CCNA2, ESPL1, CCNE1, CDK1, MCM3, MCM4, MCM5, TRIP13, MCM6, TP53, MAD2L1, MCM2	745	160	9898	2.82326	2.47791e-05	2.25267e-06	1.75358e-06
KEGG_PATHWAY	rno05163:Human cytomegalovirus infection	46	3.51145	9.08289e-08	CCL12, CDKN1A, RT1-CE12, PTGER2, RT1-CE16, ITPR2, ADCY2, FASLG, RT1-A2, PTGS2, CREB3L3, MYC, CCL5, CCL4, CCL3, E2F1, EIF4EBP1, RAC2, CCL2, BAK1, CCR5, MAP2K6, IFNB1, PRKCB, RT1-N3, TAP2, RT1-CE7, TAP1, RT1-CE4, RT1-M6-2, RT1-CE5, RT1-CE2, RHOA, TAPBP, TNFRSF1A, RT1-CE1, RT1-M3-1, IL1B, GNB4, FAS, BAX, RT1-S3, CALR, TP53, PLCB2, ATF4	745	260	9898	2.35058	3.03364e-05	2.52807e-06	1.96796e-06
KEGG_PATHWAY	rno05162:Measles	33	2.51908	1.14228e-07	OAS1I, OAS1A, CD3G, ADAR, FASLG, CD3E, CD3D, BBC3, IFIH1, IL12A, BAK1, JUN, APAF1, IFNB1, STAT1, STAT2, MX2, MX1, EIF2AK2, FOS, CCNE1, IL1B, IL2RB, IRF7, FAS, BAX, FCGR2B, TP53, TLR4, IRF9, HSPA1B, HSPA1A, TLR2	745	155	9898	2.82861	3.81513e-05	2.93477e-06	2.28455e-06
KEGG_PATHWAY	rno05133:Pertussis	21	1.60305	3.12309e-07	C1QB, C1QA, JUN, C1S, LY96, C4BPA, FOS, RHOA, C2, PYCARD, C3, C4B, IL1B, IRF1, NLRP3, SERPING1, IL12A, ITGA5, CD14, TLR4, C1QC	745	74	9898	3.77032	0.000104306	7.4508e-06	5.80003e-06
KEGG_PATHWAY	rno04621:NOD-like receptor signaling pathway	35	2.67176	9.57649e-07	OAS1I, CCL12, HSP90AB1, ITPR2, OAS1A, CXCL1, CXCL3, CXCL2, PYCARD, TRPM2, CASP12, NLRP6, CCL5, CCL2, NLRP3, GBP2, GBP4, GSDMD, GBP5, JUN, HSP90AA1, RIPK3, IFNB1, STAT1, STAT2, IRGM, RHOA, NAIP5, IL1B, IRF7, VDAC1, TLR4, PLCB2, IRF9, BIRC3	745	186	9898	2.50004	0.000319804	2.02022e-05	1.57263e-05
KEGG_PATHWAY	rno04064:NF-kappa B signaling pathway	24	1.83206	9.67772e-07	TNFSF14, GADD45B, PRKCB, LY96, CXCL1, PTGS2, CXCL3, CXCL2, EDA2R, NFKB2, ICAM1, TNFRSF1A, ZAP70, LCK, IL1B, CCL4, BTK, LTB, CCL19, ERC1, CD14, TLR4, LAT, BIRC3	745	100	9898	3.18862	0.000323184	2.02022e-05	1.57263e-05
KEGG_PATHWAY	rno05332:Graft-versus-host disease	18	1.37405	1.50319e-06	RT1-CE12, CD80, RT1-CE16, RT1-N3, GZMB, RT1-CE7, FASLG, RT1-CE4, RT1-CE5, RT1-A2, RT1-M6-2, RT1-CE2, RT1-CE1, RT1-M3-1, IL1B, FAS, RT1-S3, KLRD1	745	61	9898	3.92043	0.000501941	2.95333e-05	2.299e-05
KEGG_PATHWAY	rno05167:Kaposi sarcoma-associated herpesvirus infection	39	2.9771	2.14557e-06	CDKN1A, RT1-CE12, RT1-CE16, ITPR2, CXCL1, RT1-A2, PTGS2, CXCL3, CXCL2, ICAM1, C3, MYC, E2F1, BAK1, CCR5, MAP2K6, JUN, IFNB1, STAT1, STAT2, RT1-N3, EIF2AK2, RT1-CE7, RT1-CE4, RT1-M6-2, FOS, RT1-CE5, RT1-CE2, TNFRSF1A, RT1-CE1, RT1-M3-1, HCK, GNB4, IRF7, FAS, BAX, RT1-S3, TP53, IRF9	745	227	9898	2.2826	0.000716366	3.98123e-05	3.09916e-05
KEGG_PATHWAY	rno04145:Phagosome	35	2.67176	3.27433e-06	RT1-CE12, NCF1, RT1-CE16, NCF4, RT1-A2, TCIRG1, CORO1A, CTSS, C3, FCGR3A, TUBB6, TUBB5, CD14, FCGR1A, ATP6V1C2, ITGA2, RT1-N3, STX7, TAP2, RT1-CE7, TAP1, RT1-CE4, RT1-M6-2, RT1-CE5, RT1-CE2, RT1-CE1, RT1-M3-1, TUBB2B, RT1-S3, CALR, ITGA5, FCGR2B, TLR4, TLR2, ATP6V1B1	745	196	9898	2.37248	0.00109303	5.75593e-05	4.48066e-05
KEGG_PATHWAY	rno04514:Cell adhesion molecules	33	2.51908	3.71203e-06	RT1-CE12, CD80, RT1-CE16, LRRC4, RT1-A2, VTCN1, ITGAL, PVR, ICAM1, SPN, CDH4, ITGB7, ICOS, ICOSLG, CD276, ITGA4, GLYCAM1, RT1-N3, RT1-CE7, RT1-CE4, RT1-M6-2, RT1-CE5, RT1-CE2, RT1-CE1, RT1-M3-1, CD2, CLDN4, PTPRC, CD6, CD8B, CD8A, RT1-S3, CD22	745	180	9898	2.43575	0.00123905	6.19909e-05	4.82564e-05
KEGG_PATHWAY	rno05165:Human papillomavirus infection	53	4.0458	4.04938e-06	CDKN1A, RT1-CE12, ITGB4, RT1-CE16, CHD4, FASLG, LAMC2, TCIRG1, OASL, CREB3L3, ITGB7, OASL2, WNT5B, ITGA4, ITGA2, RT1-N3, RT1-CE7, RT1-CE4, RT1-M6-2, RT1-CE5, RT1-CE2, TNFRSF1A, RT1-CE1, CCNA2, COL2A1, CCNE1, IRF1, RT1-S3, ITGA5, TP53, IRF9, ATP6V1B1, RT1-A2, PTGS2, RELN, E2F1, SPP1, EIF4EBP1, BAK1, ATP6V1C2, LAMB3, IFNB1, STAT1, STAT2, MX2, MX1, FZD9, EIF2AK2, ISG15, RT1-M3-1, PPP2R2B, BAX, FAS	745	363	9898	1.93982	0.00135158	6.44045e-05	5.01352e-05
KEGG_PATHWAY	rno05164:Influenza A	33	2.51908	6.75431e-06	OAS1I, CCL12, OAS1A, ADAR, FASLG, ICAM1, PYCARD, IFIH1, SOCS3, CCL5, CCL2, NLRP3, IL12A, BAK1, PRSS3, RSAD2, APAF1, IFNB1, STAT1, PRKCB, STAT2, MX2, MX1, EIF2AK2, TNFRSF1A, CXCL10, IL1B, IRF7, FAS, BAX, VDAC1, TLR4, IRF9	745	185	9898	2.36992	0.0022534	0.000102543	7.98236e-05
KEGG_PATHWAY	rno05330:Allograft rejection	17	1.29771	9.0972e-06	RT1-CE12, CD80, RT1-CE16, RT1-N3, GZMB, RT1-CE7, FASLG, RT1-CE4, RT1-CE5, RT1-A2, RT1-M6-2, RT1-CE2, RT1-CE1, RT1-M3-1, FAS, RT1-S3, IL12A	745	62	9898	3.64291	0.00303387	0.000132107	0.000102838
KEGG_PATHWAY	rno05170:Human immunodeficiency virus 1 infection	43	3.28244	1.12374e-05	RT1-CE12, RT1-CE16, ITPR2, CD3G, FASLG, RT1-A2, SAMHD1, CD3E, CD3D, CCNB2, CCNB1, CHEK1, RAC2, BAK1, CCR5, MAP2K6, JUN, IFNB1, PRKCB, RT1-N3, TAP2, RT1-CE7, TAP1, RT1-CE4, RT1-M6-2, FOS, RT1-CE5, TNFRSF1B, CDC25C, RT1-CE2, TAPBP, TNFRSF1A, RT1-CE1, RT1-M3-1, BST2, CDK1, GNB4, FAS, BAX, RT1-S3, CALR, TLR4, TLR2	745	280	9898	2.04034	0.00374626	0.000150358	0.000117045
KEGG_PATHWAY	rno04940:Type I diabetes mellitus	18	1.37405	1.16053e-05	RT1-CE12, CD80, RT1-CE16, RT1-N3, GZMB, RT1-CE7, FASLG, RT1-CE4, RT1-CE5, RT1-A2, RT1-M6-2, RT1-CE2, RT1-CE1, RT1-M3-1, IL1B, FAS, RT1-S3, IL12A	745	70	9898	3.41638	0.0038687	0.000150358	0.000117045
KEGG_PATHWAY	rno00071:Fatty acid degradation	15	1.14504	1.19082e-05	GCDH, ACAA2, ACSL1, ECI1, ECI3, CYP4A1, ACAA1B, ACAA1A, CYP4A3, ACAT1, HADHB, ACOX1, EHHADH, ACADM, HADH	745	50	9898	3.98577	0.00396947	0.000150358	0.000117045
KEGG_PATHWAY	rno04640:Hematopoietic cell lineage	21	1.60305	1.21547e-05	ITGA4, CSF1, FLT3, ITGA2, IL1R2, CD3G, CD3E, CD3D, CD2, CD8B, CD8A, IL7, CD5, IL1B, ITGA5, CD14, IL7R, FCGR1A, CD24, CD22, CD44	745	92	9898	3.03265	0.00405146	0.000150358	0.000117045
KEGG_PATHWAY	rno05323:Rheumatoid arthritis	20	1.52672	1.86491e-05	JUN, CCL12, CSF1, CD80, CXCL1, TCIRG1, FOS, ITGAL, CXCL3, CXCL2, ICAM1, IL1B, CCL5, CCL3, CCL2, LTB, TLR4, ATP6V1B1, ATP6V1C2, TLR2	745	87	9898	3.05423	0.00620951	0.000222458	0.000173171
KEGG_PATHWAY	rno04620:Toll-like receptor signaling pathway	22	1.67939	2.10246e-05	CXCL9, JUN, IFNB1, STAT1, CD80, STAT2, LY96, FOS, CXCL10, CXCL11, IL1B, CCL5, CCL4, CCL3, SPP1, IRF7, IL12A, CD14, TLR4, IRF9, TLR2, MAP2K6	745	103	9898	2.83777	0.0069977	0.000235812	0.000183566
KEGG_PATHWAY	rno05161:Hepatitis B	30	2.29008	2.11807e-05	CDKN1A, FASLG, IFIH1, CASP12, CREB3L3, MYC, E2F1, STAT4, MAP2K6, JUN, EGR2, MAP3K1, APAF1, SLC10A1, IFNB1, STAT1, PRKCB, STAT2, FOS, MMP9, CCNA2, CCNE1, IRF7, FAS, BIRC5, BAX, TP53, TLR4, ATF4, TLR2	745	169	9898	2.35844	0.00704946	0.000235812	0.000183566
KEGG_PATHWAY	rno04218:Cellular senescence	32	2.44275	2.5094e-05	CDKN1A, RT1-CE12, RT1-CE16, SERPINE1, ITPR2, CACNA1D, RT1-A2, FOXM1, CCNB2, CCNB1, MYC, CHEK1, E2F1, EIF4EBP1, MYBL2, MAP2K6, GADD45B, IGFBP3, RT1-N3, RT1-CE7, RT1-CE4, RT1-M6-2, RT1-CE5, RT1-CE2, RT1-CE1, RT1-M3-1, CCNA2, CCNE1, CDK1, VDAC1, RT1-S3, TP53	745	188	9898	2.26143	0.00834646	0.000270367	0.000210465
KEGG_PATHWAY	rno04062:Chemokine signaling pathway	31	2.36641	3.4024e-05	ITK, CCL12, CXCL9, NCF1, CXCL1, ADCY2, CXCR6, CXCL13, CXCL3, CXCL2, CCL7, CCL5, CXCR3, CCL4, CCL3, RAC2, CCL2, CCL19, CCR5, CCR2, STAT1, PRKCB, STAT2, VAV1, RHOA, FGR, HCK, CXCL10, CXCL11, GNB4, PLCB2	745	182	9898	2.26298	0.0112999	0.000355126	0.000276445
KEGG_PATHWAY	rno05340:Primary immunodeficiency	12	0.916031	4.22079e-05	ZAP70, PTPRC, CD8B, CD8A, LCK, BTK, TAP2, TAP1, ICOS, IL7R, CD3E, CD3D	745	36	9898	4.42864	0.0139988	0.000422318	0.00032875
KEGG_PATHWAY	rno05144:Malaria	18	1.37405	4.3896e-05	KLRA22, KLRA5, CCL12, KLRA1, KLRA17, HBB-B1, HBB, ITGAL, LY49I7, ICAM1, KLRK1, LY49I2, IL1B, LY49S7, CCL2, IL12A, TLR4, TLR2	745	77	9898	3.1058	0.0145546	0.000422318	0.00032875
KEGG_PATHWAY	rno04210:Apoptosis	26	1.98473	4.42799e-05	HRK, CTSZ, ITPR2, CTSW, FASLG, CTSS, LMNB2, LMNB1, BBC3, CASP12, BAK1, NTRK1, JUN, PARP3, GADD45B, APAF1, GZMB, FOS, TNFRSF1A, DDIT3, FAS, BIRC5, BAX, TP53, ATF4, BIRC3	745	141	9898	2.44988	0.014681	0.000422318	0.00032875
KEGG_PATHWAY	rno05203:Viral carcinogenesis	35	2.67176	4.55193e-05	CDKN1A, RT1-CE12, RT1-CE16, CHD4, RT1-A2, CDC20, C3, CREB3L3, CHEK1, BAK1, CCR5, YWHAH, JUN, EGR2, ACTN1, RT1-N3, EIF2AK2, RT1-CE7, RT1-CE4, RT1-M6-2, RT1-CE5, RT1-CE2, RHOA, NFKB2, RT1-CE1, RT1-M3-1, CCNA2, CCNE1, CDK1, IRF7, BAX, RT1-S3, TP53, IRF9, ATF4	745	221	9898	2.1041	0.0150888	0.000422318	0.00032875
KEGG_PATHWAY	rno04936:Alcoholic liver disease	25	1.9084	0.00010867	C1QB, C1QA, LY96, CXCL1, FASLG, CXCL3, CXCL2, C2, C4B, C3, IL12A, ACADM, CD14, MAP2K6, PRKAB2, IFNB1, TNFRSF1A, ACOX1, IL1B, FAS, NOX4, CYP2E1, PPARA, TLR4, C1QC	745	140	9898	2.37248	0.0356467	0.000980963	0.000763624
KEGG_PATHWAY	rno04380:Osteoclast differentiation	24	1.83206	0.000116536	JUN, CSF1, NCF1, IFNB1, STAT1, STAT2, NCF4, ITPR2, FOS, NFKB2, TNFRSF1A, FOSL1, SOCS3, FCGR3A, TYROBP, LCK, IL1B, CAMK4, BTK, LCP2, FCGR1A, FCGR2B, IRF9, MAP2K6	745	132	9898	2.41562	0.0381774	0.00101561	0.000790591
KEGG_PATHWAY	rno05416:Viral myocarditis	20	1.52672	0.00012142	RT1-CE12, CD80, RT1-CE16, RT1-N3, RT1-CE7, RT1-CE4, RT1-CE5, RT1-A2, RT1-M6-2, ITGAL, RT1-CE2, RT1-CE1, RT1-M3-1, ICAM1, RAC2, SSPN, RT1-S3, SGCG, MYH6, MYH7	745	99	9898	2.68402	0.0397452	0.00101561	0.000790591
KEGG_PATHWAY	rno04657:IL-17 signaling pathway	19	1.45038	0.000121629	JUN, HSP90AA1, CCL12, HSP90AB1, CXCL1, IL17RE, FOS, PTGS2, CXCL3, MMP9, CXCL2, HSP90B1, FOSL1, CXCL10, CCL7, IL1B, LCN2, CCL2, MAPK4	745	91	9898	2.77398	0.0398125	0.00101561	0.000790591
KEGG_PATHWAY	rno05160:Hepatitis C	28	2.1374	0.000192746	OAS1I, CDKN1A, OAS1A, FASLG, IFIT1, SOCS3, MYC, E2F1, BAK1, YWHAH, RSAD2, APAF1, IFNB1, STAT1, STAT2, MX2, MX1, EIF2AK2, TNFRSF1A, CXCL10, CLDN4, PPP2R2B, IRF7, FAS, BAX, PPARA, TP53, IRF9	745	172	9898	2.16282	0.0623546	0.00157018	0.00122229
KEGG_PATHWAY	rno05134:Legionellosis	15	1.14504	0.000226578	APAF1, CXCL1, CXCL3, CXCL2, NFKB2, PYCARD, C3, NAIP5, IL1B, IL12A, CD14, TLR4, HSPA1B, HSPA1A, TLR2	745	64	9898	3.11388	0.0728923	0.00180183	0.00140262
KEGG_PATHWAY	rno05146:Amoebiasis	19	1.45038	0.000366562	LAMB3, PRKCB, ACTN1, IL1R2, HSPB1, LAMC2, CXCL1, CXCL3, CXCL2, GNA14, GNA15, C8G, SERPINB6B, IL1B, IL12A, CD14, TLR4, PLCB2, TLR2	745	99	9898	2.54982	0.115253	0.00284725	0.00221642
KEGG_PATHWAY	rno05320:Autoimmune thyroid disease	16	1.22137	0.000449921	RT1-CE12, CD80, RT1-CE16, RT1-N3, GZMB, RT1-CE7, FASLG, RT1-CE4, RT1-CE5, RT1-A2, RT1-M6-2, RT1-CE2, RT1-CE1, RT1-M3-1, FAS, RT1-S3	745	76	9898	2.79703	0.139556	0.00341531	0.00265862
KEGG_PATHWAY	rno05202:Transcriptional misregulation in cancer	29	2.21374	0.000558903	CDKN1A, FLT3, MYC, NFKBIZ, HIST2H3C2, ITGB7, BAK1, CD14, FCGR1A, NTRK1, NGFR, GADD45B, IL1R2, IGFBP3, GZMB, ETV1, MMP9, ETV4, RUNX1, PER2, CCNA2, MYCN, NR4A3, DDIT3, IL2RB, BAX, NUPR1, TP53, BIRC3	745	193	9898	1.99633	0.170329	0.0041483	0.00322921
KEGG_PATHWAY	rno04650:Natural killer cell mediated cytotoxicity	19	1.45038	0.000856431	FCER1G, IFNB1, PRKCB, GZMB, FASLG, ITGAL, VAV1, ICAM1, ZAP70, FCGR3A, TYROBP, KLRK1, LCK, SH3BP2, RAC2, FAS, LCP2, KLRD1, LAT	745	106	9898	2.38144	0.248865	0.00621843	0.0048407
KEGG_PATHWAY	rno04115:p53 signaling pathway	16	1.22137	0.000907569	CDKN1A, RRM2, GADD45B, APAF1, IGFBP3, SERPINE1, BBC3, CCNB2, CCNB1, CCNE1, CHEK1, CCNG1, CDK1, FAS, BAX, TP53	745	81	9898	2.62438	0.261597	0.00644953	0.0050206
KEGG_PATHWAY	rno01524:Platinum drug resistance	17	1.29771	0.000983999	TOP2A, CDKN1A, ABCC2, APAF1, MGST2, FASLG, BBC3, GSTA5, GSTA3, GSTA2, ERBB2, BIRC5, FAS, BAX, BAK1, TP53, BIRC3	745	90	9898	2.50956	0.280226	0.00684699	0.00532999
KEGG_PATHWAY	rno05150:Staphylococcus aureus infection	18	1.37405	0.00103813	C1QB, C1QA, C1S, FGG, CFI, KRT12, ITGAL, C2, ICAM1, C3, C4B, FCGR3A, KA11, MASP2, FCGR1A, FCGR2B, CFB, C1QC	745	99	9898	2.41562	0.293136	0.00707627	0.00550847
KEGG_PATHWAY	rno05140:Leishmaniasis	15	1.14504	0.00107106	JUN, ITGA4, NCF1, STAT1, PRKCB, NCF4, FOS, PTGS2, C3, FCGR3A, IL1B, IL12A, FCGR1A, TLR4, TLR2	745	74	9898	2.69309	0.300875	0.00715469	0.00556952
KEGG_PATHWAY	rno05418:Fluid shear stress and atherosclerosis	24	1.83206	0.00113489	EDN1, JUN, HSP90AA1, CCL12, HSP90AB1, NCF1, IL1R2, MGST2, FOS, MMP9, RHOA, HSP90B1, ICAM1, TNFRSF1A, BMP4, NPPC, GSTA5, GSTA3, GSTA2, IL1B, RAC2, CCL2, TP53, MAP2K6	745	154	9898	2.07053	0.315638	0.00743241	0.0057857
KEGG_PATHWAY	rno03030:DNA replication	10	0.763359	0.00133647	FEN1, LIG1, POLE2, POLD1, MCM3, MCM4, MCM5, MCM6, POLE, MCM2	745	37	9898	3.59079	0.360251	0.00858426	0.00668236
KEGG_PATHWAY	rno03320:PPAR signaling pathway	16	1.22137	0.00303229	ACSL1, APOC3, CYP4A1, ACAA1B, ACAA1A, CYP4A3, FADS2, ACOX1, EHHADH, HMGCS2, ANGPTL4, ACADM, PCK1, PPARA, SLC27A2, PLIN5	745	91	9898	2.33598	0.637353	0.0191092	0.0148754
KEGG_PATHWAY	rno05135:Yersinia infection	21	1.60305	0.00361743	JUN, CCL12, ITGA4, IFNB1, FOS, VAV1, RHOA, PYCARD, ZAP70, CD8B, CD8A, LCK, IL1B, RAC2, CCL2, NLRP3, LCP2, ITGA5, TLR4, LAT, MAP2K6	745	139	9898	2.00722	0.701926	0.0223745	0.0174173
KEGG_PATHWAY	rno04151:PI3K-Akt signaling pathway	42	3.20611	0.00385203	RET, CDKN1A, HSP90AB1, CHRM1, CSF1, FLT3, ITGB4, LAMC2, FASLG, HSP90B1, GYS2, RELN, CREB3L3, MYC, ERBB2, SPP1, EIF4EBP1, ITGB7, PCK1, YWHAH, NTRK1, NGFR, HSP90AA1, ITGA4, LAMB3, IFNB1, ITGA2, OSMR, FGF17, COL2A1, CCNE1, IL7, PPP2R2B, DDIT4, IL2RB, GNB4, ITGA5, IL7R, TP53, TLR4, ATF4, TLR2	745	356	9898	1.56744	0.724471	0.0233923	0.0182096
KEGG_PATHWAY	rno00380:Tryptophan metabolism	11	0.839695	0.00410925	GCDH, DDC, MAOB, EHHADH, CYP1A1, KMO, HADH, INMT, ACAT1, ACMSD, DHTKD1	745	51	9898	2.86559	0.747241	0.0245087	0.0190787
KEGG_PATHWAY	rno04820:Cytoskeleton in muscle cells	30	2.29008	0.00428861	SPTBN4, ITGB4, FBLN1, FBLN2, LMNB2, MYOM2, LMNB1, LMOD2, CSRP3, ITGB7, FLNC, MYOZ1, SGCG, TMOD1, MYBPC2, COL27A1, ITGA4, ITGA2, TNNC2, AMPD1, NEB, DIAPH3, COL5A3, SSPN, ITGA5, VIM, MYH6, DSC2, PLEC, MYH7	745	231	9898	1.72544	0.761998	0.0251298	0.0195621
KEGG_PATHWAY	rno04659:Th17 cell differentiation	17	1.29771	0.0045506	JUN, HSP90AA1, HSP90AB1, STAT1, EBI3, CD3G, FOS, CD3E, CD3D, RUNX1, ZAP70, LCK, IL1B, IL2RB, IL21R, NFKBIE, LAT	745	104	9898	2.17173	0.782024	0.0262052	0.0203992
KEGG_PATHWAY	rno01212:Fatty acid metabolism	12	0.916031	0.00594826	HADHB, FADS2, ACAA2, ACSL1, ACOX1, EHHADH, HSD17B4, ACAA1B, ACAA1A, ACADM, HADH, ACAT1	745	62	9898	2.57147	0.863667	0.0336732	0.0262127
KEGG_PATHWAY	rno05143:African trypanosomiasis	9	0.687023	0.00634929	PRKCB, IL1B, FAS, HBB-B1, HBB, IL12A, FASLG, PLCB2, ICAM1	745	38	9898	3.14666	0.880856	0.0353444	0.0275136
KEGG_PATHWAY	rno05235:PD-L1 expression and PD-1 checkpoint pathway in cancer	15	1.14504	0.00696708	JUN, BATF3, STAT1, CD3G, FOS, CD3E, CD3D, BATF, ZAP70, LCK, NFKBIE, TLR4, LAT, TLR2, MAP2K6	745	90	9898	2.21432	0.903204	0.0381476	0.0296958
KEGG_PATHWAY	rno00240:Pyrimidine metabolism	11	0.839695	0.00717126	NT5E, RRM2, ENTPD3, DPYS, CAD, DPYD, CMPK2, UPP1, UPB1, DCK, DCTPP1	745	55	9898	2.65718	0.909629	0.0386323	0.030073
KEGG_PATHWAY	rno04114:Oocyte meiosis	18	1.37405	0.00750722	PLK1, ITPR2, ADCY2, CDC25C, PKMYT1, AURKA, CDC20, CCNB2, CCNB1, SLK, PTTG1, ESPL1, CCNE1, SPDYA, CDK1, BUB1, YWHAH, MAD2L1	745	119	9898	2.00963	0.919288	0.0398002	0.0309822
KEGG_PATHWAY	rno05222:Small cell lung cancer	16	1.22137	0.00819264	CDKN1A, GADD45B, APAF1, LAMB3, ITGA2, LAMC2, PTGS2, FHIT, CCNE1, MYC, E2F1, CKS2, BAX, BAK1, TP53, BIRC3	745	101	9898	2.1047	0.935919	0.0427553	0.0332826
KEGG_PATHWAY	rno04914:Progesterone-mediated oocyte maturation	15	1.14504	0.00845502	HSP90AA1, HSP90AB1, PLK1, ADCY2, KIF22, CDC25C, PKMYT1, AURKA, CCNA2, CCNB2, CCNB1, SPDYA, CDK1, BUB1, MAD2L1	745	92	9898	2.16618	0.941339	0.0434458	0.0338201
KEGG_PATHWAY	rno00910:Nitrogen metabolism	6	0.458015	0.0088924	CAR3, CAR13, CAR8, CAR7, CAR5B, CAR4	745	18	9898	4.42864	0.949377	0.0450009	0.0350307
KEGG_PATHWAY	rno04660:T cell receptor signaling pathway	18	1.37405	0.0103697	ITK, JUN, CD3G, FOS, CD3E, CD3D, VAV1, RHOA, ZAP70, PTPRC, CD8B, CD8A, PPP2R2B, LCK, LCP2, ICOS, NFKBIE, LAT	745	123	9898	1.94428	0.969241	0.0513972	0.0400098
KEGG_PATHWAY	rno05132:Salmonella infection	32	2.44275	0.0104641	HSP90AB1, ARHGEF26, LY96, HSP90B1, PYCARD, TUBB6, TUBB5, MYC, NLRP3, NCKAP1L, BAK1, CD14, S100A10, MAP2K6, GSDMD, JUN, HSP90AA1, RIPK3, ANXA2, RHOH, FOS, RHOA, TNFRSF1A, TUBB2B, NAIP5, PTPRC, IL1B, BAX, DYNLRB2, TLR4, TLR2, BIRC3	745	268	9898	1.58638	0.970205	0.0513972	0.0400098
KEGG_PATHWAY	rno04928:Parathyroid hormone synthesis, secretion and action	17	1.29771	0.0109983	SLC34A3, SLC34A2, EGR1, CDKN1A, PRKCB, SLC34A1, ITPR2, ADCY2, PTH1R, FOS, RHOA, CYP24A1, CREB3L3, WNK1, PLCB2, ATF4, HBEGF	745	114	9898	1.98123	0.975123	0.0524778	0.040851
KEGG_PATHWAY	rno04625:C-type lectin receptor signaling pathway	17	1.29771	0.0109983	JUN, EGR2, FCER1G, STAT1, STAT2, ITPR2, LSP1, PTGS2, RHOA, NFKB2, PYCARD, IL1B, IRF1, BCL3, NLRP3, IL12A, IRF9	745	114	9898	1.98123	0.975123	0.0524778	0.040851
KEGG_PATHWAY	rno04614:Renin-angiotensin system	8	0.610687	0.0118331	KLK1C10, MAS1, KLK1C8, KLK1, CMA1, KLK1C12, KLK1C6, KLK1C2	745	34	9898	3.1261	0.981236	0.0556658	0.0433326

## Sheet: D29_D15 GO-KEGG
Category	Term	Count	%	PValue	Genes	List Total	Pop Hits	Pop Total	Fold Enrichment	Bonferroni	Benjamini	FDR
GOTERM_BP_DIRECT	GO:0009410~response to xenobiotic stimulus	78	7.09736	4.89821e-15	RET, TOP2A, COL18A1, PCSK1, ALAS2, CDKN1A, IL1RN, ENO2, CYP4A3, ADRA1A, AACS, ICAM1, NPPB, SLC22A12, NPPC, LGALS1, CASP12, CCND1, MYC, HNF4A, CYP2D2, HMGCS2, HADH, HAVCR1, TIMP4, ABCG8, EDN1, HSP90AA1, ABCC2, UGT1A1, GPX3, PRKCB, IGFBP3, ITGA2, SLC34A1, SREBF2, HADHA, GAL, CCNE1, MAP1B, DDIT3, COL6A1, BIRC5, CYP2E1, CRYAA, NNMT, MAOB, PDGFB, ACAA1A, NPAS2, RAD54B, C3, SOCS3, CCNB1, RELN, CCL5, CC…	1053	566	20430	2.67373	2.27249e-11	2.27865e-11	2.22819e-11
GOTERM_BP_DIRECT	GO:0032496~response to lipopolysaccharide	53	4.82257	1.57057e-14	PCSK1, IL1RN, CSF1, HMGB2, CXCL1, CXCL3, IL18BP, ICAM1, NPPB, AKAP12, TRIM6, HNF4A, LGALS9, CCR5, HAVCR1, TIMP4, EDN1, ABCC2, UGT1A1, IGFBP3, SLC11A1, ABCC5, TNFRSF1B, KMO, TNFRSF1A, COL6A1, PELI1, BTK, TRIB1, TLR4, S100A9, S100A8, MAOB, CNP, PTGER2, MGST2, C2, SOCS3, CCL5, E2F1, CCL2, PCK1, APOB, ABCB1B, NGFR, STAT1, NR1H4, FMO1, SERPINA3N, NFKB2, CXCL10, LCN2, FAS	1053	303	20430	3.3937	7.28231e-11	3.65315e-11	3.57226e-11
GOTERM_BP_DIRECT	GO:0009617~response to bacterium	42	3.82166	9.59145e-13	ABCD2, CXCL9, SLFN2, NCF1, IFIT1, USP18, IFIT3, C2, PYCARD, C3, SOCS3, CCL5, DHX58, CCL2, LRAT, HMGCS2, GBP2, PCK1, HERC6, GBP5, GAS2L3, STAT1, SLC11A1, IFI44, ISG15, SERPINA3N, IRGM, PSMB9, CAR5B, CXCL10, BMP2, FABP4, GSTA5, GSTA3, TNNT2, GSTA2, LCN2, CYP2E1, FCGR2B, TLR4, MYO1F, TMEM229B	1053	223	20430	3.65413	4.46183e-09	1.42662e-09	1.39503e-09
GOTERM_BP_DIRECT	GO:0006954~inflammatory response	54	4.91356	1.22667e-12	IL1RN, CXCL9, CSF1, NCF1, HMGB2, CXCL1, CXCL3, CCR1L1, C4B, PYCARD, CSRP3, C3AR1, LGALS9, CCR5, CCR2, SPHK1, SLC11A1, IL17RE, TNFRSF1B, TNFRSF1A, HCK, ELF3, COL6A1, CHI3L1, TLR7, TLR4, CD44, CCL12, PTGER2, KNG1, C3, IL1RL1, FUT7, CCL7, CCL5, CXCR3, CCL4, CCL3, CCL2, TAC4, CCL19, CCR1, CCL22, HMGA1, CELA1, NFKB2, FOSL1, CXCL10, BMP2, CXCL11, VNN1, AXL, TSPAN18, F2RL1	1053	348	20430	3.01061	5.70654e-09	1.42662e-09	1.39503e-09
GOTERM_BP_DIRECT	GO:0051301~cell division	46	4.18562	3.07176e-12	DYRK3, CDCA2, CCNF, CDCA8, NCAPG, PMF1, AURKB, SKA1, CKS1B, SMC2, AURKA, CDC20, CCNB2, DSN1, CCNB1, CDC45, PTTG1, CCND1, NUF2, OIP5, FBXO5, CENPT, BORA, CENPW, DYNLT1, SPAG5, TEX14, CDC6, CDC25C, CDC25B, CCNA2, CCNA1, TPX2, MIS18A, PSRC1, CCNE2, CCNE1, CCNG1, CKS2, CDK1, TIMELESS, BIRC5, NCAPD2, KIF2C, MAD2L1, SPC25	1053	271	20430	3.29328	1.42899e-08	2.85796e-09	2.79468e-09
GOTERM_BP_DIRECT	GO:0045087~innate immune response	58	5.27753	1.74435e-11	CSF1, HMGB2, UBE2L6, C4BPA, ADAR, C4B, PYCARD, FCNB, LGALS3, TRIM6, TRIM69, TNFAIP8L2, SKP2, OASL2, FGB, FGA, FCER1G, RSAD2, SYK, FGR, HCK, SFPQ, IFI27, TRIM17, TLR7, MASP2, MASP1, TLR4, RGD1309362, S100A9, S100A8, C1QB, APCS, C1QA, UBA7, OAS1A, ZC3HAV1, C2, C3, ZDHHC18, C6, KLRK1, TIFA, PPP1R14B, IFNB1, MX2, MX1, NR1H4, GP2, ISG15, IFI47, IRGM, NFKB2, BST2, VNN1, LCN2, SARM1, F2RL1	1053	418	20430	2.6921	8.11471e-08	1.35245e-08	1.32251e-08
GOTERM_BP_DIRECT	GO:0007059~chromosome segregation	25	2.2748	5.47703e-11	TOP2A, CDCA2, HJURP, TTK, CHTF18, PMF1, SKA1, DSN1, PTTG1, OIP5, NEK2, BUB1, DLGAP5, CENPT, CENPW, SPAG5, CENPF, MIS18A, DIAPH3, ESPL1, INCENP, BIRC5, KIF2C, CENPN, SPC25	1053	95	20430	5.10571	2.54791e-07	3.63988e-08	3.55929e-08
GOTERM_BP_DIRECT	GO:0000082~G1/S transition of mitotic cell cycle	21	1.91083	7.7364e-10	TCF19, USP26, PLK2, CCNF, IQGAP3, CCNA2, CCNA1, CCNB2, CCNB1, CCND1, CCNE2, CCNE1, MYC, CCNG1, E2F1, ID4, SPDYA, EIF4EBP1, SKP2, POLE, EZH2	1053	75	20430	5.43248	3.59897e-06	4.49872e-07	4.39911e-07
GOTERM_BP_DIRECT	GO:0051607~defense response to virus	34	3.09372	1.9266e-09	CXCL9, OAS1A, ADAR, ZC3HAV1, DDX60, IFIT1, IFIT3, IFIT2, PYCARD, SKP2, GBP2, OASL2, ZBP1, GBP5, RIPK3, RSAD2, IFNB1, STAT1, STAT2, MX2, CARD9, MX1, ISG15, BST2, NCR1, ISG20, CXCL10, IFI27, ITGAD, IRF1, DDIT4, IRF7, F2RL1, TLR7	1053	197	20430	3.34852	8.96251e-06	9.95839e-07	9.7379e-07
GOTERM_BP_DIRECT	GO:0070098~chemokine-mediated signaling pathway	18	1.63785	3.95031e-09	CCR1, CXCL9, CCL12, CCL22, CXCL1, CXCL3, CCR1L1, CXCL10, CXCL11, CCL7, CCL5, CXCR3, CCL4, CCL3, CCL2, CCL19, CCR5, CCR2	1053	59	20430	5.91917	1.83767e-05	1.83768e-06	1.797e-06
GOTERM_BP_DIRECT	GO:0009615~response to virus	23	2.09281	8.50879e-09	BATF3, RSAD2, MX2, MX1, HSPB1, OAS1A, ISG15, ADAR, ZC3HAV1, IFIT1, DDX60, CLU, IFIT3, OASL, IFIT2, BST2, ISG20, BCL3, STMN1, DHX58, LCN2, APOB, OASL2	1053	102	20430	4.3749	3.95821e-05	3.59844e-06	3.51877e-06
GOTERM_BP_DIRECT	GO:0000070~mitotic sister chromatid segregation	13	1.18289	1.8543e-08	SPAG5, NCAPG2, PLK1, CDCA8, SKA1, CIT, KIF18A, ESPL1, CENPI, NUSAP1, NEK2, KNTC1, MAD2L1	1053	31	20430	8.1362	8.62583e-05	7.1885e-06	7.02934e-06
GOTERM_BP_DIRECT	GO:0032729~positive regulation of type II interferon production	21	1.91083	2.3517e-08	SASH3, FLT3, SLC11A1, RT1-CE16, ARID5A, ISG15, CD3E, RUNX1, PYCARD, CD2, SLC7A5, KLRK1, BCL3, F2RL1, TNFSF9, TLR7, LGALS9, TLR4, CD244, CD276, CCR2	1053	90	20430	4.52707	0.000109395	8.41548e-06	8.22915e-06
GOTERM_BP_DIRECT	GO:0045071~negative regulation of viral genome replication	15	1.36488	3.15091e-08	OAS1I, RSAD2, IFNB1, MX2, MX1, OAS1A, ISG15, ZC3HAV1, OASL, BST2, ISG20, FAM111A, TRIM6, CCL5, OASL2	1053	45	20430	6.46724	0.00014657	1.047e-05	1.02382e-05
GOTERM_BP_DIRECT	GO:0032760~positive regulation of tumor necrosis factor production	25	2.2748	4.52332e-08	SASH3, RT1-CE12, HSPB1, OAS1A, RT1-A2, CLU, PYCARD, AKAP12, FCGR3A, CCL4, CCL3, CCL2, LGALS9, CCL19, CCR5, CCR2, FCER1G, SYK, CARD9, ARID5A, TNFRSF1A, CD2, BTK, FCGR2B, TLR4	1053	130	20430	3.7311	0.000210403	1.40283e-05	1.37177e-05
GOTERM_BP_DIRECT	GO:0006952~defense response	14	1.27389	5.45115e-08	STAT1, STAT2, TAP1, LSP1, CXCL3, IRGM, TAPBP, TNFRSF1A, CXCL11, NOX4, CCR5, FCGR2B, HSPA1B, HSPA1A	1053	40	20430	6.7906	0.000253555	1.58492e-05	1.54983e-05
GOTERM_BP_DIRECT	GO:0006270~DNA replication initiation	11	1.00091	7.7747e-08	PRIM2, POLA2, CDC45, CCNE2, ORC1, CCNE1, MCM10, MCM5, MCM6, CDC6, MCM2	1053	23	20430	9.27908	0.000361613	2.12752e-05	2.08042e-05
GOTERM_BP_DIRECT	GO:0045471~response to ethanol	37	3.3667	2.88663e-07	RGS19, MAOB, TNC, AACS, ICAM1, NEU2, CYP3A9, NPPC, RELN, CASP12, CCND1, MYC, EIF4EBP1, CCL2, HMGCS2, BAK1, RGS7, EGR1, NGFR, SPINK1, UGT1A1, SLC10A1, PRKCB, FN1, NR1H4, TNFRSF1A, CCNE1, CDK1, FAS, CYP2E1, CD68, PPARA, TLR4, S100A9, S100A8, HSPA1B, HSPA1A	1053	276	20430	2.60095	0.00134196	6.90129e-05	6.74849e-05
GOTERM_BP_DIRECT	GO:0031667~response to nutrient levels	30	2.72975	2.91995e-07	PCSK1, SCT, SUV39H1, SLC4A1, NPPB, IL1RL1, HNF4A, CCL5, TK1, SLIT2, PCK1, CTSD, FGF21, SLC34A3, NTRK1, EGR1, ABCG8, SPINK1, SLC10A1, NR1H4, ASNS, NRG1, PRL8A9, COL1A1, MAP1B, GSTA2, LCN2, FAS, CD44, ATF4	1053	196	20430	2.96965	0.00135744	6.90129e-05	6.74849e-05
GOTERM_BP_DIRECT	GO:0071347~cellular response to interleukin-1	21	1.91083	2.96702e-07	FGB, EDN1, ABCC2, FGG, FN1, SERPINA3N, KMO, PSMB9, ICAM1, AKAP12, PYCARD, MYC, CCL5, LCN2, CCL3, CHI3L1, CCL2, FAS, NOX4, PCK1, GBP2	1053	104	20430	3.91765	0.00137931	6.90129e-05	6.74849e-05
GOTERM_BP_DIRECT	GO:0006955~immune response	44	4.00364	4.39571e-07	C1QB, CXCL9, IL1RN, RT1-CE12, IL24, RT1-CE16, LST1, CXCL1, C4BPA, RT1-A2, CST7, CXCL3, CCR1L1, C6, CCL7, CCL5, CXCR3, SLAMF9, CCL4, CCL3, ENPP2, CCR5, CCR2, SECTM1B, CCR1, RT1-CL, TNFSF14, TNFSF15, RT1-EC2, IFI44, SERPINB9, RT1-CE4, TNFRSF1B, RT1-CE2, VAV1, CD2, CXCL10, CXCL11, IL7, TNFSF9, FAS, RT1-S3, CD24, CD244	1053	367	20430	2.32609	0.00204279	9.73754e-05	9.52194e-05
GOTERM_BP_DIRECT	GO:0009636~response to toxic substance	23	2.09281	6.81511e-07	FGA, CDKN1A, DDC, MAOB, CNP, ASNS, GLYAT, BRIP1, CCNB1, RELN, RAD51, CCL5, DDIT3, COL6A1, CCL4, LCN2, CCL3, CDK1, FAS, CYP1B1, TK1, TLR4, ATF4	1053	129	20430	3.45922	0.00316537	0.000144109	0.000140918
GOTERM_BP_DIRECT	GO:0030593~neutrophil chemotaxis	15	1.36488	1.02292e-06	CXCL9, FCER1G, SYK, CXCL1, CXCL3, VAV1, CXCL10, LGALS3, CXCL11, CCL3, SPP1, CCL2, NCKAP1L, S100A9, S100A8	1053	58	20430	5.01768	0.0047473	0.000206896	0.000202315
GOTERM_BP_DIRECT	GO:0031100~animal organ regeneration	19	1.72884	1.44417e-06	PFKFB1, CDKN1A, NNMT, UGT1A1, ANXA3, FLT3, HMGB2, BAAT, CCNA2, SOCS3, NR4A3, CCND1, CCNE1, AXL, CDK1, CCL2, UGT1A2, LCP1, BAK1	1053	95	20430	3.88034	0.00669576	0.00027193	0.000265909
GOTERM_BP_DIRECT	GO:0043065~positive regulation of apoptotic process	47	4.27662	1.4644e-06	HRK, TOP2A, PPP1R15A, KLK1, IL24, CLU, IFIT2, BBC3, PYCARD, SYCE3, LGALS1, CASP12, KLRK1, C6, UBD, E2F1, CYP1B1, SLIT2, BAK1, CTSD, SOX4, PHLDA3, ZBP1, BARD1, NGFR, PRMT2, GADD45B, TNFRSF12A, APAF1, STAT1, TGFB3, IGFBP3, ANXA5, FOSL1, BMP2, GAL, FOLH1, ALDH1A2, DDIT3, IRF1, KCNMA1, LCN2, FAS, NOX4, HRG, TLR4, FAM72A	1053	423	20430	2.15575	0.00678926	0.00027193	0.000265909
GOTERM_BP_DIRECT	GO:0071356~cellular response to tumor necrosis factor	27	2.45678	1.51981e-06	PID1, IL18BP, ICAM1, PYCARD, AKAP12, CCL5, CCL3, CCL2, CYP1B1, APOB, GBP2, CCR5, PCK1, ABCB1B, GBP4, CCR1, EDN1, ABCC2, TNFRSF1B, COL1A1, FABP4, IRF1, GPD1, LCN2, FAS, CHI3L1, BIRC3	1053	178	20430	2.94296	0.00704524	0.00027193	0.000265909
GOTERM_BP_DIRECT	GO:0098586~cellular response to virus	14	1.27389	2.56317e-06	HSP90AA1, IFNB1, FLT3, ADAR, ZC3HAV1, VWCE, POU2F2, PSMB9, CXCL10, TRIM6, S100A6, TLR7, LGALS9, CCL19	1053	54	20430	5.03007	0.0118531	0.000441624	0.000431846
GOTERM_BP_DIRECT	GO:0048245~eosinophil chemotaxis	9	0.818926	3.48065e-06	LGALS3, CCL12, CCL22, CCL7, CCL5, CCL4, CCL3, CCL2, CCL19	1053	20	20430	8.73077	0.0160616	0.000578285	0.000565481
GOTERM_BP_DIRECT	GO:0060326~cell chemotaxis	18	1.63785	4.02556e-06	CCR1, TPBG, HMGB2, PDGFB, CELA1, CXCL1, CXCL3, CCR1L1, CCL5, CXCR3, CCL4, CCL3, ENPP2, CCL19, CCR5, EPHB1, CCR2, HBEGF	1053	92	20430	3.79599	0.0185527	0.000645756	0.000631458
GOTERM_BP_DIRECT	GO:0030335~positive regulation of cell migration	36	3.27571	4.82611e-06	RET, CCL12, CSF1, PDGFB, PIK3CD, LAMC2, FGF1, CCL7, GPNMB, CCL5, CCL4, CCL3, C3AR1, CCL2, CCL19, CCR1, EDN1, CCL22, HSPA5, SPHK1, SEMA4B, FN1, FGR, COL1A1, CXCL10, CPEB1, PINK1, CLDN4, BMP2, ITGAD, ANGPTL3, F2RL1, ITGA5, TLR4, HBEGF, EZH2	1053	298	20430	2.34383	0.022201	0.000736039	0.000719742
GOTERM_BP_DIRECT	GO:0000281~mitotic cytokinesis	14	1.27389	4.90482e-06	PLK1, CKAP2, KIF23, CENPA, CIT, ANLN, RACGAP1, INCENP, STMN1, EFHC1, NUSAP1, BIRC5, MITD1, KIF20A	1053	57	20430	4.76533	0.0225589	0.000736039	0.000719742
GOTERM_BP_DIRECT	GO:0051384~response to glucocorticoid	22	2.00182	6.24745e-06	C1QB, PCSK1, PFKFB1, CDKN1A, IL1RN, UGT1A1, ANXA3, FN1, CXCL1, C3, SOCS3, FABP4, CCND1, CCL5, CCL2, BIRC5, FAS, HMGCS2, CRYAA, PTGDS, A2M, TLR4	1053	136	20430	3.13851	0.028645	0.000908223	0.000888114
GOTERM_BP_DIRECT	GO:0000727~double-strand break repair via break-induced replication	7	0.636943	6.79121e-06	GINS2, CDC45, GINS4, MCM3, MCM4, MCM5, MCM2	1053	11	20430	12.3465	0.031099	0.000957355	0.000936158
GOTERM_BP_DIRECT	GO:0035634~response to stilbenoid	8	0.727934	7.1434e-06	IDI1, GSTA5, GSTA3, GSTA2, CIDEA, LY6D, USP18, IFIT3	1053	16	20430	9.70085	0.0326851	0.000977385	0.000955745
GOTERM_BP_DIRECT	GO:0007052~mitotic spindle organization	13	1.18289	8.02402e-06	PLK2, PLK1, AURKB, AURKA, CCNB1, NUF2, STMN1, TACC3, EFHC1, POC1A, BIRC5, DLGAP5, SPC25	1053	51	20430	4.94553	0.0366398	0.00106651	0.00104289
GOTERM_BP_DIRECT	GO:0071222~cellular response to lipopolysaccharide	36	3.27571	9.32529e-06	CXCL9, IL24, HMGB2, CXCL1, CXCL3, ICAM1, PYCARD, FCGR3A, KLRK1, CCL5, CCL2, HMGCS2, GBP2, CCR5, GBP4, GBP5, ABCC2, IFNB1, STAT1, ARID5A, FN1, NR1H4, TNFRSF1B, KMO, IRGM, SLC7A5, CXCL10, CPEB1, CXCL11, AXL, LCN2, CMPK2, VIM, CD68, FCGR2B, TLR4	1053	307	20430	2.27512	0.0424539	0.00120503	0.00117835
GOTERM_BP_DIRECT	GO:0007584~response to nutrient	23	2.09281	1.36369e-05	ABCG8, KLK1, APAF1, UGT1A1, STAT1, SLC34A1, ACSL5, ACAA1A, SUOX, BRCA2, CD3E, AACS, C2, NPPB, COL1A1, DDIT3, CYP1B1, HMGCS2, MAPT, HAVCR1, PPARA, A2M, PLEC	1053	154	20430	2.89766	0.0614691	0.00171457	0.00167661
GOTERM_BP_DIRECT	GO:0007094~mitotic spindle assembly checkpoint signaling	9	0.818926	1.68973e-05	PLK1, BIRC5, BUB1B, TEX14, TTK, KNTC1, TRIP13, BUB1, MAD2L1	1053	24	20430	7.27564	0.075597	0.00206859	0.00202279
GOTERM_BP_DIRECT	GO:0072378~blood coagulation, fibrin clot formation	6	0.545951	1.76277e-05	FGB, FGA, FGG, FBLN1, F13B, PDIA4	1053	8	20430	14.5513	0.0787325	0.00210267	0.00205611
GOTERM_BP_DIRECT	GO:0042742~defense response to bacterium	25	2.2748	1.84484e-05	NCF1, LYZ2, LGALS4, ADAMTS4, RNF213, SLAMF9, GBP2, CCR5, GBP4, GSDMD, GBP5, FCER1G, SYK, ANXA3, IFNB1, SLC11A1, NR1H4, GZMB, ISG15, SERPINB9, IRGM, TNFRSF1A, NAIP5, BCL3, LCN2	1053	180	20430	2.69468	0.0822431	0.00214555	0.00209804
GOTERM_BP_DIRECT	GO:0006635~fatty acid beta-oxidation	12	1.0919	2.0168e-05	HADHA, ABCD2, ACAA2, EHHADH, ECI1, ECH1, ACAA1B, ACAA1A, HADH, SLC27A2, ACAT1, DECR1	1053	47	20430	4.95363	0.0895557	0.00228833	0.00223767
GOTERM_BP_DIRECT	GO:0071346~cellular response to type II interferon	19	1.72884	2.06665e-05	GBP5, EDN1, STAT1, CAPG, SERPINA3N, IRGM, ICAM1, SOCS3, MYC, CCL5, IRF1, CCL3, CCL2, FAS, LGALS9, VIM, GBP2, TLR4, GBP4	1053	114	20430	3.23362	0.0916646	0.00228906	0.00223838
GOTERM_BP_DIRECT	GO:0032868~response to insulin	22	2.00182	2.3578e-05	IGFBP1, EGR1, FGA, PFKFB1, EGR2, IGFBP3, ABCC5, HMGA1, PDGFB, ICAM1, COL1A1, SOCS3, HADHA, GAL, VGF, CCL5, HMGCS2, HADH, PCK1, PPARA, KCNN4, TLR4	1053	148	20430	2.88404	0.103885	0.00255081	0.00249433
GOTERM_BP_DIRECT	GO:0043066~negative regulation of apoptotic process	57	5.18653	2.82179e-05	DYRK3, CDKN1A, IL1RN, BTG2, HSPB1, CLU, IFIT3, LGALS3, MYC, ADORA1, TIMP1, HELLS, SPHK1, PLAUR, SERPINB9, PRAP1, TNFRSF1A, HCK, NAIP5, BIRC5, ANGPTL4, CRYAA, ATF5, CD44, BIRC3, LTK, PTGER2, VTCN1, AURKA, SLC25A27, FIGNL1, UCP2, FLNA, NCKAP1L, BARD1, NGFR, OPN3, HSPA5, PLK2, PLK1, FN1, NR1H4, ASNS, TTC9, PINK1, LHX3, IL7, AXL, IL2RB, BCL3, CCNG1, CDK1, FAS, RLN1, HSPA1B, HSPA1A, MAD2L1	1053	617	20430	1.79238	0.12302	0.0029834	0.00291735
GOTERM_BP_DIRECT	GO:0035458~cellular response to interferon-beta	12	1.0919	3.06955e-05	TRIM6, IFNB1, STAT1, IRF1, OAS1A, IFI47, IFIT1, GBP2, RGD1309362, IRGM, GBP4, IFIT3	1053	49	20430	4.75144	0.133071	0.00317323	0.00310298
GOTERM_BP_DIRECT	GO:0070374~positive regulation of ERK1 and ERK2 cascade	29	2.63876	3.21381e-05	NDRG4, PDGFB, FGF1, ADRA1A, CCR1L1, ICAM1, PYCARD, AKAP12, C3, GPNMB, CCL3, LGALS9, CCL19, FGF21, CCR1, NTRK1, FGB, FGA, NQO2, TPBG, CARD9, FGG, NRG1, BMP2, F2RL1, CHI3L1, NOX4, TLR4, CD44	1053	235	20430	2.39425	0.138869	0.00319815	0.00312734
GOTERM_BP_DIRECT	GO:0038063~collagen-activated tyrosine kinase receptor signaling pathway	13	1.18289	3.23115e-05	NTRK1, RET, LTK, SYK, FLT3, INSRR, COL1A1, AXL, TSPAN9, COL4A1, COL4A3, ROS1, EPHB1	1053	58	20430	4.34866	0.139563	0.00319815	0.00312734
GOTERM_BP_DIRECT	GO:0008285~negative regulation of cell population proliferation	44	4.00364	3.58573e-05	PPP1R15A, CDKN1A, BTG2, TES, SLFN2, FLT3, IL24, SLFN3, PTH1R, FGFRL1, IFIT3, IL1RL1, NPPC, BRIP1, PTTG1, HNF4A, ADORA1, CYP1B1, SLIT2, BAK1, SOX4, NTRK1, IFNB1, VDR, TGFB3, FBXO2, IGFBP3, TPBG, TNFRSF9, HMGA1, TRPV2, MYO16, RUNX1, FOSL1, CPEB1, BMP2, GAL, ALDH1A2, NOX4, TAX1BP3, HRG, ATF5, HSPA1B, HSPA1A	1053	436	20430	1.95797	0.153641	0.00347517	0.00339823
GOTERM_BP_DIRECT	GO:0044772~mitotic cell cycle phase transition	6	0.545951	3.79744e-05	CCNB2, CCNB1, CCNE1, CKS2, CDK1, CKS1B	1053	9	20430	12.9345	0.161936	0.00353314	0.00345491
GOTERM_BP_DIRECT	GO:0034080~CENP-A containing chromatin assembly	6	0.545951	3.79744e-05	MIS18A, CENPI, HJURP, OIP5, CENPN, CENPA	1053	9	20430	12.9345	0.161936	0.00353314	0.00345491
GOTERM_BP_DIRECT	GO:0010628~positive regulation of gene expression	56	5.09554	4.02433e-05	RET, CNTF, PID1, CSF1, TNC, HMGB2, PIK3CD, CD3E, CLU, TRIM6, MYC, HNF4A, LGALS9, CCR5, LGALS5, SLC11A1, IL16, NRG1, POU3F1, ETV4, TNFRSF1A, ITGAD, ALDH1A2, VSTM2A, TLR4, ATF3, CD44, ATF4, PPP1R15A, PDGFB, FBLN1, IQGAP3, CYP3A9, CDC45, CCL5, E2F1, CCL3, CCL2, APOB, SLC38A2, EGR1, WNT10A, STAT1, VDR, TGFB3, FN1, NR1H4, BMP2, IL7, LCN2, ID4, SPDYA, CDK1, VIM, HSPA1B, HSPA1A	1053	610	20430	1.78114	0.170735	0.00367082	0.00358954
GOTERM_BP_DIRECT	GO:0001666~response to hypoxia	35	3.18471	5.01428e-05	ALAS2, PDGFB, LOXL2, ICAM1, NPPB, NPPC, SOCS3, UBD, UCP2, ADORA1, CCL2, KCNN4, ABCB1B, SOX4, CCR2, EGR1, EDN1, PRMT2, APAF1, TGFB3, IGFBP3, ITGA2, TNFRSF1A, BMP2, DDIT4, KCNMA1, TACC3, FAS, NOX4, ANGPTL4, CRYAA, PPARA, CD24, TLR4, AJUBA	1053	319	20430	2.12871	0.208061	0.00448586	0.00438653
GOTERM_BP_DIRECT	GO:0007565~female pregnancy	22	2.00182	6.30719e-05	IL1RN, ABCC2, IGFBP5, TGFB3, IGFBP3, ITGA2, SPHK1, HSPB1, NRG1, PRL8A9, FOSL1, CYP3A9, CLDN4, IRF1, CYP2D4, PNOC, CYP2D2, LGALS9, MAPT, ITGA5, SLC38A2, PLEC	1053	158	20430	2.7015	0.254291	0.00553605	0.00541348
GOTERM_BP_DIRECT	GO:0000278~mitotic cell cycle	18	1.63785	6.53299e-05	CENPT, CDT1, WDHD1, CENPW, PLK2, PLK1, MASTL, TUBB4B, SKA1, AURKA, CIT, TUBB2B, CENPF, TUBB6, TUBB5, ESPL1, MYBL2, POLE	1053	113	20430	3.09054	0.262084	0.00562805	0.00550344
GOTERM_BP_DIRECT	GO:1904146~positive regulation of meiotic cell cycle process involved in oocyte maturation	6	0.545951	7.27207e-05	CDC20, CPEB1, SPDYA, CDK1, MASTL, AURKA	1053	10	20430	11.641	0.287025	0.00615085	0.00601467
GOTERM_BP_DIRECT	GO:0000086~G2/M transition of mitotic cell cycle	11	1.00091	7.70103e-05	CCNA2, CHEK1, PLK1, CDK1, BIRC5, SKP2, CDC25C, MASTL, FOXM1, CIT, CDC25B	1053	45	20430	4.74264	0.301113	0.00639452	0.00625294
GOTERM_BP_DIRECT	GO:0010971~positive regulation of G2/M transition of mitotic cell cycle	9	0.818926	7.83507e-05	RAD51B, RRM1, CCNB1, CCND1, CDK1, FBXO5, CDC25C, DTL, CDC25B	1053	29	20430	6.02122	0.305458	0.00639452	0.00625294
GOTERM_BP_DIRECT	GO:0002548~monocyte chemotaxis	8	0.727934	8.10941e-05	CCR1, LGALS3, CCL12, PDGFB, CCL3, CCL2, CCR1L1, CCR2	1053	22	20430	7.05517	0.314266	0.00650431	0.0063603
GOTERM_BP_DIRECT	GO:0006260~DNA replication	15	1.36488	9.18771e-05	PRIM2, FEN1, GINS3, DSCC1, CHTF18, RECQL4, FAM111A, POLA2, CHAF1A, ORC1, POLD1, MCM4, MCM6, POLE, MCM2	1053	84	20430	3.46459	0.347818	0.00724428	0.00708388
GOTERM_BP_DIRECT	GO:0051310~metaphase chromosome alignment	7	0.636943	9.41904e-05	CENPF, INCENP, KIF2C, KIF22, FAM83D, CENPQ, SKA1	1053	16	20430	8.48825	0.3548	0.0073029	0.0071412
GOTERM_BP_DIRECT	GO:0009612~response to mechanical stimulus	19	1.72884	9.92409e-05	BTG2, CSF1, STAT1, TNC, ASNS, PPL, FOSL1, COL1A1, SCEL, COL3A1, CCNB1, BMP2, RELN, MAP1B, COL6A1, CHI3L1, CCL2, HSPA1B, HSPA1A	1053	128	20430	2.87994	0.369783	0.00756834	0.00740077
GOTERM_BP_DIRECT	GO:0045214~sarcomere organization	11	1.00091	0.000113832	CSRP3, MYBPC2, NEURL2, ACTN1, TNNT2, FLNC, MYPN, MYH6, LMOD2, MYH7, PLEC	1053	47	20430	4.54083	0.411145	0.00854105	0.00835194
GOTERM_BP_DIRECT	GO:0061844~antimicrobial humoral immune response mediated by antimicrobial peptide	18	1.63785	0.000126004	CXCL9, CCL12, CCL22, CXCL1, CXCL3, NPPB, CXCL10, LGALS3, CXCL11, CCL7, CCL5, CCL4, CCL3, CCL2, HIST3H2BA, CCL19, HRG, S100A9	1053	119	20430	2.93471	0.443568	0.00927943	0.00907398
GOTERM_BP_DIRECT	GO:0042270~protection from natural killer cell mediated cytotoxicity	6	0.545951	0.000127662	RT1-CE12, RT1-CE16, TAP1, SERPINB9, RT1-A2, CLEC2D	1053	11	20430	10.5828	0.447842	0.00927943	0.00907398
GOTERM_BP_DIRECT	GO:0006874~intracellular calcium ion homeostasis	18	1.63785	0.000139885	CCR1, EDN1, CCL12, VDR, PRKCB, PTH1R, CCR1L1, TPCN2, NPPC, CSRP3, XK, CCL5, CCL3, SPP1, CCL2, ANXA7, CCR2, ATF4	1053	120	20430	2.91026	0.478368	0.0100115	0.00978982
GOTERM_BP_DIRECT	GO:0030198~extracellular matrix organization	23	2.09281	0.000162917	COL18A1, COL15A1, COL16A1, COL27A1, FN1, FBLN1, OLFML2A, COLQ, NFKB2, COL1A1, ADAMTS4, LGALS3, COL3A1, COL1A2, ELF3, ADAMTS1, COL4A1, ADAMTSL3, COL5A3, COL4A3, COL6A1, BCL3, MPZL3	1053	181	20430	2.46541	0.531374	0.0114831	0.0112289
GOTERM_BP_DIRECT	GO:0019722~calcium-mediated signaling	18	1.63785	0.000171709	CCR1, EDN1, SYK, SPHK1, ITGAL, CD3E, CCR1L1, TPCN2, TREML1, TRPM2, FCGR3A, VSNL1, CXCR3, C3AR1, CCL3, CCR5, CD24, CCR2	1053	122	20430	2.86255	0.550158	0.0119223	0.0116583
GOTERM_BP_DIRECT	GO:0006915~apoptotic process	45	4.09463	0.000185572	HRK, PPP1R15A, IL24, PCSK9, ADAR, AURKA, BBC3, SYCE3, LGALS1, CASP12, CHEK1, TRIM69, BAK1, CCR5, RELT, RNF152, ZBP1, NGFR, HELLS, SIVA1, RIPK3, APAF1, PRKCB, IGFBP3, TNFRSF9, CIDEA, EMP3, TNFRSF1A, NAIP5, IFI27, LHX3, AXL, DDIT3, IRF1, COL6A1, DDIT4, CDK1, FAS, CHI3L1, BIRC5, CRYAA, S100A9, S100A8, MCM2, BIRC3	1053	483	20430	1.80761	0.578258	0.0126953	0.0124142
GOTERM_BP_DIRECT	GO:0048678~response to axon injury	13	1.18289	0.000189613	NTRK1, PCSK1, PDGFB, RANGAP1, CLU, NPPC, LGALS1, RELN, AXL, MAP1B, DPYSL3, SARM1, CDK1	1053	69	20430	3.65539	0.586113	0.0127838	0.0125007
GOTERM_BP_DIRECT	GO:0008284~positive regulation of cell population proliferation	51	4.64058	0.000206847	CNTF, CSF1, FLT3, IL24, RTKN2, TNC, IRS2, LAMC2, PTH1R, FOXM1, FGF1, CLU, CDC20, LGALS3, ESM1, CCND1, MYC, ENPP2, TIMP1, FBXO5, SOX4, EDN1, SPHK1, NRG1, RAD51B, HCK, ITGAD, ALDH1A2, HCLS1, KIF20B, ATF3, HBEGF, KLK1, PDGFB, SLC25A27, RECQL4, CDC45, CXCR3, FGF21, RRM2, STAT1, TGFB3, FN1, CXCL10, BMP2, KLF5, FABP4, PRC1, ID4, SPDYA, EZH2	1053	574	20430	1.72385	0.618006	0.0137313	0.0134273
GOTERM_BP_DIRECT	GO:0010818~T cell chemotaxis	6	0.545951	0.000209571	CXCL10, CXCL11, TNFSF14, CXCR3, CCL3, PLEC	1053	12	20430	9.70085	0.622818	0.0137313	0.0134273
GOTERM_BP_DIRECT	GO:0043525~positive regulation of neuron apoptotic process	16	1.45587	0.000223349	HRK, EGR1, NQO2, PCSK9, BBC3, TNFRSF1A, CASP12, PPP2R2B, DDIT3, KCNMA1, LCN2, CCL3, FAS, MYBL2, CCR5, ATF4	1053	102	20430	3.04341	0.64624	0.0144309	0.0141113
GOTERM_BP_DIRECT	GO:0032757~positive regulation of interleukin-8 production	13	1.18289	0.000250538	SYK, PYCARD, CD2, FCNB, DDIT3, CHI3L1, F2RL1, TLR7, LGALS9, TLR4, CD244, HSPA1B, HSPA1A	1053	71	20430	3.55243	0.68828	0.0159658	0.0156123
GOTERM_BP_DIRECT	GO:0032355~response to estradiol	26	2.36579	0.000270389	PDGFB, CXCL1, ENO2, BRCA2, AURKA, C3, CYP3A9, SOCS3, CCND1, MYC, CYP1B1, APOB, SLC34A2, FGA, ABCC2, VDR, SLC34A1, COL1A1, CCNA2, IFI27, CCNE1, ALDH1A2, MAP1B, VIM, FCGR2B, EZH2	1053	226	20430	2.23206	0.715784	0.016998	0.0166216
GOTERM_BP_DIRECT	GO:0007169~cell surface receptor protein tyrosine kinase signaling pathway	15	1.36488	0.000279355	NTRK1, RET, LTK, SYK, CSF1, FLT3, INSRR, NRG1, FGR, HCK, DOK2, DOK3, AXL, LCP2, ROS1	1053	93	20430	3.12931	0.727397	0.0173274	0.0169438
GOTERM_BP_DIRECT	GO:0006974~DNA damage response	34	3.09372	0.000285307	TOP2A, MDC1, CDKN1A, BTG2, UBA7, SUV39H1, MCM10, BRCA2, NPAS2, RAD54B, BBC3, RAD51AP1, RASSF1, CCND1, MYC, CHEK1, RAD54L, FBXO5, ATAD5, PRAP1, BATF, TRAIP, FAM111A, SFPQ, RAD51, FANCD2, UBE2T, BCL3, SPDYA, CDK1, TIMELESS, MAPT, DTL, RAD18	1053	335	20430	1.96913	0.734845	0.0174638	0.0170771
GOTERM_BP_DIRECT	GO:0051897~positive regulation of phosphatidylinositol 3-kinase/protein kinase B signal transduction	25	2.2748	0.000289609	RET, CNTF, LTK, PDGFB, IRS2, RELN, CCL5, CCL3, CCL19, NTRK1, NGFR, IGFBP5, GDF15, TPBG, FN1, NRG1, VAV1, FGR, PINK1, AXL, F2RL1, HCLS1, CHI3L1, NOX4, HBEGF	1053	214	20430	2.26655	0.7401	0.0174969	0.0171095
GOTERM_BP_DIRECT	GO:0070527~platelet aggregation	11	1.00091	0.000323924	FGB, FGA, RAP2B, TSPAN9, PLEK, FGG, FLNA, HSPB1, HBB, CLIC1, PDIA4	1053	53	20430	4.02677	0.778457	0.0192379	0.018812
GOTERM_BP_DIRECT	GO:0042102~positive regulation of T cell proliferation	13	1.18289	0.000327349	SASH3, SLC4A1, VTCN1, ITGAL, CD3E, CORO1A, SLC7A1, CCDC88B, CCL5, NCKAP1L, CCL19, CD276, ZP4	1053	73	20430	3.4551	0.78196	0.0192379	0.018812
GOTERM_BP_DIRECT	GO:0043123~positive regulation of canonical NF-kappaB signal transduction	26	2.36579	0.000330832	ZC3HAV1, PYCARD, TRIM6, LGALS1, TIFAB, UBD, TIFA, FLNA, LGALS9, CCL19, SECTM1B, EDN1, TNFSF14, TNFSF15, PRKCB, PLK2, CARD9, TNFRSF1A, BST2, PINK1, PELI1, F2RL1, TLR7, S100A4, TLR4, AJUBA	1053	229	20430	2.20281	0.785466	0.0192379	0.018812
GOTERM_BP_DIRECT	GO:0050729~positive regulation of inflammatory response	15	1.36488	0.000349961	GSDMD, ZBP1, IL16, TNFRSF1A, PYCARD, IL1RL1, LGALS1, CASP12, FABP4, CAMK2N1, CCL3, TLR4, S100A9, S100A8, CCR2	1053	95	20430	3.06343	0.803737	0.020099	0.019654
GOTERM_BP_DIRECT	GO:0045766~positive regulation of angiogenesis	22	2.00182	0.000369789	NTRK1, ANXA3, PRKCB, SPHK1, PIK3CD, HSPB1, CELA1, FGF1, RUNX1, TNFRSF1A, C3, LGALS3, C6, ITGAD, WNK1, CCL5, CXCR3, AKT3, C3AR1, ANGPTL3, CHI3L1, CYP1B1	1053	179	20430	2.38457	0.821037	0.0209788	0.0205143
GOTERM_BP_DIRECT	GO:0006958~complement activation, classical pathway	9	0.818926	0.000400842	C4B, C1QB, C3, C1QA, C6, IGH-6, MASP2, C4BPA, C2	1053	36	20430	4.85043	0.845118	0.022199	0.0217075
GOTERM_BP_DIRECT	GO:0046034~ATP metabolic process	9	0.818926	0.000400842	NT5E, FIGNL1, ATP1A2, SLC25A25, MYH6, HSPA1B, MYH7, HSPA1A, ATP6V1B1	1053	36	20430	4.85043	0.845118	0.022199	0.0217075
GOTERM_BP_DIRECT	GO:0051984~positive regulation of chromosome segregation	6	0.545951	0.000485871	NCAPG2, NCAPG, NCAPD2, CDC6, RAD18, SMC2	1053	14	20430	8.31502	0.895735	0.0265914	0.0260027
GOTERM_BP_DIRECT	GO:0032753~positive regulation of interleukin-4 production	8	0.727934	0.000540981	SASH3, SLC7A5, FCER1G, RT1-CE12, SYK, LGALS9, RT1-A2, CD3E	1053	29	20430	5.3522	0.919325	0.0292633	0.0286154
GOTERM_BP_DIRECT	GO:0048661~positive regulation of smooth muscle cell proliferation	14	1.27389	0.000549218	EGR1, EDN1, STAT1, ITGA2, PDGFB, NR4A3, ORC1, MYC, CCL5, C3AR1, SKP2, KCNN4, TLR4, HBEGF	1053	88	20430	3.08664	0.922359	0.0293674	0.0287172
GOTERM_BP_DIRECT	GO:0007229~integrin-mediated signaling pathway	16	1.45587	0.000565932	FCER1G, SYK, ITGA2, PLEK, FN1, CIB2, ISG15, ITGAL, VAV1, PRAM1, FGR, COL3A1, DIAPH3, ITGAD, MADCAM1, ITGA5	1053	111	20430	2.79664	0.928171	0.0299172	0.0292548
GOTERM_BP_DIRECT	GO:0071260~cellular response to mechanical stimulus	19	1.72884	0.000614895	EGR1, TNFSF14, ITGA2, PDGFB, NRG1, ATP1A2, TNFRSF1A, NPPB, COL1A1, IL1RL1, BMP2, IRF1, CHEK1, FAS, TLR7, BAK1, SLC38A2, TLR4, PLEC	1053	148	20430	2.49076	0.94281	0.0321404	0.0314288
GOTERM_BP_DIRECT	GO:0007623~circadian rhythm	19	1.72884	0.000666481	NTRK1, EGR1, NGFR, DDC, SUV39H1, MTTP, BHLHE41, SLC4A1, NPAS2, HS3ST2, CLDN4, COL6A1, KCNMA1, ID4, TIMELESS, FAS, PRKG2, ATF5, ATF4	1053	149	20430	2.47404	0.955018	0.0344497	0.0336869
GOTERM_BP_DIRECT	GO:0070106~interleukin-27-mediated signaling pathway	6	0.545951	0.000698032	OAS1I, STAT1, MX1, OAS1A, OASL2, OASL	1053	15	20430	7.76068	0.961163	0.0352961	0.0345147
GOTERM_BP_DIRECT	GO:0051764~actin crosslink formation	6	0.545951	0.000698032	GAS2L3, DIAPH3, TNNT2, DPYSL3, GAS2, FLNA	1053	15	20430	7.76068	0.961163	0.0352961	0.0345147
GOTERM_BP_DIRECT	GO:2000379~positive regulation of reactive oxygen species metabolic process	9	0.818926	0.000710668	CDKN1A, NQO2, PID1, RIPK3, DUOXA1, LCN2, PDGFB, CYP1B1, NOX4	1053	39	20430	4.47732	0.963382	0.0355487	0.0347616
GOTERM_BP_DIRECT	GO:0032689~negative regulation of type II interferon production	10	0.909918	0.000784932	IL1RL1, IFNB1, AXL, DDIT3, NR1H4, LGALS9, IRGM, TLR4, CD276, LGALS5	1053	49	20430	3.95953	0.974085	0.0388458	0.0379857
Category	Term	Count	%	PValue	Genes	List Total	Pop Hits	Pop Total	Fold Enrichment	Bonferroni	Benjamini	FDR
KEGG_PATHWAY	rno04110:Cell cycle	41	3.73066	1.26258e-14	CDKN1A, BUB1B, TTK, PKMYT1, AURKB, CDC20, CCNB2, CCNB1, CDC45, PTTG1, ORC1, CCND1, MYC, CHEK1, E2F1, FBXO5, SKP2, BUB1, YWHAH, CDT1, GADD45B, TGFB3, PLK1, CDC6, CDC25C, CDC25B, CCNA2, CCNA1, RBL1, DBF4, ESPL1, CCNE2, CCNE1, CDK1, MCM3, MCM4, MCM5, TRIP13, MCM6, MAD2L1, MCM2	617	160	9898	4.1108	4.18932e-12	4.17915e-12	3.21958e-12
KEGG_PATHWAY	rno04061:Viral protein interaction with cytokine and cytokine receptor	24	2.1838	8.4425e-10	CCR1, CXCL9, CCL12, CCL22, TNFSF14, CSF1, IL24, CXCL1, TNFRSF1B, CXCL3, CCR1L1, TNFRSF1A, CXCL10, CXCL11, CCL7, CCL5, CXCR3, IL2RB, CCL4, CCL3, CCL2, CCL19, CCR5, CCR2	617	84	9898	4.58347	2.79447e-07	1.39723e-07	1.07642e-07
KEGG_PATHWAY	rno05169:Epstein-Barr virus infection	42	3.82166	1.47231e-09	OAS1I, CDKN1A, RT1-CE12, RT1-CE16, OAS1A, PIK3CD, RT1-A2, ITGAL, CD3E, ICAM1, CCND1, MYC, AKT3, E2F1, BAK1, SKP2, SYK, ENTPD3, GADD45B, APAF1, IFNB1, STAT1, STAT2, TAP1, ISG15, RT1-CE4, RT1-CE2, TAPBP, NFKB2, CCNA2, CCNA1, CXCL10, CCNE2, CCNE1, BTK, IRF7, FAS, RT1-S3, VIM, NFKBIE, IRF9, CD44	617	236	9898	2.85496	4.87334e-07	1.62445e-07	1.25146e-07
KEGG_PATHWAY	rno04060:Cytokine-cytokine receptor interaction	44	4.00364	1.41804e-08	CCL12, CXCL9, IL1RN, CNTF, CSF1, IL24, CXCL1, CXCL3, CCR1L1, IL1RL1, CCL7, CCL5, CXCR3, CCL4, CCL3, IL21R, CCL2, TNFRSF17, CCL19, CCR5, RELT, CCR2, CCR1, NGFR, CCL22, TNFSF14, TNFRSF12A, TNFSF15, GDF15, IFNB1, TGFB3, IL1R2, TNFRSF9, IL16, IL17RE, TNFRSF1B, TNFRSF1A, CXCL10, CXCL11, BMP2, IL7, IL2RB, TNFSF9, FAS	617	274	9898	2.57611	4.6937e-06	1.17343e-06	9.04e-07
KEGG_PATHWAY	rno05168:Herpes simplex virus 1 infection	36	3.27571	5.56915e-07	OAS1I, CCL12, RT1-CE12, RT1-CE16, OAS1A, PIK3CD, RT1-A2, ZC3HAV1, CFP, C3, SOCS3, CCL5, AKT3, EIF4EBP1, CCL2, BAK1, SYK, TNFSF14, APAF1, IFNB1, STAT1, STAT2, CARD9, TAP1, RT1-CE4, POU2F2, RT1-CE2, TAPBP, TNFRSF1A, BST2, IRF7, FAS, RT1-S3, ITGA5, IRF9, BIRC3	617	228	9898	2.53297	0.000184322	3.68678e-05	2.84027e-05
KEGG_PATHWAY	rno04668:TNF signaling pathway	24	2.1838	9.18209e-07	EDN1, CCL12, RIPK3, CSF1, IFNB1, RHBDF2, PIK3CD, IFI47, CXCL1, TNFRSF1B, CXCL3, ICAM1, TNFRSF1A, CXCL10, SOCS3, CREB3L3, CCL5, IRF1, AKT3, BCL3, CCL2, FAS, ATF4, BIRC3	617	119	9898	3.23539	0.000303881	5.06545e-05	3.90239e-05
KEGG_PATHWAY	rno05165:Human papillomavirus infection	48	4.36761	1.1581e-06	CDKN1A, RT1-CE12, RT1-CE16, TNC, PIK3CD, LAMC2, RT1-A2, OASL, RELN, CREB3L3, CCND1, AKT3, E2F1, SPP1, EIF4EBP1, BAK1, OASL2, ATP6V1C2, WNT10A, LAMB3, IFNB1, STAT1, STAT2, MX2, ITGA2, MX1, FN1, ISG15, RT1-CE4, RT1-CE2, TNFRSF1A, COL1A1, CCNA2, CCNA1, COL1A2, RBL1, CCNE2, CCNE1, COL4A1, PPP2R2B, IRF1, COL4A3, COL6A1, FAS, RT1-S3, ITGA5, IRF9, ATP6V1B1	617	363	9898	2.12127	0.000383256	5.47614e-05	4.21878e-05
KEGG_PATHWAY	rno04820:Cytoskeleton in muscle cells	35	3.18471	2.16016e-06	SPTBN4, ATP1A2, FBLN1, ENO2, MYPN, LMNB2, LMOD2, CSRP3, TNNI1, XIRP2, FLNC, SGCG, TMOD1, MYBPC2, COL27A1, ITGA2, TNNC2, FN1, AMPD1, NEB, COL1A1, COL3A1, COL1A2, DIAPH3, COL4A1, TNNT2, COL5A3, COL4A3, COL6A1, ITGA5, VIM, MYH6, PLEC, FBN1, MYH7	617	231	9898	2.43063	0.000714757	8.93765e-05	6.8855e-05
KEGG_PATHWAY	rno04062:Chemokine signaling pathway	30	2.72975	2.43895e-06	CCL12, CXCL9, NCF1, PIK3CD, CXCL1, ADCY2, CXCL3, CCR1L1, CCL7, CCL5, CXCR3, CCL4, AKT3, CCL3, RAC2, CCL2, CCL19, CCR5, CCR2, CCR1, CCL22, STAT1, PRKCB, STAT2, VAV1, FGR, HCK, CXCL10, CXCL11, GNB4	617	182	9898	2.64431	0.000806967	8.96991e-05	6.91036e-05
KEGG_PATHWAY	rno05222:Small cell lung cancer	21	1.91083	3.1797e-06	CDKN1A, GADD45B, APAF1, LAMB3, ITGA2, FN1, PIK3CD, LAMC2, CKS1B, CCND1, CCNE2, CCNE1, COL4A1, MYC, COL4A3, AKT3, E2F1, CKS2, BAK1, SKP2, BIRC3	617	101	9898	3.33549	0.00105193	9.71394e-05	7.48355e-05
KEGG_PATHWAY	rno05166:Human T-cell leukemia virus 1 infection	37	3.3667	3.2282e-06	CDKN1A, RT1-CE12, RT1-CE16, PIK3CD, BUB1B, ADCY2, RT1-A2, ITGAL, CD3E, ICAM1, CDC20, CCNB2, PTTG1, CREB3L3, CCND1, MYC, CHEK1, AKT3, E2F1, EGR1, EGR2, TGFB3, IL1R2, RT1-CE4, RT1-CE2, NFKB2, TNFRSF1A, FOSL1, CCNA2, CCNA1, ESPL1, CCNE2, CCNE1, IL2RB, RT1-S3, ATF4, MAD2L1	617	256	9898	2.31859	0.00106796	9.71394e-05	7.48355e-05
KEGG_PATHWAY	rno04610:Complement and coagulation cascades	19	1.72884	5.1425e-06	FGB, C1QB, C1QA, FGA, F10, FGG, PLAUR, C4BPA, CLU, KNG1, C2, C3, C4B, C6, C3AR1, MASP2, F13B, MASP1, A2M	617	87	9898	3.50346	0.00170073	0.000141847	0.000109278
KEGG_PATHWAY	rno05160:Hepatitis C	28	2.54777	7.21439e-06	OAS1I, CDKN1A, OAS1A, PIK3CD, IFIT1, CLDN22, SOCS3, CCND1, MYC, AKT3, E2F1, BAK1, YWHAH, RSAD2, APAF1, IFNB1, STAT1, STAT2, MX2, MX1, TNFRSF1A, CXCL10, CLDN4, PPP2R2B, IRF7, FAS, PPARA, IRF9	617	172	9898	2.61151	0.00238512	0.000183689	0.000141513
KEGG_PATHWAY	rno05146:Amoebiasis	20	1.81984	9.02188e-06	LAMB3, TGFB3, PRKCB, ACTN1, IL1R2, FN1, PIK3CD, HSPB1, LAMC2, SERPINB9, CXCL1, CXCL3, COL1A1, GNA14, COL3A1, COL1A2, SERPINB6B, COL4A1, COL4A3, TLR4	617	99	9898	3.24084	0.0029818	0.000213188	0.000164239
KEGG_PATHWAY	rno05162:Measles	26	2.36579	9.66111e-06	OAS1I, OAS1A, PIK3CD, ADAR, CD3E, BBC3, CCND1, AKT3, BAK1, APAF1, IFNB1, STAT1, STAT2, MX2, MX1, CCNE2, CCNE1, IL2RB, IRF7, FAS, TLR7, FCGR2B, TLR4, IRF9, HSPA1B, HSPA1A	617	155	9898	2.69094	0.00319273	0.000213188	0.000164239
KEGG_PATHWAY	rno04914:Progesterone-mediated oocyte maturation	19	1.72884	1.17147e-05	HSP90AA1, PLK1, PIK3CD, ADCY2, KIF22, CDC25C, PKMYT1, AURKA, CDC25B, CCNA2, CCNA1, CCNB2, CPEB1, CCNB1, AKT3, SPDYA, CDK1, BUB1, MAD2L1	617	92	9898	3.31305	0.00387008	0.000242348	0.000186703
KEGG_PATHWAY	rno05164:Influenza A	28	2.54777	2.80561e-05	OAS1I, CCL12, OAS1A, PIK3CD, ADAR, ICAM1, PYCARD, SOCS3, CCL5, AKT3, CCL2, BAK1, PRSS3, RSAD2, APAF1, IFNB1, STAT1, PRKCB, STAT2, MX2, MX1, TNFRSF1A, CXCL10, IRF7, FAS, TLR7, TLR4, IRF9	617	185	9898	2.428	0.0092437	0.000546268	0.000420841
KEGG_PATHWAY	rno04151:PI3K-Akt signaling pathway	43	3.91265	4.20011e-05	RET, CDKN1A, CHRM1, CSF1, FLT3, TNC, PDGFB, PIK3CD, LAMC2, FGF1, RELN, CREB3L3, CCND1, MYC, AKT3, SPP1, EIF4EBP1, PCK1, FGF21, YWHAH, NTRK1, NGFR, HSP90AA1, SYK, LAMB3, IFNB1, ITGA2, FN1, COL1A1, COL1A2, CCNE2, CCNE1, COL4A1, IL7, PPP2R2B, COL4A3, COL6A1, DDIT4, IL2RB, GNB4, ITGA5, TLR4, ATF4	617	356	9898	1.93767	0.0138065	0.000734489	0.000565845
KEGG_PATHWAY	rno05203:Viral carcinogenesis	31	2.82075	4.2161e-05	CDKN1A, RT1-CE12, RT1-CE16, PIK3CD, RT1-A2, CDC20, C3, CREB3L3, CCND1, CHEK1, HIST3H2BA, BAK1, SKP2, CCR5, YWHAH, EGR2, SYK, ACTN1, RT1-CE4, RT1-CE2, NFKB2, CCNA2, CCNA1, RBL1, CCNE2, CCNE1, CDK1, IRF7, RT1-S3, IRF9, ATF4	617	221	9898	2.25025	0.0138586	0.000734489	0.000565845
KEGG_PATHWAY	rno03030:DNA replication	11	1.00091	6.08307e-05	PRIM2, FEN1, POLA2, POLE2, POLD1, MCM3, MCM4, MCM5, MCM6, POLE, MCM2	617	37	9898	4.76928	0.0199342	0.00100675	0.000775591
KEGG_PATHWAY	rno05163:Human cytomegalovirus infection	34	3.09372	6.93123e-05	CCL12, CDKN1A, RT1-CE12, PTGER2, RT1-CE16, PIK3CD, ADCY2, RT1-A2, CCR1L1, CREB3L3, CCND1, MYC, CCL5, CCL4, AKT3, CCL3, E2F1, EIF4EBP1, RAC2, CCL2, BAK1, CCR5, CCR1, IFNB1, PRKCB, TAP1, RT1-CE4, RT1-CE2, TAPBP, TNFRSF1A, GNB4, FAS, RT1-S3, ATF4	617	260	9898	2.09782	0.022682	0.00105183	0.000810319
KEGG_PATHWAY	rno05167:Kaposi sarcoma-associated herpesvirus infection	31	2.82075	6.99099e-05	CDKN1A, RT1-CE12, RT1-CE16, PDGFB, PIK3CD, CXCL1, RT1-A2, CXCL3, CCR1L1, ICAM1, C3, CCND1, MYC, AKT3, E2F1, BAK1, CCR5, CCR1, SYK, IFNB1, STAT1, STAT2, RT1-CE4, RT1-CE2, TNFRSF1A, HCK, GNB4, IRF7, FAS, RT1-S3, IRF9	617	227	9898	2.19078	0.0228753	0.00105183	0.000810319
KEGG_PATHWAY	rno04621:NOD-like receptor signaling pathway	27	2.45678	8.27255e-05	OAS1I, CCL12, OAS1A, CXCL1, CXCL3, PYCARD, TRPM2, CASP12, CCL5, CCL2, GBP2, GBP4, GSDMD, GBP5, HSP90AA1, RIPK3, IFNB1, STAT1, STAT2, CARD9, TRPV2, IRGM, NAIP5, IRF7, TLR4, IRF9, BIRC3	617	186	9898	2.3287	0.0270118	0.00119053	0.000917174
KEGG_PATHWAY	rno04218:Cellular senescence	27	2.45678	9.90974e-05	CDKN1A, RT1-CE12, RT1-CE16, PIK3CD, RT1-A2, FOXM1, CCNB2, CCNB1, CCND1, MYC, CHEK1, AKT3, E2F1, EIF4EBP1, MYBL2, GADD45B, TGFB3, IGFBP3, RT1-CE4, RT1-CE2, CCNA2, CCNA1, RBL1, CCNE2, CCNE1, CDK1, RT1-S3	617	188	9898	2.30392	0.0322707	0.00136672	0.00105291
KEGG_PATHWAY	rno04115:p53 signaling pathway	16	1.45587	0.000119947	CDKN1A, RRM2, SIVA1, GADD45B, APAF1, IGFBP3, BBC3, CCNB2, CCNB1, CCND1, CCNE2, CCNE1, CHEK1, CCNG1, CDK1, FAS	617	81	9898	3.16882	0.038927	0.0015881	0.00122346
KEGG_PATHWAY	rno00071:Fatty acid degradation	12	1.0919	0.000199257	GCDH, HADHA, ACAA2, ACOX1, EHHADH, ECI1, ACSL5, ACAA1B, ACAA1A, CYP4A3, HADH, ACAT1	617	50	9898	3.85011	0.0638324	0.00253347	0.00195177
KEGG_PATHWAY	rno04974:Protein digestion and absorption	18	1.63785	0.000214312	COL18A1, SLC15A1, COL15A1, COL16A1, COL27A1, KCNJ13, ATP1A2, COL1A1, COL3A1, COL1A2, CTRL, COL4A1, COL5A3, COL4A3, COL6A1, PRSS3, KCNN4, SLC38A2	617	104	9898	2.77652	0.0684868	0.00253347	0.00195177
KEGG_PATHWAY	rno04933:AGE-RAGE signaling pathway in diabetic complications	18	1.63785	0.000214312	EGR1, EDN1, CCL12, STAT1, TGFB3, PRKCB, FN1, PIK3CD, ICAM1, COL1A1, COL3A1, COL1A2, CCND1, COL4A1, COL4A3, AKT3, CCL2, NOX4	617	104	9898	2.77652	0.0684868	0.00253347	0.00195177
KEGG_PATHWAY	rno05142:Chagas disease	18	1.63785	0.000271132	C1QB, C1QA, CCL12, IFNB1, TGFB3, PIK3CD, CD3E, KNG1, TNFRSF1A, C3, GNA14, PPP2R2B, CCL5, AKT3, CCL3, CCL2, FAS, TLR4	617	106	9898	2.72414	0.0858466	0.00309465	0.00238409
KEGG_PATHWAY	rno05161:Hepatitis B	24	2.1838	0.000312339	CDKN1A, EGR2, APAF1, IFNB1, STAT1, SLC10A1, TGFB3, PRKCB, STAT2, PIK3CD, CCNA2, CCNA1, CASP12, CREB3L3, CCNE2, CCNE1, MYC, AKT3, E2F1, IRF7, BIRC5, FAS, TLR4, ATF4	617	169	9898	2.27817	0.098234	0.00344614	0.00265488
KEGG_PATHWAY	rno04114:Oocyte meiosis	19	1.72884	0.000381012	PLK1, ADCY2, CDC25C, PKMYT1, AURKA, CDC20, CCNB2, CPEB1, CCNB1, PTTG1, ESPL1, CCNE2, CCNE1, SPDYA, CDK1, FBXO5, BUB1, YWHAH, MAD2L1	617	119	9898	2.56135	0.118508	0.00406822	0.00313413
KEGG_PATHWAY	rno04814:Motor proteins	25	2.2748	0.00088525	DNAH1, DNAH7, KIF15, TUBB6, TUBB5, TNNI1, DYNLT1, TNNC2, KIF23, KIF22, TUBB4B, MYO16, TUBB2B, KIF18A, KIFC2, MYO3B, TNNT2, DYNLRB2, KIF2C, KIF20A, KIF20B, MYO1F, MYH6, MYH7, MYO1G	617	193	9898	2.078	0.254088	0.00915681	0.00705434
KEGG_PATHWAY	rno04210:Apoptosis	20	1.81984	0.00114325	NTRK1, HRK, PARP3, GADD45B, APAF1, CTSZ, PIK3CD, GZMB, LMNB2, BBC3, TNFRSF1A, CASP12, DDIT3, AKT3, BIRC5, FAS, BAK1, CTSD, ATF4, BIRC3	617	141	9898	2.27548	0.315203	0.0114672	0.00883421
KEGG_PATHWAY	rno01524:Platinum drug resistance	15	1.36488	0.0012513	TOP2A, CDKN1A, ABCC2, APAF1, PIK3CD, MGST2, BBC3, GSTA5, GSTA3, GSTA2, AKT3, BIRC5, FAS, BAK1, BIRC3	617	90	9898	2.67369	0.33929	0.0121818	0.00938476
KEGG_PATHWAY	rno05200:Pathways in cancer	56	5.09554	0.00141631	RET, CDKN1A, FLT3, PIK3CD, LAMC2, BRCA2, FGF1, CKS1B, BBC3, RASSF1, CCND1, MYC, AKT3, RAC2, SKP2, EDN1, HSP90AA1, APAF1, PRKCB, ITGA2, RUNX1, CCNA2, CCNA1, CCNE2, CCNE1, COL4A1, COL4A3, CKS2, BIRC5, BIRC3, PTGER2, PDGFB, MGST2, ADCY2, KNG1, E2F1, BAK1, FGF21, NTRK1, WNT10A, LAMB3, GADD45B, STAT1, TGFB3, STAT2, FN1, NFKB2, BMP2, RAD51, GSTA5, GSTA3, IL7, GSTA2, IL2RB, GNB4, FAS	617	588	9898	1.52782	0.374454	0.0133942	0.0103188
KEGG_PATHWAY	rno04620:Toll-like receptor signaling pathway	16	1.45587	0.00169009	CXCL9, IFNB1, STAT1, STAT2, PIK3CD, CXCL10, CXCL11, CCL5, AKT3, CCL4, CCL3, SPP1, IRF7, TLR7, TLR4, IRF9	617	103	9898	2.49198	0.42873	0.0155394	0.0119715
KEGG_PATHWAY	rno04650:Natural killer cell mediated cytotoxicity	16	1.45587	0.00225904	FCER1G, SYK, IFNB1, PRKCB, PIK3CD, GZMB, ITGAL, VAV1, ICAM1, NCR1, FCGR3A, KLRK1, SH3BP2, RAC2, FAS, LCP2	617	106	9898	2.42146	0.526965	0.0202092	0.015569
KEGG_PATHWAY	rno04145:Phagosome	24	2.1838	0.00243163	MSR1, RT1-CE12, NCF1, ITGA2, RT1-CE16, STX7, TAP1, RT1-CE4, RT1-A2, TUBB4B, RT1-CE2, CORO1A, C3, FCGR3A, TUBB2B, TUBB6, TUBB5, RT1-S3, ITGA5, PLA2R1, FCGR2B, TLR4, ATP6V1B1, ATP6V1C2	617	196	9898	1.96434	0.553292	0.0211808	0.0163175
KEGG_PATHWAY	rno04936:Alcoholic liver disease	19	1.72884	0.00259542	C1QB, C1QA, PRKAB2, IFNB1, CXCL1, CXCL3, C2, TNFRSF1A, C3, C4B, CCND1, ACOX1, AKT3, C3AR1, FAS, NOX4, CYP2E1, PPARA, TLR4	617	140	9898	2.17715	0.576923	0.0220278	0.0169701
KEGG_PATHWAY	rno05417:Lipid and atherosclerosis	26	2.36579	0.00300979	CCL12, NCF1, PIK3CD, CXCL1, CXCL3, ICAM1, PYCARD, CCL5, AKT3, CCL3, CCL2, APOB, HSP90AA1, HSPA5, APAF1, IFNB1, POU2F2, VAV1, TNFRSF1A, DDIT3, IRF7, FAS, TLR4, HSPA1B, ATF4, HSPA1A	617	223	9898	1.87038	0.631289	0.024906	0.0191874
KEGG_PATHWAY	rno04512:ECM-receptor interaction	14	1.27389	0.00361193	LAMB3, ITGA2, TNC, FN1, LAMC2, COL1A1, COL1A2, RELN, COL4A1, COL4A3, COL6A1, SPP1, ITGA5, CD44	617	90	9898	2.49544	0.698117	0.0291598	0.0224645
KEGG_PATHWAY	rno04510:Focal adhesion	24	2.1838	0.00379998	LAMB3, PRKCB, ACTN1, ITGA2, TNC, PDGFB, FN1, PIK3CD, LAMC2, VAV1, COL1A1, COL1A2, RELN, PARVG, CCND1, COL4A1, COL4A3, COL6A1, AKT3, RAC2, SPP1, FLNA, ITGA5, BIRC3	617	203	9898	1.89661	0.716399	0.0293785	0.022633
KEGG_PATHWAY	rno00380:Tryptophan metabolism	10	0.909918	0.00381654	GCDH, HADHA, DDC, MAOB, EHHADH, CYP1B1, KMO, HADH, ACAT1, DHTKD1	617	51	9898	3.14552	0.717956	0.0293785	0.022633
KEGG_PATHWAY	rno03440:Homologous recombination	9	0.818926	0.0044829	RAD51B, BARD1, BRIP1, RAD51, EME1, POLD1, RAD54L, BRCA2, RAD54B	617	43	9898	3.35766	0.77399	0.0337236	0.0259804
KEGG_PATHWAY	rno04152:AMPK signaling pathway	17	1.54686	0.00622614	PFKFB1, PFKFB4, PRKAB2, CIDEA, PIK3CD, IRS2, ADRA1A, CCNA2, CCNA1, CCND1, CREB3L3, PPP2R2B, HNF4A, AKT3, EIF4EBP1, PCK1, PFKP	617	129	9898	2.11408	0.873472	0.0457967	0.0352815
KEGG_PATHWAY	rno00240:Pyrimidine metabolism	10	0.909918	0.00639559	RRM1, NT5E, RRM2, ENTPD3, DPYS, CMPK2, TK1, UPP1, DCK, DCTPP1	617	55	9898	2.91675	0.880416	0.0460205	0.0354538
KEGG_PATHWAY	rno05323:Rheumatoid arthritis	13	1.18289	0.00736569	CCL12, CSF1, TGFB3, CXCL1, ITGAL, CXCL3, ICAM1, CCL5, CCL3, CCL2, TLR4, ATP6V1B1, ATP6V1C2	617	87	9898	2.3971	0.913453	0.0518733	0.0399628
KEGG_PATHWAY	rno04380:Osteoclast differentiation	17	1.54686	0.00774969	SYK, CSF1, NCF1, IFNB1, STAT1, STAT2, PIK3CD, NFKB2, TNFRSF1A, FOSL1, SOCS3, FCGR3A, AKT3, BTK, LCP2, FCGR2B, IRF9	617	132	9898	2.06603	0.923857	0.0525055	0.0404499
KEGG_PATHWAY	rno05144:Malaria	12	1.0919	0.00777272	KLRA5, CCL12, KLRK1, TGFB3, KLRA1, KLRA17, CCL2, HBB-B1, HBB, ITGAL, TLR4, ICAM1	617	77	9898	2.50007	0.924439	0.0525055	0.0404499
KEGG_PATHWAY	rno04146:Peroxisome	13	1.18289	0.0088085	ABCD2, ECH1, ACSL5, ACAA1B, ACAA1A, BAAT, ACOX1, EHHADH, AGPS, PXMP4, HAO1, DECR2, SLC27A2	617	89	9898	2.34323	0.946524	0.0575412	0.0443293
KEGG_PATHWAY	rno04064:NF-kappa B signaling pathway	14	1.27389	0.00886586	SYK, TNFSF14, GADD45B, PRKCB, CXCL1, CXCL3, NFKB2, ICAM1, TNFRSF1A, CCL4, BTK, CCL19, TLR4, BIRC3	617	100	9898	2.2459	0.947539	0.0575412	0.0443293

## Sheet: FD15_FS GO_KEGG
Category	Term	Count	%	PValue	Genes	List Total	Pop Hits	Pop Total	Fold Enrichment	Bonferroni	Benjamini	FDR
GOTERM_BP_DIRECT	GO:0032496~response to lipopolysaccharide	46	5.57576	6.26218e-15	IL1RN, CITED1, PTGER2, HMGB2, MGST2, CXCL1, FASLG, LOXL1, IL18BP, C2, ICAM1, AKAP12, SOCS3, GJA1, TRIM6, NFKBIZ, E2F1, CCL2, IL12A, LGALS9, HAVCR1, ABCB1B, TIMP4, NGFR, EDN1, JUN, ABCC2, UGT1A1, STAT1, SLC11A1, IGFBP3, ABCC5, FMO1, FOS, SERPINA3N, TNFRSF1B, KMO, MMP9, NFKB2, CXCL10, IL1B, LCN2, BTK, FAS, TLR4, CFB	786	303	20430	3.94604	2.5298e-11	1.91215e-11	1.85999e-11
GOTERM_BP_DIRECT	GO:0009410~response to xenobiotic stimulus	65	7.87879	9.39862e-15	TOP2A, COL18A1, ALAS2, CDKN1A, IL1RN, HSP90AB1, WFDC1, CYP4A3, LMNB1, ICAM1, SLC22A12, MYC, NFKBIZ, CD38, HMGCS2, HADH, HAVCR1, TIMP4, TGIF1, EDN1, HSP90AA1, ABCC2, MMP7, UGT1A1, PRKCB, IGFBP3, FOS, MMP9, MMP12, SFRP2, CCNE1, MAP1B, IL1B, DPYD, ALDH1A1, BIRC5, CYP2E1, NNMT, TNFRSF11B, ACAA1A, NPAS2, C3, SOCS3, CCNB1, CCL3, HMOX1, RAD54L, CCL2, BAK1, ABCB1B, MAP2K6, NTRK1, EGR1, JUN, STAT1, MGMT, …	786	566	20430	2.98499	3.83987e-11	1.91215e-11	1.85999e-11
GOTERM_BP_DIRECT	GO:0009617~response to bacterium	34	4.12121	2.95277e-11	CXCL9, SLFN2, NCF1, USP18, IFIT3, C2, PYCARD, C3, SOCS3, DMBT1, CCL2, LRAT, HMGCS2, GBP2, HERC6, GBP5, GAS2L3, STAT1, SLC11A1, IFI44, ISG15, SERPINA3N, PRLR, IRGM, PSMB9, CAR5B, CXCL10, LCN2, CYP2E1, TLR4, GSTM7, MYO1F, CFB, TMEM229B	786	223	20430	3.96296	1.20148e-07	4.00493e-08	3.89568e-08
GOTERM_BP_DIRECT	GO:0006954~inflammatory response	43	5.21212	5.40031e-11	CCL12, CXCL9, IL1RN, CCL11, NFIX, NCF1, PTGER2, HMGB2, CXCL1, CXCL13, PYCARD, C4B, C3, IL1RL1, CSRP3, CCL7, CXCR3, NFKBIZ, CCL4, CCL3, CCL2, LGALS9, CCL19, VWF, SPHK1, SLC11A1, HMGA1, IL17RE, TNFRSF1B, NFKB2, FOSL1, CXCL10, CXCL11, VNN1, ELF3, AXL, IL1B, DPEP1, TLR10, TLR4, KLKB1, LAT, CD44	786	348	20430	3.2117	2.19739e-07	5.49347e-08	5.34361e-08
GOTERM_BP_DIRECT	GO:0009615~response to virus	21	2.54545	1.65115e-09	BATF3, RSAD2, MX2, MX1, HSPB1, OAS1A, ISG15, ZC3HAV1, DDX60, CLU, DCLK1, IFIT3, OASL, BST2, ISG20, IFIH1, BCL3, STMN1, LCN2, IL12A, OASL2	786	102	20430	5.35137	6.71852e-06	1.34371e-06	1.30705e-06
GOTERM_BP_DIRECT	GO:0071347~cellular response to interleukin-1	21	2.54545	2.35972e-09	FGB, EDN1, ABCC2, FGG, INHBB, SERPINA3N, KMO, MMP9, PSMB9, ICAM1, AKAP12, SMPD3, PYCARD, MYC, LCN2, CCL3, CCL2, FAS, NOX4, GBP2, NKX3-1	786	104	20430	5.24846	9.60166e-06	1.60028e-06	1.55663e-06
GOTERM_BP_DIRECT	GO:0007094~mitotic spindle assembly checkpoint signaling	11	1.33333	7.96871e-09	CENPE, PLK1, BIRC5, BUB1B, ATM, TEX14, TTK, KNTC1, TRIP13, BUB1, MAD2L1	786	24	20430	11.9132	3.24242e-05	4.28845e-06	4.17146e-06
GOTERM_BP_DIRECT	GO:0045071~negative regulation of viral genome replication	14	1.69697	8.43145e-09	OAS1I, RSAD2, MX2, MX1, OAS1A, ISG15, ZC3HAV1, OASL, BST2, ISG20, IFIH1, FAM111A, TRIM6, OASL2	786	45	20430	8.08651	3.4307e-05	4.28845e-06	4.17146e-06
GOTERM_BP_DIRECT	GO:0051301~cell division	33	4	1.82151e-08	CDCA2, CCNF, CDCA8, NCAPG, AURKB, SKA1, SMC2, AURKA, CDC20, CCNB2, CCNB1, CDC45, PTTG1, NUF2, CENPT, CENPW, SPAG5, NEK6, TEX14, CDC6, CCNA2, TPX2, PSRC1, CCNE1, KIFC1, CKS2, CDK1, TIMELESS, BIRC5, NCAPD2, KIF2C, MAD2L1, SPC25	786	271	20430	3.16512	7.41145e-05	7.71056e-06	7.50022e-06
GOTERM_BP_DIRECT	GO:0007059~chromosome segregation	19	2.30303	1.89495e-08	TOP2A, CENPT, CDCA2, CENPW, SPAG5, NEK6, TTK, CHTF18, SKA1, CENPE, CENPF, DIAPH3, PTTG1, ESPL1, BIRC5, KIF2C, BUB1, DLGAP5, SPC25	786	95	20430	5.19847	7.71026e-05	7.71056e-06	7.50022e-06
GOTERM_BP_DIRECT	GO:0045087~innate immune response	42	5.09091	4.22528e-08	C1QB, C1QA, APCS, C1S, UBA7, HMGB2, OAS1A, UBE2L6, ZC3HAV1, C4BPB, C2, PYCARD, C4B, IFIH1, C3, LGALS3, FCNB, TRIM6, ZDHHC18, TIFA, OASL2, FGB, FGA, RSAD2, MX2, MX1, ISG15, IFI47, IRGM, MPEG1, NFKB2, BST2, ZAP70, VNN1, IFI27, LCN2, SERPING1, MASP2, TLR10, TRIM59, TLR4, C1QC	786	418	20430	2.61167	0.000171912	1.50684e-05	1.46574e-05
GOTERM_BP_DIRECT	GO:0007052~mitotic spindle organization	14	1.69697	4.44387e-08	GPSM2, PLK2, PLK1, WDR62, AURKB, AURKA, CENPE, CCNB1, NUF2, STMN1, EFHC1, BIRC5, DLGAP5, SPC25	786	51	20430	7.13516	0.000180805	1.50684e-05	1.46574e-05
GOTERM_BP_DIRECT	GO:0071346~cellular response to type II interferon	20	2.42424	6.73335e-08	GBP5, EDN1, STAT1, WAS, FASLG, CAPG, SERPINA3N, IRGM, ICAM1, SOCS3, MYC, IRF1, CCL3, CCL2, FAS, LGALS9, VIM, VAMP4, GBP2, TLR4	786	114	20430	4.56006	0.000273943	2.10754e-05	2.05005e-05
GOTERM_BP_DIRECT	GO:0051607~defense response to virus	26	3.15152	1.63711e-07	CXCL9, OAS1A, ZC3HAV1, SAMHD1, DDX60, IFIT3, PYCARD, IFIH1, GBP2, OASL2, ZBP1, GBP5, RIPK3, RSAD2, STAT1, STAT2, MX2, MX1, ISG15, BST2, ISG20, CXCL10, PTPRC, IFI27, IRF1, IRF7	786	197	20430	3.43046	0.000665917	4.46572e-05	4.3439e-05
GOTERM_BP_DIRECT	GO:0043065~positive regulation of apoptotic process	41	4.9697	1.64625e-07	HRK, TOP2A, PPP1R15A, IL24, FASLG, CLU, BBC3, PYCARD, UBD, E2F1, SLIT2, BAK1, SOX4, PHLDA3, MAP2K6, ZBP1, BARD1, NGFR, JUN, EPHA7, MAP3K1, TNFRSF12A, TSC22D1, STAT1, IGFBP3, ANXA5, MMP9, FOSL1, OLFM1, MELK, SFRP2, FOLH1, IL1B, IRF1, ALDH1A1, LCN2, FAS, NOX4, ATM, TLR4, FAM72A	786	423	20430	2.51935	0.000669634	4.46572e-05	4.3439e-05
GOTERM_BP_DIRECT	GO:0006955~immune response	37	4.48485	2.81736e-07	C1QB, CXCL9, IL1RN, CCL11, CD80, IL24, WAS, CXCL1, FASLG, ASGR1, CCL7, NFIL3, CXCR3, SLAMF9, CCL4, CCL3, ENPP2, IL12A, JUN, RT1-CL, RT1-EC2, RT1-CE7, IFI44, RT1-M6-2, TNFRSF1B, RT1-CE1, RT1-M3-1, CD2, ZAP70, CXCL10, CXCL11, IL7, IL1B, TNFSF9, FAS, CD24, LAT	786	367	20430	2.62048	0.00114573	7.16491e-05	6.96945e-05
GOTERM_BP_DIRECT	GO:0071222~cellular response to lipopolysaccharide	33	4	3.35755e-07	CXCL9, CD80, IL24, HMGB2, CXCL1, CXCL13, ICAM1, PYCARD, FCGR3A, NFKBIZ, CCL2, IL12A, HMGCS2, GBP2, GBP5, JUN, ABCC2, VWF, STAT1, TNFRSF1B, KMO, MMP9, IRGM, CXCL10, CXCL11, AXL, IL1B, LCN2, CMPK2, VIM, CD68, TLR4, PPARD	786	307	20430	2.79397	0.00136525	8.03639e-05	7.81716e-05
GOTERM_BP_DIRECT	GO:0006958~complement activation, classical pathway	11	1.33333	6.79194e-07	C4B, C1QB, C3, C1QA, C1S, SERPING1, MASP2, C4BPB, CFB, C2, C1QC	786	36	20430	7.94211	0.00275983	0.000153536	0.000149347
GOTERM_BP_DIRECT	GO:0034097~response to cytokine	18	2.18182	9.91485e-07	JUN, CITED1, STAT1, SERPINA3M, FOS, SERPINA3N, CORO1A, NFKB2, FOSL1, SOCS3, IFI27, CCNE1, NFKBIZ, CD38, FAS, TIMP1, IL6ST, TIMP4	786	110	20430	4.2533	0.00402623	0.000212334	0.000206542
GOTERM_BP_DIRECT	GO:0000070~mitotic sister chromatid segregation	10	1.21212	1.64194e-06	KIF18A, SPAG5, ESPL1, CENPI, PLK1, CDCA8, KNTC1, SKA1, CIT, MAD2L1	786	31	20430	8.38463	0.00665881	0.000334054	0.000324941
GOTERM_BP_DIRECT	GO:0070098~chemokine-mediated signaling pathway	13	1.57576	2.02313e-06	CXCL9, CCL12, CCL11, CXCL1, CXCL13, CXCL10, CXCL11, CCL7, CXCR3, CCL4, CCL3, CCL2, CCL19	786	59	20430	5.72713	0.00819835	0.000392006	0.000381313
GOTERM_BP_DIRECT	GO:0032760~positive regulation of tumor necrosis factor production	19	2.30303	2.47564e-06	SASH3, HSPB1, OAS1A, CLU, RT1-CE1, AKAP12, PYCARD, CD2, C1QTNF4, IFIH1, FCGR3A, PTPRC, CCL4, CCL3, BTK, CCL2, LGALS9, CCL19, TLR4	786	130	20430	3.79888	0.0100228	0.00045788	0.00044539
GOTERM_BP_DIRECT	GO:0042102~positive regulation of T cell proliferation	14	1.69697	3.69003e-06	SASH3, CD80, VTCN1, ITGAL, CD3E, CORO1A, CCDC88B, PTPRC, IL1B, IL12A, CCL19, IL6ST, CD276, ZP4	786	73	20430	4.98484	0.0149026	0.000652815	0.000635006
GOTERM_BP_DIRECT	GO:0000082~G1/S transition of mitotic cell cycle	14	1.69697	5.0452e-06	TCF19, USP26, PLK2, CCNF, IQGAP3, CCNA2, CCNB2, CCNB1, GPR132, CCNE1, MYC, E2F1, ID4, EZH2	786	75	20430	4.85191	0.0203197	0.000855372	0.000832038
GOTERM_BP_DIRECT	GO:0098586~cellular response to virus	12	1.45455	5.30852e-06	MMP12, IFIH1, CXCL10, HSP90AA1, TRIM6, IL12A, ZC3HAV1, LGALS9, CALR, VWCE, CCL19, PSMB9	786	54	20430	5.77608	0.0213688	0.000864014	0.000840444
GOTERM_BP_DIRECT	GO:0048245~eosinophil chemotaxis	8	0.969697	6.02039e-06	LGALS3, CCL12, CCL11, CCL7, CCL4, CCL3, CCL2, CCL19	786	20	20430	10.3969	0.0241994	0.000937034	0.000911472
GOTERM_BP_DIRECT	GO:0008285~negative regulation of cell population proliferation	38	4.60606	6.21772e-06	PPP1R15A, CDKN1A, BTG2, SLFN2, IL24, SLFN3, PTH1R, NDRG1, IFIT3, RXFP2, IL1RL1, GJA1, BRIP1, PTTG1, ADORA1, HMOX1, SLIT2, BAK1, SOX4, NKX3-1, TGIF1, NTRK1, PTPN1, JUN, IGFBP3, TPBG, TNFRSF9, HMGA1, MYO16, RUNX1, FOSL1, H19, SFRP2, IL1B, NOX4, ATF5, HSPA1B, HSPA1A	786	436	20430	2.26539	0.0249826	0.000937034	0.000911472
GOTERM_BP_DIRECT	GO:0000278~mitotic cell cycle	17	2.06061	6.61897e-06	CENPT, CDT1, WDHD1, CENPW, PLK2, PLK1, MASTL, SKA1, AURKA, CIT, CENPE, TUBB2B, CENPF, TUBB6, TUBB5, ESPL1, MYBL2	786	113	20430	3.91036	0.0265732	0.000961878	0.000935639
GOTERM_BP_DIRECT	GO:0032729~positive regulation of type II interferon production	15	1.81818	8.196e-06	SASH3, SLC11A1, ISG15, CD3E, RUNX1, RT1-M3-1, PYCARD, CD2, IL1B, BCL3, TNFSF9, IL12A, LGALS9, TLR4, CD276	786	90	20430	4.33206	0.0327997	0.00114998	0.00111861
GOTERM_BP_DIRECT	GO:0070106~interleukin-27-mediated signaling pathway	7	0.848485	1.17341e-05	OAS1I, STAT1, MX1, OAS1A, IL6ST, OASL2, OASL	786	15	20430	12.1298	0.0466242	0.00159153	0.00154811
GOTERM_BP_DIRECT	GO:0031100~animal organ regeneration	15	1.81818	1.55229e-05	PFKFB1, CDKN1A, NNMT, UGT1A1, HMGB2, BAAT, CCNA2, SOCS3, NR4A3, CCNE1, AXL, CDK1, CCL2, LCP1, BAK1	786	95	20430	4.10406	0.0612098	0.00203751	0.00198193
GOTERM_BP_DIRECT	GO:0006952~defense response	10	1.21212	1.6328e-05	CXCL11, DMBT1, STAT1, STAT2, NOX4, TAP1, LSP1, IRGM, HSPA1B, HSPA1A	786	40	20430	6.49809	0.06428	0.0020762	0.00201956
GOTERM_BP_DIRECT	GO:0051310~metaphase chromosome alignment	7	0.848485	1.81645e-05	CENPE, CENPF, KIF2C, KIF22, FAM83D, CENPQ, SKA1	786	16	20430	11.3717	0.0712465	0.00217168	0.00211243
GOTERM_BP_DIRECT	GO:0051384~response to glucocorticoid	18	2.18182	1.86799e-05	C1QB, PFKFB1, CDKN1A, IL1RN, KCNJ10, UGT1A1, CXCL1, HNMT, C3, SOCS3, H19, IL1B, DPYD, CCL2, BIRC5, FAS, HMGCS2, TLR4	786	136	20430	3.44017	0.0731925	0.00217168	0.00211243
GOTERM_BP_DIRECT	GO:0019221~cytokine-mediated signaling pathway	18	2.18182	1.86799e-05	STAT1, IL1R2, IL20RA, IL17RE, PRLR, EDA2R, IL22RA2, FOSL1, SOCS3, GREM2, KLF6, IL7, IL1B, NFKBIZ, IL21R, CCL2, IL6ST, CD44	786	136	20430	3.44017	0.0731925	0.00217168	0.00211243
GOTERM_BP_DIRECT	GO:0030890~positive regulation of B cell proliferation	11	1.33333	2.02633e-05	SASH3, CDKN1A, PTPRC, ATAD5, IL7, CLCF1, BTK, CD38, IRS2, PRLR, TLR4	786	51	20430	5.6062	0.0791444	0.00229031	0.00222783
GOTERM_BP_DIRECT	GO:0007018~microtubule-based movement	13	1.57576	2.33958e-05	DNAH1, DNAH7, KIF23, KIF22, TCTE1, KIF15, CENPE, KIF18A, KIFC1, DYNLRB2, KIF2C, KIF20A, KIF20B	786	74	20430	4.56623	0.0908078	0.00257291	0.00250272
GOTERM_BP_DIRECT	GO:0010332~response to gamma radiation	10	1.21212	2.48548e-05	CXCL10, SOCS3, PTPRC, CCL7, MYC, IL1B, CCL2, CXCL1, BAK1, BRCA2	786	42	20430	6.18866	0.0961893	0.00266142	0.00258882
GOTERM_BP_DIRECT	GO:0000727~double-strand break repair via break-induced replication	6	0.727273	3.14948e-05	CDC45, GINS4, MCM3, MCM4, MCM5, MCM2	786	11	20430	14.1777	0.120282	0.00328596	0.00319632
GOTERM_BP_DIRECT	GO:0071466~cellular response to xenobiotic stimulus	16	1.93939	4.23876e-05	PPP1R15A, EGR1, EDN1, DDC, ABCC2, HSPA5, UGT1A1, MYC, IL1B, CCL4, E2F1, CCL2, DPEP1, CD69, GSTM7, NKX3-1	786	117	20430	3.55451	0.158424	0.00431188	0.00419425
GOTERM_BP_DIRECT	GO:0043434~response to peptide hormone	17	2.06061	5.23951e-05	BTG2, STAT1, UHRF1, STAT2, APOC3, SERPINA3N, MAS1, SOCS3, H19, GJA1, NR4A3, IL1B, BIRC5, FAS, HMGCS2, TIMP1, TIMP4	786	133	20430	3.32233	0.192007	0.0051879	0.00504638
GOTERM_BP_DIRECT	GO:0008284~positive regulation of cell population proliferation	43	5.21212	5.35493e-05	CNTF, IL24, IRS2, LAMC2, FASLG, PTH1R, FGF1, FOXM1, CLU, CDC20, SLC25A27, RECQL4, LGALS3, CDC45, MYC, CXCR3, ENPP2, CD38, TIMP1, SOX4, NKX3-1, EDN1, JUN, RRM2, TSC22D1, STAT1, SPHK1, PRLR, APLN, MAS1, CXCL10, SFRP2, PRC1, CLCF1, IL1B, ID4, HCLS1, CALR, KIF20B, IL6ST, ATF3, HBEGF, EZH2	786	574	20430	1.94716	0.195792	0.0051879	0.00504638
GOTERM_BP_DIRECT	GO:0000281~mitotic cytokinesis	11	1.33333	5.56218e-05	ANLN, RACGAP1, STMN1, PLK1, EFHC1, CKAP2, BIRC5, KIF23, KIF20A, CENPA, CIT	786	57	20430	5.01607	0.202546	0.00526337	0.00511979
GOTERM_BP_DIRECT	GO:0071356~cellular response to tumor necrosis factor	20	2.42424	5.78868e-05	EDN1, ABCC2, FOS, TNFRSF1B, MMP9, IL18BP, ICAM1, AKAP12, SMPD3, PYCARD, COL2A1, IRF1, LCN2, CCL3, CCL2, FAS, GBP2, ABCB1B, NKX3-1, BIRC3	786	178	20430	2.92049	0.209863	0.00535322	0.00520718
GOTERM_BP_DIRECT	GO:0007623~circadian rhythm	18	2.18182	6.09285e-05	NTRK1, EGR1, NGFR, JUN, DDC, MTTP, NPAS2, HS3ST2, PER2, PER3, NFIL3, DPYD, ID4, TIMELESS, FAS, AGRP, ATF5, ATF4	786	149	20430	3.14002	0.219582	0.00550929	0.005359
GOTERM_BP_DIRECT	GO:0045214~sarcomere organization	10	1.21212	6.39645e-05	CSRP3, NEURL2, ACTN1, FLNC, MYOZ1, MYPN, MYH6, MYOM2, LMOD2, MYH7	786	47	20430	5.53029	0.229164	0.00552382	0.00537313
GOTERM_BP_DIRECT	GO:0030593~neutrophil chemotaxis	11	1.33333	6.49225e-05	CXCL10, LGALS3, CXCL11, CXCL9, IL1B, CCL3, SPP1, CCL2, DPEP1, CXCL1, CXCL13	786	58	20430	4.92959	0.232163	0.00552382	0.00537313
GOTERM_BP_DIRECT	GO:0043066~negative regulation of apoptotic process	45	5.45455	6.51618e-05	CDKN1A, IL1RN, LTK, BTG2, HSP90AB1, PTGER2, HSPB1, VTCN1, CLU, IFIT3, RXFP2, AURKA, SLC25A27, LGALS3, MYC, ADORA1, CD38, TIMP1, BARD1, NGFR, HELLS, JUN, HSPA5, TSC22D1, MGMT, PLK2, SPHK1, PLK1, MMP9, PRLR, AXL, IL7, BCL3, CDK1, FAS, BIRC5, DPEP1, ANGPTL4, ATF5, HSPA1B, CD44, PPARD, HSPA1A, MAD2L1, BIRC3	786	617	20430	1.89572	0.232911	0.00552382	0.00537313
GOTERM_BP_DIRECT	GO:2000427~positive regulation of apoptotic cell clearance	5	0.606061	6.90007e-05	C4B, C3, CCL2, CFB, C2	786	7	20430	18.566	0.244801	0.00572987	0.00557357
GOTERM_BP_DIRECT	GO:0030198~extracellular matrix organization	20	2.42424	7.26489e-05	COL18A1, COL15A1, MMP7, VWF, FBLN1, TNFRSF11B, OLFML2A, MMP9, COLQ, NFKB2, MMP12, ADAMTS4, LGALS3, COL2A1, COL4A2, ELF3, ADAMTS1, ADAMTSL3, BCL3, SLC39A8	786	181	20430	2.87208	0.255929	0.00591217	0.00575089
GOTERM_BP_DIRECT	GO:0006260~DNA replication	13	1.57576	8.48313e-05	FEN1, NFIX, GINS3, DSCC1, CHTF18, RECQL4, FAM111A, CHAF1A, ORC1, POLD1, MCM4, MCM6, MCM2	786	84	20430	4.02263	0.291917	0.00676821	0.00658358
GOTERM_BP_DIRECT	GO:0051984~positive regulation of chromosome segregation	6	0.727273	0.000123936	CENPE, NCAPG, NCAPD2, CDC6, RAD18, SMC2	786	14	20430	11.1396	0.396089	0.00969802	0.00943346
GOTERM_BP_DIRECT	GO:0009636~response to toxic substance	16	1.93939	0.000131173	FGA, CDKN1A, DDC, MGMT, FOS, GLYAT, BRIP1, CCNB1, RAD51, CCL4, LCN2, CCL3, CDK1, FAS, TLR4, ATF4	786	129	20430	3.22386	0.413615	0.00991646	0.00964595
GOTERM_BP_DIRECT	GO:0072378~blood coagulation, fibrin clot formation	5	0.606061	0.000133796	FGB, FGA, FGG, FBLN1, F13B	786	8	20430	16.2452	0.419841	0.00991646	0.00964595
GOTERM_BP_DIRECT	GO:0048661~positive regulation of smooth muscle cell proliferation	13	1.57576	0.000134039	EGR1, EDN1, JUN, STAT1, SULF1, SMPD3, NR4A3, ORC1, MYC, HMOX1, KCNN4, TLR4, HBEGF	786	88	20430	3.83978	0.420414	0.00991646	0.00964595
GOTERM_BP_DIRECT	GO:0043525~positive regulation of neuron apoptotic process	14	1.69697	0.000143859	HRK, EGR1, JUN, EPHA7, FASLG, BBC3, PPP2R2B, IL1B, LCN2, CCL3, FAS, ATM, MYBL2, ATF4	786	102	20430	3.56758	0.44312	0.0104529	0.0101678
GOTERM_BP_DIRECT	GO:0071456~cellular response to hypoxia	22	2.66667	0.000168426	PPP1R15A, EGR1, PTPN1, EDN1, JUN, FOS, NDRG1, BBC3, ICAM1, CCNA2, BRIP1, CCNB1, IL7, MYC, LCN2, E2F1, FAS, SLIT2, KCNN4, NKX3-1, PPARD, ATF4	786	225	20430	2.54148	0.496102	0.0119669	0.0116404
GOTERM_BP_DIRECT	GO:0045471~response to ethanol	25	3.0303	0.000178394	RGS19, ICAM1, MYC, CCL2, HMGCS2, BAK1, EGR1, NGFR, JUN, SPINK1, UGT1A1, MGMT, PRKCB, FOS, MMP9, CCNE1, IL1B, ALDH1A1, CDK1, FAS, CYP2E1, CD68, TLR4, HSPA1B, HSPA1A	786	276	20430	2.35438	0.516135	0.0119669	0.0116404
GOTERM_BP_DIRECT	GO:0032355~response to estradiol	22	2.66667	0.000179104	SLC34A2, FGA, ABCC2, WFDC1, CXCL1, BRCA2, MMP9, AURKA, C3, CCNA2, SOCS3, GJA1, IFI27, CCNE1, MYC, IL1B, MAP1B, ALDH1A1, CD38, CALR, VIM, EZH2	786	226	20430	2.53023	0.517532	0.0119669	0.0116404
GOTERM_BP_DIRECT	GO:0042730~fibrinolysis	6	0.727273	0.000180038	FGB, FGA, ANXA2, FGG, SERPING1, KLKB1	786	15	20430	10.3969	0.519361	0.0119669	0.0116404
GOTERM_BP_DIRECT	GO:0006270~DNA replication initiation	7	0.848485	0.00018183	CDC45, ORC1, CCNE1, MCM5, MCM6, CDC6, MCM2	786	23	20430	7.91072	0.522854	0.0119669	0.0116404
GOTERM_BP_DIRECT	GO:0042127~regulation of cell population proliferation	20	2.42424	0.000182342	CXCL9, JUN, LTK, MMP7, AVPR1B, STAT1, STAT2, TNFRSF9, PTGER2, FOXM1, CLU, CXCL10, CXCL11, SFRP2, IRF1, CHEK1, FAS, KCNH1, EZH2, PPARD	786	194	20430	2.67963	0.523847	0.0119669	0.0116404
GOTERM_BP_DIRECT	GO:0032868~response to insulin	17	2.06061	0.000187559	EGR1, FGA, PFKFB1, JUN, CITED1, IGFBP3, ABCC5, HMGA1, FOS, ICAM1, SOCS3, VGF, AGRP, HMGCS2, HADH, KCNN4, TLR4	786	148	20430	2.98561	0.533851	0.0121139	0.0117835
GOTERM_BP_DIRECT	GO:0010628~positive regulation of gene expression	43	5.21212	0.000203908	PPP1R15A, CNTF, CITED1, HMGB2, FBLN1, CD3E, CLU, IQGAP3, GJA1, TRIM6, CDC45, NFIL3, MYC, CCL3, E2F1, CCL2, PHACTR1, LGALS9, NKX3-1, EGR1, STAT1, SLC11A1, RAB27A, POU3F1, MMP12, OLFM1, NAT8, IL7, IL1B, LCN2, ID4, CDK1, ATM, CALR, VIM, VSTM2A, TLR4, ATF3, HSPA1B, CD44, PPARD, ATF4, HSPA1A	786	610	20430	1.83225	0.563857	0.0129641	0.0126104
GOTERM_BP_DIRECT	GO:0044772~mitotic cell cycle phase transition	5	0.606061	0.000233505	CCNB2, CCNB1, CCNE1, CKS2, CDK1	786	9	20430	14.4402	0.613352	0.0143959	0.0140032
GOTERM_BP_DIRECT	GO:0030071~regulation of mitotic metaphase/anaphase transition	5	0.606061	0.000233505	CENPE, UBE2C, NEK6, PLK1, CDC6	786	9	20430	14.4402	0.613352	0.0143959	0.0140032
GOTERM_BP_DIRECT	GO:0051591~response to cAMP	12	1.45455	0.000262252	FOSL1, PFKFB1, JUN, CITED1, C1S, VGF, PKLR, STAT1, HMGA1, HMGCS2, FOS, FOXM1	786	81	20430	3.85072	0.656045	0.0159269	0.0154925
GOTERM_BP_DIRECT	GO:0140374~antiviral innate immune response	11	1.33333	0.000289315	ZBP1, IFIH1, CXCL10, OAS1I, TRIM6, OAS1A, NMBR, USP18, IFIT3, OASL2, OASL	786	69	20430	4.14371	0.691919	0.0173121	0.0168398
GOTERM_BP_DIRECT	GO:0007584~response to nutrient	17	2.06061	0.00029617	PKLR, UGT1A1, STAT1, APOC3, TNFRSF11B, ACAA1A, BRCA2, CD3E, MMP9, C2, SFRP2, IL1B, DPYD, HMGCS2, HAVCR1, IL6ST, CFB	786	154	20430	2.86929	0.700396	0.0174654	0.016989
GOTERM_BP_DIRECT	GO:0070374~positive regulation of ERK1 and ERK2 cascade	22	2.66667	0.000305846	NTRK1, FGB, FGA, JUN, NDRG4, TPBG, FGG, FGF1, ICAM1, AKAP12, PYCARD, C3, P2RY6, PTPRC, GPNMB, IL1B, CCL3, NOX4, LGALS9, CCL19, TLR4, CD44	786	235	20430	2.43333	0.711967	0.0177784	0.0172934
GOTERM_BP_DIRECT	GO:0048146~positive regulation of fibroblast proliferation	12	1.45455	0.000325737	TGIF1, CCNA2, NGFR, CDKN1A, CCNB1, JUN, ANXA2, MYC, SPHK1, E2F1, FBLN1, CDC6	786	83	20430	3.75793	0.734367	0.0185058	0.018001
GOTERM_BP_DIRECT	GO:0007080~mitotic metaphase chromosome alignment	9	1.09091	0.000327456	CENPE, CCNB1, KIF18A, PSRC1, KIFC1, CDCA8, KIF2C, KIF22, SKA1	786	46	20430	5.08546	0.736219	0.0185058	0.018001
GOTERM_BP_DIRECT	GO:0097190~apoptotic signaling pathway	11	1.33333	0.000460593	PYCARD, CD5, DAPL1, FAS, FASLG, INHBB, BAK1, CD24, CD3E, PPARD, BBC3	786	73	20430	3.91666	0.846581	0.0256733	0.024973
GOTERM_BP_DIRECT	GO:0032728~positive regulation of interferon-beta production	9	1.09091	0.000511383	IFIH1, HSP90AA1, IRF1, HMGB2, IRF7, OAS1A, ISG15, ZC3HAV1, TLR4	786	49	20430	4.77411	0.875238	0.0281192	0.0273521
GOTERM_BP_DIRECT	GO:1902975~mitotic DNA replication initiation	4	0.484848	0.000533245	GINS3, MCM3, MCM4, MCM2	786	5	20430	20.7939	0.885863	0.0289303	0.0281411
GOTERM_BP_DIRECT	GO:0007596~blood coagulation	12	1.45455	0.000543059	FGB, FGA, F10, VWF, GP1BB, ANXA5, SERPING1, RAB27A, F13B, ANGPTL4, KLKB1, ANGPTL1	786	88	20430	3.54441	0.890333	0.0290751	0.0282819
GOTERM_BP_DIRECT	GO:0010165~response to X-ray	7	0.848485	0.000575993	FGA, CDKN1A, COL2A1, RAD51, VWF, IL7, BRCA2	786	28	20430	6.49809	0.904094	0.0304379	0.0296075
GOTERM_BP_DIRECT	GO:0007267~cell-cell signaling	11	1.33333	0.000638202	EDN1, GJA1, CCL12, GJB1, SFRP2, GPNMB, LHX1, CCL3, ADRA1D, CXCL13, FJX1	786	76	20430	3.76205	0.925553	0.0332929	0.0323847
GOTERM_BP_DIRECT	GO:0061844~antimicrobial humoral immune response mediated by antimicrobial peptide	14	1.69697	0.000661701	CXCL9, CCL12, CCL11, CXCL1, CXCL13, CXCL10, LGALS3, CXCL11, DMBT1, CCL7, CCL4, CCL3, CCL2, CCL19	786	119	20430	3.05793	0.932346	0.0340818	0.0331521
GOTERM_BP_DIRECT	GO:0055085~transmembrane transport	23	2.78788	0.000677672	SVOP, ABCC2, SLC22A5, SLC41A2, ABCC5, SPNS2, SLC6A13, TAP1, SLC4A11, SLC16A10, MPEG1, SLC4A5, ABCA15, SLC4A7, SLC22A23, SLC22A12, GJA1, GJB1, SLC25A30, NAGLT1, NFKBIE, ABCB1B, MFSD2A	786	267	20430	2.23904	0.936606	0.0344681	0.0335278
GOTERM_BP_DIRECT	GO:0034698~response to gonadotropin	6	0.727273	0.000792178	MAS1, EGR1, INHBB, FOXM1, PCSK5, ICAM1	786	20	20430	7.79771	0.96023	0.0397947	0.0387092
GOTERM_BP_DIRECT	GO:0043524~negative regulation of neuron apoptotic process	20	2.42424	0.0008749	NTRK1, NGFR, JUN, CNTF, BTG2, HSP90AB1, NFIX, CITED1, FZD9, CORO1A, CLU, SLC25A27, H19, NR4A3, AXL, CLCF1, CCL2, HMOX1, BIRC5, IL6ST	786	220	20430	2.36294	0.971605	0.0434142	0.0422299
GOTERM_BP_DIRECT	GO:0010629~negative regulation of gene expression	31	3.75758	0.000889953	CDKN1A, HMGB2, CD3E, IQGAP3, AURKA, GJA1, BRIP1, TRIM6, CCNB1, CDC45, MYC, CREB3L1, CCL3, LGALS9, SLIT2, BAK1, NKX3-1, TGIF1, EDN1, ABCC2, PARP14, PARP9, APLN, H19, OLFM1, SFRP2, RBL1, CILP, IL1B, CDK1, EZH2	786	420	20430	1.91848	0.973293	0.0436291	0.042439
Category	Term	Count	%	PValue	Genes	List Total	Pop Hits	Pop Total	Fold Enrichment	Bonferroni	Benjamini	FDR
KEGG_PATHWAY	rno04110:Cell cycle	32	3.87879	1.23583e-11	CDKN1A, BUB1B, TTK, PKMYT1, AURKB, CDC20, CCNB2, CCNB1, CDC45, PTTG1, ORC1, MYC, CHEK1, E2F1, BUB1, YWHAH, CDT1, PLK1, CDC6, CCNA2, RBL1, ESPL1, CCNE1, CDK1, MCM3, MCM4, ATM, MCM5, TRIP13, MCM6, MAD2L1, MCM2	469	160	9898	4.2209	3.8558e-09	3.85579e-09	3.15137e-09
KEGG_PATHWAY	rno04060:Cytokine-cytokine receptor interaction	38	4.60606	6.26397e-09	CCL12, CXCL9, IL1RN, CNTF, CCL11, IL24, IL20RA, CXCL1, FASLG, TNFRSF11B, CXCL13, EDA2R, IL1RL1, CCL7, CXCR3, CCL4, CCL3, IL21R, CCL2, IL12A, CCL19, NGFR, TNFRSF12A, GDF15, IL1R2, TNFRSF9, INHBB, IL17RE, TNFRSF1B, PRLR, CXCL10, CXCL11, IL7, CLCF1, IL1B, TNFSF9, FAS, IL6ST	469	274	9898	2.9269	1.95436e-06	9.7718e-07	7.98656e-07
KEGG_PATHWAY	rno04668:TNF signaling pathway	23	2.78788	3.0756e-08	EDN1, JUN, CCL12, RIPK3, RHBDF2, IFI47, CXCL1, FOS, TNFRSF1B, MMP9, ICAM1, CXCL10, SOCS3, CREB3L3, IL1B, CREB3L1, IRF1, BCL3, CCL2, FAS, ATF4, BIRC3, MAP2K6	469	119	9898	4.07902	9.59583e-06	3.19862e-06	2.61426e-06
KEGG_PATHWAY	rno04610:Complement and coagulation cascades	19	2.30303	9.37359e-08	FGB, C1QB, C1QA, FGA, C1S, F10, VWF, FGG, C4BPB, CLU, C2, C3, C4B, SERPING1, MASP2, F13B, KLKB1, CFB, C1QC	469	87	9898	4.60902	2.92452e-05	7.3114e-06	5.97566e-06
KEGG_PATHWAY	rno05166:Human T-cell leukemia virus 1 infection	34	4.12121	1.32269e-07	CDKN1A, BUB1B, CD3G, ADCY2, ITGAL, CD3E, ICAM1, CDC20, CCNB2, PTTG1, CREB3L3, MYC, CREB3L1, CHEK1, E2F1, EGR1, JUN, MMP7, MAP3K1, IL1R2, RT1-CE7, RT1-M6-2, FOS, NFKB2, RT1-CE1, RT1-M3-1, FOSL1, CCNA2, ESPL1, CCNE1, ATM, CALR, ATF4, MAD2L1	469	256	9898	2.80294	4.12671e-05	8.25359e-06	6.74572e-06
KEGG_PATHWAY	rno05169:Epstein-Barr virus infection	32	3.87879	2.08608e-07	OAS1I, CDKN1A, OAS1A, CD3G, ITGAL, CD3E, ICAM1, MYC, E2F1, BAK1, MAP2K6, JUN, ENTPD3, STAT1, STAT2, RT1-CE7, TAP1, ISG15, RT1-M6-2, NFKB2, RT1-CE1, RT1-M3-1, CCNA2, CXCL10, CCNE1, BTK, IRF7, FAS, CALR, VIM, NFKBIE, CD44	469	236	9898	2.86162	6.50836e-05	1.08476e-05	8.86584e-06
KEGG_PATHWAY	rno05133:Pertussis	16	1.93939	1.46403e-06	C1QB, C1QA, JUN, C1S, C4BPB, FOS, C2, PYCARD, C3, C4B, IL1B, IRF1, SERPING1, IL12A, TLR4, C1QC	469	74	9898	4.56313	0.000456674	6.14099e-05	5.01908e-05
KEGG_PATHWAY	rno04061:Viral protein interaction with cytokine and cytokine receptor	17	2.06061	1.57461e-06	CXCL9, CCL12, CCL11, IL24, IL20RA, CXCL1, CXCL13, TNFRSF1B, CXCL10, CXCL11, CCL7, CXCR3, CCL4, CCL3, CCL2, CCL19, IL6ST	469	84	9898	4.27114	0.000491159	6.14099e-05	5.01908e-05
KEGG_PATHWAY	rno05142:Chagas disease	19	2.30303	2.04177e-06	C1QB, C1QA, JUN, CCL12, CD3G, FASLG, FOS, CD3E, C3, GNA14, PPP2R2B, IL1B, CCL3, CCL2, FAS, IL12A, CALR, TLR4, C1QC	469	106	9898	3.78288	0.00063683	7.07813e-05	5.78501e-05
KEGG_PATHWAY	rno05162:Measles	22	2.66667	1.21751e-05	OAS1I, JUN, STAT1, STAT2, MX2, MX1, OAS1A, CD3G, FASLG, FOS, CD3E, BBC3, IFIH1, CCNE1, IL1B, IRF7, FAS, IL12A, BAK1, TLR4, HSPA1B, HSPA1A	469	155	9898	2.99547	0.00379145	0.000379863	0.000310465
KEGG_PATHWAY	rno05161:Hepatitis B	22	2.66667	4.57207e-05	CDKN1A, JUN, MAP3K1, STAT1, PRKCB, STAT2, FASLG, FOS, MMP9, IFIH1, CCNA2, CREB3L3, CCNE1, MYC, CREB3L1, E2F1, IRF7, BIRC5, FAS, TLR4, ATF4, MAP2K6	469	169	9898	2.74733	0.0141639	0.00129681	0.00105989
KEGG_PATHWAY	rno05164:Influenza A	23	2.78788	5.95744e-05	OAS1I, CCL12, RSAD2, STAT1, PRKCB, STAT2, MX2, MX1, OAS1A, FASLG, ICAM1, PYCARD, IFIH1, CXCL10, SOCS3, IL1B, IRF7, CCL2, FAS, IL12A, BAK1, PRSS3, TLR4	469	185	9898	2.6238	0.0184161	0.00154893	0.00126596
KEGG_PATHWAY	rno04657:IL-17 signaling pathway	15	1.81818	8.62227e-05	JUN, HSP90AA1, CCL12, HSP90AB1, CCL11, CXCL1, IL17RE, FOS, MMP9, FOSL1, CXCL10, CCL7, IL1B, LCN2, CCL2	469	91	9898	3.47876	0.026544	0.00206668	0.00168911
KEGG_PATHWAY	rno04620:Toll-like receptor signaling pathway	16	1.93939	9.27357e-05	CXCL9, JUN, STAT1, CD80, STAT2, FOS, CXCL10, CXCL11, IL1B, CCL4, CCL3, SPP1, IRF7, IL12A, TLR4, MAP2K6	469	103	9898	3.27837	0.0285203	0.00206668	0.00168911
KEGG_PATHWAY	rno04814:Motor proteins	23	2.78788	0.000112497	DNAH1, DNAH7, MYH15, DNAH9, KIF23, KIF22, MYO16, KIF15, CENPE, TUBB2B, KIF18A, TUBB6, TUBB5, KIFC1, DYNLRB2, KIF2C, KIF20A, KIF20B, DNAL1, MYH6, MYO1F, MYH7, MYO1G	469	193	9898	2.51504	0.0344922	0.00233994	0.00191245
KEGG_PATHWAY	rno05165:Human papillomavirus infection	34	4.12121	0.000224668	CDKN1A, ITGB4, LAMC2, FASLG, LAMC1, OASL, CREB3L3, CREB3L1, E2F1, SPP1, BAK1, OASL2, ATP6V1C2, VWF, STAT1, STAT2, MX2, MX1, FZD9, RT1-CE7, ISG15, RT1-M6-2, RT1-CE1, RT1-M3-1, CCNA2, COL2A1, RBL1, COL4A2, CCNE1, PPP2R2B, IRF1, FAS, ATM, ATP6V0D2	469	363	9898	1.97673	0.0677034	0.00438102	0.00358064
KEGG_PATHWAY	rno05144:Malaria	13	1.57576	0.000241463	KLRA22, KLRA5, CCL12, HBB-B1, HBB, ITGAL, LY49I7, ICAM1, LY49I2, IL1B, CCL2, IL12A, TLR4	469	77	9898	3.56309	0.0725769	0.00443155	0.00362194
KEGG_PATHWAY	rno05417:Lipid and atherosclerosis	24	2.90909	0.000347507	JUN, HSP90AA1, CCL12, HSP90AB1, HSPA5, NCF1, FASLG, APOA4, CXCL1, FOS, MMP9, ICAM1, PYCARD, IL1B, CCL3, IRF7, CCL2, FAS, IL12A, TLR4, HSPA1B, ATF4, HSPA1A, MAP2K6	469	223	9898	2.27133	0.102768	0.00602345	0.00492301
KEGG_PATHWAY	rno05168:Herpes simplex virus 1 infection	24	2.90909	0.000476979	OAS1I, CCL12, STAT1, STAT2, TAP1, OAS1A, RT1-CE7, FASLG, ZC3HAV1, RT1-M6-2, RT1-CE1, RT1-M3-1, BST2, C3, IFIH1, SOCS3, IL1B, IRF7, CCL2, FAS, IL12A, CALR, BAK1, BIRC3	469	228	9898	2.22152	0.138304	0.0078325	0.00640156
KEGG_PATHWAY	rno05150:Staphylococcus aureus infection	14	1.69697	0.000748029	C1QB, C1QA, C1S, FGG, KRT12, ITGAL, C2, ICAM1, C3, C4B, FCGR3A, MASP2, CFB, C1QC	469	99	9898	2.98447	0.20822	0.0108222	0.00884503
KEGG_PATHWAY	rno05323:Rheumatoid arthritis	13	1.57576	0.00075972	JUN, CCL12, CD80, CXCL1, FOS, ITGAL, ICAM1, IL1B, CCL3, CCL2, ATP6V0D2, TLR4, ATP6V1C2	469	87	9898	3.15354	0.211106	0.0108222	0.00884503
KEGG_PATHWAY	rno05203:Viral carcinogenesis	23	2.78788	0.000763101	CDKN1A, JUN, ACTN1, RT1-CE7, RT1-M6-2, RT1-CE1, NFKB2, RT1-M3-1, CDC20, C3, CCNA2, RBL1, CREB3L3, CCNE1, CREB3L1, CHEK1, IRF7, CDK1, BAK1, IL6ST, ATP6V0D2, YWHAH, ATF4	469	221	9898	2.19639	0.211938	0.0108222	0.00884503
KEGG_PATHWAY	rno04064:NF-kappa B signaling pathway	14	1.69697	0.000823691	PRKCB, CXCL1, EDA2R, NFKB2, ICAM1, ZAP70, IL1B, CCL4, BTK, ATM, CCL19, TLR4, LAT, BIRC3	469	100	9898	2.95463	0.226707	0.0111736	0.00913223
KEGG_PATHWAY	rno05418:Fluid shear stress and atherosclerosis	18	2.18182	0.000954539	EDN1, JUN, HSP90AA1, CCL12, HSP90AB1, NCF1, IL1R2, MGST2, FOS, MMP9, ICAM1, GPC1, IL1B, RAC2, CCL2, HMOX1, GSTM7, MAP2K6	469	154	9898	2.46676	0.257668	0.0121442	0.00992557
KEGG_PATHWAY	rno04062:Chemokine signaling pathway	20	2.42424	0.000973095	CXCL9, CCL12, CCL11, NCF1, STAT1, PRKCB, STAT2, WAS, ADCY2, CXCL1, CXCL13, CXCL10, CXCL11, CCL7, CXCR3, CCL4, CCL3, RAC2, CCL2, CCL19	469	182	9898	2.31917	0.261957	0.0121442	0.00992557
KEGG_PATHWAY	rno04659:Th17 cell differentiation	14	1.69697	0.00119376	JUN, HSP90AA1, HSP90AB1, STAT1, CD3G, FOS, CD3E, RUNX1, ZAP70, IL1B, IL21R, IL6ST, NFKBIE, LAT	469	104	9898	2.84099	0.311112	0.013776	0.0112592
KEGG_PATHWAY	rno04914:Progesterone-mediated oocyte maturation	13	1.57576	0.00125546	HSP90AA1, HSP90AB1, PLK1, ADCY2, KIF22, PKMYT1, AURKA, CCNA2, CCNB2, CCNB1, CDK1, BUB1, MAD2L1	469	92	9898	2.98215	0.324262	0.013776	0.0112592
KEGG_PATHWAY	rno04621:NOD-like receptor signaling pathway	20	2.42424	0.00126247	GBP5, OAS1I, JUN, HSP90AA1, CCL12, HSP90AB1, RIPK3, STAT1, STAT2, OAS1A, CXCL1, IRGM, PYCARD, TRPM2, IL1B, IRF7, CCL2, GBP2, TLR4, BIRC3	469	186	9898	2.2693	0.325741	0.013776	0.0112592
KEGG_PATHWAY	rno05163:Human cytomegalovirus infection	25	3.0303	0.00128046	CCL12, CDKN1A, PTGER2, ADCY2, FASLG, CREB3L3, MYC, CREB3L1, CCL4, CCL3, E2F1, RAC2, CCL2, BAK1, MAP2K6, PRKCB, RT1-CE7, TAP1, RT1-M6-2, RT1-CE1, RT1-M3-1, IL1B, FAS, CALR, ATF4	469	260	9898	2.02928	0.329519	0.013776	0.0112592
KEGG_PATHWAY	rno04115:p53 signaling pathway	12	1.45455	0.00142064	CCNB2, CDKN1A, CCNB1, RRM2, CCNE1, IGFBP3, CHEK1, CDK1, FAS, ATM, GTSE1, BBC3	469	81	9898	3.12659	0.358249	0.0147746	0.0120754
KEGG_PATHWAY	rno03030:DNA replication	8	0.969697	0.00151186	FEN1, POLE2, POLD1, MCM3, MCM4, MCM5, MCM6, MCM2	469	37	9898	4.56313	0.376281	0.0152161	0.0124362
KEGG_PATHWAY	rno05143:African trypanosomiasis	8	0.969697	0.00177918	PRKCB, IL1B, FAS, HBB-B1, HBB, IL12A, FASLG, ICAM1	469	38	9898	4.44305	0.42627	0.017347	0.0141778
KEGG_PATHWAY	rno05160:Hepatitis C	18	2.18182	0.00316309	OAS1I, CDKN1A, RSAD2, STAT1, STAT2, MX2, MX1, OAS1A, FASLG, CXCL10, SOCS3, PPP2R2B, MYC, E2F1, IRF7, FAS, BAK1, YWHAH	469	172	9898	2.20861	0.627846	0.0296648	0.0242453
KEGG_PATHWAY	rno01524:Platinum drug resistance	12	1.45455	0.00333118	TOP2A, CDKN1A, ABCC2, FAS, MGST2, BIRC5, ATM, FASLG, BAK1, GSTM7, BIRC3, BBC3	469	90	9898	2.81393	0.646921	0.0296648	0.0242453
KEGG_PATHWAY	rno05170:Human immunodeficiency virus 1 infection	25	3.0303	0.00341213	CD3G, FASLG, SAMHD1, CD3E, CCNB2, CCNB1, CHEK1, RAC2, BAK1, MAP2K6, JUN, PRKCB, RT1-CE7, TAP1, RT1-M6-2, FOS, TNFRSF1B, RT1-CE1, RT1-M3-1, BST2, CDK1, FAS, ATM, CALR, TLR4	469	280	9898	1.88433	0.655756	0.0296648	0.0242453
KEGG_PATHWAY	rno04218:Cellular senescence	19	2.30303	0.00342286	CDKN1A, IGFBP3, RT1-CE7, RT1-M6-2, FOXM1, RT1-CE1, RT1-M3-1, CCNA2, CCNB2, CCNB1, RBL1, CCNE1, MYC, CHEK1, E2F1, CDK1, ATM, MYBL2, MAP2K6	469	188	9898	2.1329	0.656911	0.0296648	0.0242453
KEGG_PATHWAY	rno04114:Oocyte meiosis	14	1.69697	0.00401377	PLK1, ADCY2, PKMYT1, AURKA, CDC20, CCNB2, CCNB1, PTTG1, ESPL1, CCNE1, CDK1, BUB1, YWHAH, MAD2L1	469	119	9898	2.48288	0.714871	0.0331969	0.0271321
KEGG_PATHWAY	rno00240:Pyrimidine metabolism	9	1.09091	0.00404321	RRM1, NT5E, RRM2, ENTPD3, DPYS, DPYD, CMPK2, UPB1, DCK	469	55	9898	3.45346	0.717489	0.0331969	0.0271321
KEGG_PATHWAY	rno04936:Alcoholic liver disease	15	1.81818	0.00638164	C1QB, C1QA, FASLG, CXCL1, C2, C3, C4B, IL1B, FAS, NOX4, IL12A, CYP2E1, TLR4, C1QC, MAP2K6	469	140	9898	2.26119	0.86432	0.0502124	0.041039
KEGG_PATHWAY	rno04820:Cytoskeleton in muscle cells	21	2.54545	0.00643748	ITGB4, MYH15, BGN, AMPD1, NEB, FBLN1, MYPN, LMNB2, MYOM2, LMOD2, LMNB1, CSRP3, DIAPH3, COL4A2, FLNC, VIM, MYOZ1, SGCG, MYH6, DSC2, MYH7	469	231	9898	1.91859	0.866678	0.0502124	0.041039
KEGG_PATHWAY	rno04210:Apoptosis	15	1.81818	0.00678887	NTRK1, HRK, JUN, CTSZ, FASLG, FOS, LMNB2, LMNB1, BBC3, BIRC5, FAS, ATM, BAK1, ATF4, BIRC3	469	141	9898	2.24516	0.880609	0.0513074	0.0419339
KEGG_PATHWAY	rno05146:Amoebiasis	12	1.45455	0.00690676	GNA14, COL4A2, PRKCB, ACTN1, IL1B, IL1R2, HSPB1, IL12A, LAMC2, CXCL1, LAMC1, TLR4	469	99	9898	2.55812	0.88495	0.0513074	0.0419339
KEGG_PATHWAY	rno04928:Parathyroid hormone synthesis, secretion and action	13	1.57576	0.00750776	SLC34A3, SLC34A2, EGR1, CDKN1A, PRKCB, ADCY2, PTH1R, FOS, CREB3L3, WNK1, CREB3L1, ATF4, HBEGF	469	114	9898	2.40665	0.904751	0.0543059	0.0443846
KEGG_PATHWAY	rno05200:Pathways in cancer	42	5.09091	0.00771792	CDKN1A, HSP90AB1, PTGER2, MGST2, ADCY2, LAMC2, FASLG, LAMC1, FGF1, BRCA2, BBC3, MYC, E2F1, RAC2, HMOX1, IL12A, BAK1, NKX3-1, NTRK1, EDN1, JUN, HSP90AA1, STAT1, PRKCB, STAT2, FZD9, FOS, MMP9, NFKB2, RUNX1, CCNA2, RAD51, COL4A2, CCNE1, IL7, CKS2, FAS, BIRC5, IL6ST, GSTM7, PPARD, BIRC3	469	588	9898	1.50746	0.910841	0.0543059	0.0443846
KEGG_PATHWAY	rno05140:Leishmaniasis	10	1.21212	0.00786526	C3, FCGR3A, JUN, NCF1, STAT1, PRKCB, IL1B, IL12A, FOS, TLR4	469	74	9898	2.85196	0.914877	0.0543059	0.0443846
KEGG_PATHWAY	rno05215:Prostate cancer	12	1.45455	0.00800664	CDKN1A, HSP90AA1, HSP90AB1, CREB3L3, CCNE1, CREB3L1, IL1R2, INSRR, E2F1, MMP9, ATF4, NKX3-1	469	101	9898	2.50746	0.918579	0.0543059	0.0443846

## Sheet: FD29_FD15 GO-KEGG
Category	Term	Count	%	PValue	Genes	List Total	Pop Hits	Pop Total	Fold Enrichment	Bonferroni	Benjamini	FDR
GOTERM_BP_DIRECT	GO:0009410~response to xenobiotic stimulus	59	7.58355	4.88616e-13	TOP2A, COL18A1, CDKN1A, IL1RN, ENO2, CYP4A3, ADRA1A, AACS, LMNB1, ICAM1, SLC22A12, HTR6, CCND1, MYC, HNF4A, CYP2D2, HMGCS2, HADH, HAVCR1, TIMP4, EDN1, HSP90AA1, ABCC2, IGFBP3, ITGA2, SLC34A1, BDH1, CCNE1, LCK, MAP1B, DPYD, BIRC5, CYP2E1, PDGFB, ACAA1A, NPAS2, RAD54B, C3, SOCS3, CCNB1, CCL3, RAD54L, CCL2, BAK1, ABCB1B, S100A10, NTRK1, EGR1, GSTM1, ACE, GK, FN1, PSMB9, COL1A1, FOSL1, RAD51, LCN2, C…	729	566	20430	2.9213	1.84255e-09	9.65265e-10	9.45555e-10
GOTERM_BP_DIRECT	GO:0051301~cell division	39	5.01285	5.11941e-13	DYRK3, CDCA2, CCNF, CDCA8, AURKB, SKA1, CKS1B, AURKA, CDC20, CCNB2, DSN1, CCNB1, CDC45, PTTG1, CCND1, NUF2, CENPT, BORA, CENPW, SPAG5, TEX14, CDC6, CDC25C, CDC25B, CCNA2, CCNA1, TPX2, PSRC1, CCNE2, CCNE1, KIFC1, CKS2, CDK1, TIMELESS, BIRC5, NCAPD2, KIF2C, MAD2L1, SPC25	729	271	20430	4.03307	1.93046e-09	9.65265e-10	9.45555e-10
GOTERM_BP_DIRECT	GO:0032496~response to lipopolysaccharide	39	5.01285	1.6358e-11	IL1RN, CSF1, PTGER2, HMGB2, MGST2, CXCL1, IL18BP, C2, ICAM1, AKAP12, SOCS3, HNF4A, PENK, E2F1, CCL2, LGALS9, APOB, HAVCR1, PCK1, ABCB1B, TIMP4, NGFR, EDN1, ABCC2, ACE, SLC11A1, IGFBP3, FMO1, TNFRSF1B, KMO, TNFRSF1A, ATP4B, CXCL10, LCN2, BTK, FAS, TRIB1, TLR4, FGF10	729	303	20430	3.60714	6.16861e-08	2.0562e-08	2.01421e-08
GOTERM_BP_DIRECT	GO:0009617~response to bacterium	30	3.85604	1.80204e-09	REG3B, USP18, IFIT3, C2, PYCARD, C3, SOCS3, RGS1, PENK, CCL2, LRAT, HMGCS2, GBP2, PCK1, HERC6, SLC11A1, IFI44, ISG15, PRLR, IRGM, PSMB9, CAR5B, CXCL10, GSTA5, TNNT2, LCN2, CYP2E1, TLR4, GSTM7, TMEM229B	729	223	20430	3.77014	6.79546e-06	1.69887e-06	1.66418e-06
GOTERM_BP_DIRECT	GO:0000278~mitotic cell cycle	21	2.69923	2.9626e-09	CENPT, CDT1, WDHD1, CENPW, PLK2, XRCC2, PLK1, MASTL, TUBB4B, SKA1, AURKA, CIT, TUBA1C, TUBB2B, CENPF, TUBB6, TUBB5, ESPL1, MYBL2, POLE, FGF10	729	113	20430	5.20813	1.11719e-05	2.23439e-06	2.18877e-06
GOTERM_BP_DIRECT	GO:0071356~cellular response to tumor necrosis factor	26	3.3419	4.86592e-09	REG3B, IL18BP, ICAM1, SMPD3, PYCARD, AKAP12, CTSK, CCL3, CCL2, CYP1B1, APOB, GBP2, PCK1, ABCB1B, GBP4, CCR1, EDN1, ABCC2, TNFRSF1B, COL1A1, COL2A1, IRF1, GPD1, LCN2, FAS, BIRC3	729	178	20430	4.09349	1.83492e-05	3.05823e-06	2.99578e-06
GOTERM_BP_DIRECT	GO:0007059~chromosome segregation	19	2.44216	5.92299e-09	TOP2A, CENPT, CDCA2, CENPW, SPAG5, TTK, CHTF18, SKA1, CENPF, DSN1, DIAPH3, PTTG1, ESPL1, BIRC5, KIF2C, CENPN, BUB1, DLGAP5, SPC25	729	95	20430	5.60494	2.23353e-05	3.1908e-06	3.12565e-06
GOTERM_BP_DIRECT	GO:0000082~G1/S transition of mitotic cell cycle	17	2.18509	6.90261e-09	TCF19, USP26, PLK2, CCNF, CCNA2, CCNA1, CCNB2, CCNB1, CCND1, CCNE2, CCNE1, MYC, E2F1, ID4, EIF4EBP1, SKP2, POLE	729	75	20430	6.35226	2.60294e-05	3.25372e-06	3.18728e-06
GOTERM_BP_DIRECT	GO:0006270~DNA replication initiation	10	1.28535	4.60139e-08	PRIM2, CDC45, CCNE2, ORC1, CCNE1, MCM10, MCM5, MCM6, CDC6, MCM2	729	23	20430	12.1846	0.000173503	1.92798e-05	1.88861e-05
GOTERM_BP_DIRECT	GO:0006954~inflammatory response	35	4.49871	1.14763e-07	CCL12, IL1RN, CSF1, PTGER2, HMGB2, CXCL1, CCR1L1, PYCARD, C4B, C3, S100A7A, IL1RL1, CSRP3, CCL7, CCL3, CCL2, LGALS9, CCL19, CCR1, CCL22, SPHK1, SLC11A1, HMGA1, IL17RE, TNFRSF1B, TNFRSF1A, FOSL1, CXCL10, VNN1, ELF3, AXL, TSPAN18, FASN, TLR4, CD44	729	348	20430	2.81858	0.000432677	4.32771e-05	4.23934e-05
GOTERM_BP_DIRECT	GO:0071347~cellular response to interleukin-1	18	2.31362	1.51627e-07	FGB, EDN1, ABCC2, FN1, KMO, PSMB9, ICAM1, AKAP12, SMPD3, PYCARD, MYC, LCN2, CCL3, CCL2, FAS, NOX4, PCK1, GBP2	729	104	20430	4.85043	0.000571623	5.19806e-05	5.09192e-05
GOTERM_BP_DIRECT	GO:0007052~mitotic spindle organization	13	1.67095	1.69569e-07	PLK2, PLK1, AURKB, AURKA, CCNB1, NUF2, STMN1, TACC3, EFHC1, POC1A, BIRC5, DLGAP5, SPC25	729	51	20430	7.14355	0.000639239	5.3287e-05	5.21989e-05
GOTERM_BP_DIRECT	GO:0000281~mitotic cytokinesis	13	1.67095	6.2101e-07	ROCK2, PLK1, CKAP2, KIF23, CENPA, CIT, ANLN, RACGAP1, STMN1, EFHC1, BIRC5, KIF20A, MYH10	729	57	20430	6.3916	0.00233909	0.000168476	0.000165036
GOTERM_BP_DIRECT	GO:0009615~response to virus	17	2.18509	6.25473e-07	BATF3, RSAD2, MX2, MX1, HSPB1, OAS1A, ISG15, ZC3HAV1, DDX60, IFIT3, OASL, ISG20, BCL3, STMN1, LCN2, APOB, OASL2	729	102	20430	4.67078	0.00235588	0.000168476	0.000165036
GOTERM_BP_DIRECT	GO:0000727~double-strand break repair via break-induced replication	7	0.899743	7.95128e-07	GINS2, CDC45, GINS4, MCM3, MCM4, MCM5, MCM2	729	11	20430	17.8339	0.00299394	0.000199895	0.000195813
GOTERM_BP_DIRECT	GO:0000070~mitotic sister chromatid segregation	10	1.28535	8.78575e-07	KIF18A, SPAG5, ESPL1, CENPI, PLK1, CDCA8, KNTC1, SKA1, CIT, MAD2L1	729	31	20430	9.04022	0.00330763	0.000207069	0.000202841
GOTERM_BP_DIRECT	GO:0007094~mitotic spindle assembly checkpoint signaling	9	1.15681	1.10836e-06	PLK1, BIRC5, BUB1B, TEX14, TTK, KNTC1, TRIP13, BUB1, MAD2L1	729	24	20430	10.5093	0.00417089	0.00024586	0.000240839
GOTERM_BP_DIRECT	GO:0032355~response to estradiol	25	3.21337	1.95465e-06	REG3B, PDGFB, CXCL1, ENO2, BRCA2, AURKA, C3, SOCS3, HTR6, CCND1, MYC, PENK, CYP1B1, APOB, SLC34A2, FGA, ABCC2, SLC34A1, COL1A1, CCNA2, BDH1, CCNE1, MAP1B, VIM, FGF10	729	226	20430	3.10008	0.00734388	0.000409498	0.000401137
GOTERM_BP_DIRECT	GO:0045087~innate immune response	36	4.62725	2.85778e-06	APCS, UBA7, CSF1, HMGB2, OAS1A, UBE2L6, ZC3HAV1, C2, PYCARD, C4B, C3, LGALS3, FCNB, ZDHHC18, TIFA, SKP2, OASL2, FBXO9, FGB, FGA, PPP1R14B, RSAD2, MX2, MX1, ISG15, IFI47, IRGM, SFPQ, VNN1, TRIM17, LCK, LCN2, MASP2, TRIM59, TLR4, RGD1309362	729	418	20430	2.41361	0.0107188	0.000567193	0.000555612
GOTERM_BP_DIRECT	GO:0045071~negative regulation of viral genome replication	11	1.41388	3.19684e-06	ISG20, FAM111A, OAS1I, RSAD2, MX2, MX1, OAS1A, ISG15, ZC3HAV1, OASL2, OASL	729	45	20430	6.85048	0.0119829	0.000574062	0.00056234
GOTERM_BP_DIRECT	GO:0000086~G2/M transition of mitotic cell cycle	11	1.41388	3.19684e-06	CCNA2, CHEK1, PLK1, CDK1, BIRC5, SKP2, CDC25C, MASTL, FOXM1, CIT, CDC25B	729	45	20430	6.85048	0.0119829	0.000574062	0.00056234
GOTERM_BP_DIRECT	GO:0009636~response to toxic substance	18	2.31362	3.41067e-06	FGA, CDKN1A, DDC, GLYAT, BRIP1, CCNB1, RAD51, BDH1, PENK, LCN2, CCL3, CDK1, FAS, CYP1B1, TK1, NUPR1, TLR4, ATF4	729	129	20430	3.91042	0.0127793	0.00058462	0.000572682
GOTERM_BP_DIRECT	GO:0070374~positive regulation of ERK1 and ERK2 cascade	25	3.21337	3.88134e-06	NDRG4, PDGFB, CXCR4, FGF1, ADRA1A, CCR1L1, ICAM1, PYCARD, AKAP12, C3, GPNMB, CCL3, LGALS9, CCL19, CCR1, NTRK1, FGB, FGA, NQO2, TPBG, NOX4, FGFR3, TLR4, CD44, FGF10	729	235	20430	2.98135	0.01453	0.000636371	0.000623377
GOTERM_BP_DIRECT	GO:0044772~mitotic cell cycle phase transition	6	0.771208	6.33828e-06	CCNB2, CCNB1, CCNE1, CKS2, CDK1, CKS1B	729	9	20430	18.6831	0.0236183	0.000995902	0.000975567
GOTERM_BP_DIRECT	GO:0031667~response to nutrient levels	22	2.82776	7.35773e-06	NTRK1, REG3B, SLC34A3, EGR1, ACE, SCT, SLC4A1, PRL8A9, COL1A1, IL1RL1, CBS, HNF4A, FASN, MAP1B, LCN2, FAS, TK1, SLIT2, PCK1, CTSD, CD44, ATF4	729	196	20430	3.14563	0.0273647	0.00110984	0.00108718
GOTERM_BP_DIRECT	GO:0010332~response to gamma radiation	10	1.28535	1.3677e-05	CXCL10, SOCS3, CCL7, FANCD2, MYC, XRCC2, CCL2, CXCL1, BAK1, BRCA2	729	42	20430	6.67255	0.0502688	0.00198369	0.00194319
GOTERM_BP_DIRECT	GO:0045471~response to ethanol	26	3.3419	2.0091e-05	RGS19, AACS, ICAM1, NEU2, CCND1, MYC, CTSK, PENK, EIF4EBP1, CCL2, HMGCS2, BAK1, EGR1, NGFR, GSTM1, GK, FN1, TNFRSF1A, BDH1, CCNE1, CDK1, FAS, CYP2E1, PPARA, TLR4, HSPA1B	729	276	20430	2.64001	0.0729648	0.00280604	0.00274874
GOTERM_BP_DIRECT	GO:0032868~response to insulin	18	2.31362	2.17813e-05	EGR1, FGA, PFKFB1, IGFBP3, HMGA1, PDGFB, TWIST2, ICAM1, COL1A1, SOCS3, BDH1, CTSK, AGRP, HMGCS2, HADH, PCK1, PPARA, TLR4	729	148	20430	3.40841	0.0788554	0.00293348	0.00287358
GOTERM_BP_DIRECT	GO:0050918~positive chemotaxis	10	1.28535	2.97517e-05	SEMA5A, S100A7A, CXCL10, LGALS3, HMGB2, PDGFB, CCL3, CCL2, S100A4, FGF10	729	46	20430	6.09232	0.10613	0.00386875	0.00378975
GOTERM_BP_DIRECT	GO:0031100~animal organ regeneration	14	1.79949	3.17491e-05	PFKFB1, CDKN1A, ACE, FLT3, HMGB2, BAAT, CCNA2, SOCS3, CCND1, CCNE1, AXL, CDK1, CCL2, BAK1	729	95	20430	4.12995	0.112838	0.00399086	0.00390937
GOTERM_BP_DIRECT	GO:0048146~positive regulation of fibroblast proliferation	13	1.67095	3.64745e-05	NGFR, CDKN1A, ANXA2, SPHK1, PDGFB, FN1, FBLN1, CDC6, CCNA2, CCNB1, MYC, E2F1, FGF10	729	83	20430	4.38941	0.128507	0.00443694	0.00434634
GOTERM_BP_DIRECT	GO:0006260~DNA replication	13	1.67095	4.11945e-05	PRIM2, FEN1, GINS3, DSCC1, CHTF18, RECQL4, FAM111A, CHAF1A, ORC1, MCM4, MCM6, POLE, MCM2	729	84	20430	4.33715	0.143882	0.00485451	0.00475539
GOTERM_BP_DIRECT	GO:0008285~negative regulation of cell population proliferation	34	4.37018	4.29031e-05	CDKN1A, BTG2, FLT3, IL24, SLFN3, TWIST2, PTH1R, FGFRL1, IFIT3, IL1RL1, BRIP1, PTTG1, HNF4A, ADORA1, CYP1B1, SLIT2, BAK1, SOX4, NTRK1, FBXO2, IGFBP3, TPBG, TNFRSF9, INCA1, HMGA1, MYO16, FOSL1, SFRP5, NOX4, TAX1BP3, NUPR1, ATF5, FGFR3, HSPA1B	729	436	20430	2.18541	0.149381	0.00490265	0.00480254
GOTERM_BP_DIRECT	GO:0043066~negative regulation of apoptotic process	43	5.52699	4.99247e-05	REG3B, DYRK3, CDKN1A, IL1RN, BTG2, PTGER2, TWIST2, HSPB1, IFIT3, PTMS, AURKA, SLC25A27, LGALS3, TERT, CBS, MYC, ADORA1, FLNA, TIMP1, BARD1, NGFR, HELLS, OPN3, PLK2, SPHK1, PLK1, FN1, PRLR, TNFRSF1A, TTC9, AXL, BCL3, RGN, CDK1, FAS, BIRC5, ANGPTL4, NUPR1, ATF5, HSPA1B, CD44, MAD2L1, BIRC3	729	617	20430	1.9531	0.17161	0.00545745	0.00534601
GOTERM_BP_DIRECT	GO:0048245~eosinophil chemotaxis	7	0.899743	5.06525e-05	LGALS3, CCL12, CCL22, CCL7, CCL3, CCL2, CCL19	729	20	20430	9.80864	0.17388	0.00545745	0.00534601
GOTERM_BP_DIRECT	GO:0071346~cellular response to type II interferon	15	1.92802	5.44968e-05	EDN1, IRGM, ICAM1, SOCS3, MYC, IRF1, CCL3, CCL2, FAS, LGALS9, VIM, IL12RB1, GBP2, TLR4, GBP4	729	114	20430	3.68746	0.18577	0.00570854	0.00559198
GOTERM_BP_DIRECT	GO:0030335~positive regulation of cell migration	26	3.3419	7.12453e-05	SEMA5A, CCL12, CSF1, ROCK2, PDGFB, TWIST2, CXCR4, LAMC2, FGF1, CCL7, GPNMB, CCL3, CCL2, CCL19, CCR1, EDN1, CCL22, SPHK1, SEMA4B, FN1, COL1A1, CXCL10, CLDN4, ANGPTL3, TLR4, HBEGF	729	298	20430	2.44511	0.235609	0.00726124	0.00711298
GOTERM_BP_DIRECT	GO:0002548~monocyte chemotaxis	7	0.899743	9.17394e-05	CCR1, LGALS3, CCL12, PDGFB, CCL3, CCL2, CCR1L1	729	22	20430	8.91695	0.292463	0.00910393	0.00891804
GOTERM_BP_DIRECT	GO:0098586~cellular response to virus	10	1.28535	0.000111376	CXCL10, HSP90AA1, FLT3, PENK, ZC3HAV1, LGALS9, VWCE, CCL19, POU2F2, PSMB9	729	54	20430	5.18976	0.342967	0.0107692	0.0105493
GOTERM_BP_DIRECT	GO:0045931~positive regulation of mitotic cell cycle	9	1.15681	0.000120053	CCNB1, SPHK1, CDK1, EIF4EBP1, BIRC5, BRCA2, AURKA, FGF10, CDC25B	729	43	20430	5.86563	0.36412	0.011318	0.0110869
GOTERM_BP_DIRECT	GO:0007565~female pregnancy	17	2.18509	0.000170846	REG3B, IL1RN, ACE, ABCC2, IGFBP5, IGFBP3, ITGA2, SPHK1, HSPB1, PRL8A9, FOSL1, CLDN4, IRF1, CYP2D4, CYP2D2, LGALS9, SLC38A2	729	158	20430	3.01531	0.474979	0.0157137	0.0153928
GOTERM_BP_DIRECT	GO:0051310~metaphase chromosome alignment	6	0.771208	0.000178404	CENPF, KIF2C, KIF22, FAM83D, CENPQ, SKA1	729	16	20430	10.5093	0.489733	0.0160181	0.0156911
GOTERM_BP_DIRECT	GO:0070098~chemokine-mediated signaling pathway	10	1.28535	0.000224598	CCR1, CXCL10, CCL12, CCL22, CCL7, CCL3, CCL2, CXCL1, CCL19, CCR1L1	729	59	20430	4.74995	0.571324	0.0196814	0.0192795
GOTERM_BP_DIRECT	GO:0006635~fatty acid beta-oxidation	9	1.15681	0.000229642	ACAA2, EHHADH, ECI1, ECH1, ACAA1B, ACAA1A, HADH, SLC27A2, DECR1	729	47	20430	5.36643	0.579403	0.0196814	0.0192795
GOTERM_BP_DIRECT	GO:0043525~positive regulation of neuron apoptotic process	13	1.67095	0.000274967	HRK, EGR1, NQO2, BBC3, TNFRSF1A, PPP2R2B, LCN2, CCL3, FAS, MYBL2, NUPR1, FGFR3, ATF4	729	102	20430	3.57177	0.645499	0.0230423	0.0225718
GOTERM_BP_DIRECT	GO:0043065~positive regulation of apoptotic process	31	3.98458	0.000292483	HRK, TOP2A, IL24, BBC3, PYCARD, UBD, E2F1, CYP1B1, SLIT2, BAK1, CTSD, SOX4, PHLDA3, ZBP1, BARD1, NGFR, ACE, TNFRSF12A, APAF1, IGFBP3, ANXA5, GADD45G, FOSL1, MELK, FOLH1, IRF1, LCN2, FAS, NOX4, TLR4, FAM72A	729	423	20430	2.05382	0.668165	0.0239773	0.0234877
GOTERM_BP_DIRECT	GO:0060416~response to growth hormone	7	0.899743	0.000312621	FGA, IGFBP5, BDH1, IGFBP3, SLC34A1, IRF1, HMGCS2	729	27	20430	7.26566	0.692438	0.0250829	0.0245707
GOTERM_BP_DIRECT	GO:0007283~spermatogenesis	36	4.62725	0.000348782	HMGB2, BRCA2, CELSR2, BRIP1, CCNB1, RACGAP1, E2F1, POC1A, APOB, HADH, NTRK1, GAMT, BARD1, NGFR, USP26, ACE, CCDC34, PLEKHA1, CCDC136, PGAM2, HMGA1, OVOL1, CDC25C, LZTFL1, CIT, ASPM, DIAPH3, KIFC1, AXL, ZFP296, RGN, FAS, TRIP13, TNP1, RAD18, BIRC3	729	529	20430	1.90716	0.731656	0.0272593	0.0267026
GOTERM_BP_DIRECT	GO:0007267~cell-cell signaling	11	1.41388	0.000354204	CCR1, EDN1, CCL12, GJB1, GPNMB, CCL3, ADRA1D, ADRA1A, FGFR3, CCR1L1, FGF10	729	76	20430	4.05621	0.737089	0.0272593	0.0267026
GOTERM_BP_DIRECT	GO:0010165~response to X-ray	7	0.899743	0.00038599	FGA, CDKN1A, COL2A1, RAD51, CCND1, XRCC2, BRCA2	729	28	20430	7.00617	0.766798	0.0291114	0.0285169
GOTERM_BP_DIRECT	GO:2000379~positive regulation of reactive oxygen species metabolic process	8	1.02828	0.00040292	CDKN1A, NQO2, RIPK3, DUOXA1, LCN2, PDGFB, CYP1B1, NOX4	729	39	20430	5.74865	0.781226	0.0292496	0.0286524
GOTERM_BP_DIRECT	GO:0014911~positive regulation of smooth muscle cell migration	9	1.15681	0.00041028	FGA, EGR1, MYC, PDE4D, ITGA2, PDGFB, CYP1B1, NOX4, TLR4	729	51	20430	4.94553	0.787217	0.0292496	0.0286524
GOTERM_BP_DIRECT	GO:0007584~response to nutrient	16	2.05656	0.000411093	PKLR, APAF1, SLC34A1, ACAA1A, SUOX, BRCA2, AACS, C2, COL1A1, BDH1, FASN, DPYD, CYP1B1, HMGCS2, HAVCR1, PPARA	729	154	20430	2.91166	0.787869	0.0292496	0.0286524
GOTERM_BP_DIRECT	GO:0060326~cell chemotaxis	12	1.54242	0.000424992	CCR1, SEMA5A, TPBG, ENPP2, HMGB2, PDGFB, CCL3, CXCR4, CXCL1, CCL19, CCR1L1, HBEGF	729	92	20430	3.65539	0.798706	0.029278	0.0286802
GOTERM_BP_DIRECT	GO:1902975~mitotic DNA replication initiation	4	0.514139	0.00042702	GINS3, MCM3, MCM4, MCM2	729	5	20430	22.4198	0.800239	0.029278	0.0286802
GOTERM_BP_DIRECT	GO:0071456~cellular response to hypoxia	20	2.57069	0.000466869	EGR1, EDN1, ACAA2, BBC3, ICAM1, CCNA2, BRIP1, CCNB1, TERT, CBS, MYC, HNF4A, LCN2, E2F1, EIF4EBP1, CLCA1, FAS, SLIT2, PCK1, ATF4	729	225	20430	2.49108	0.828123	0.0312363	0.0305985
GOTERM_BP_DIRECT	GO:0010971~positive regulation of G2/M transition of mitotic cell cycle	7	0.899743	0.000472147	RAD51B, RRM1, CCNB1, CCND1, CDK1, CDC25C, CDC25B	729	29	20430	6.76458	0.831512	0.0312363	0.0305985
GOTERM_BP_DIRECT	GO:0001666~response to hypoxia	25	3.21337	0.000499767	PDGFB, CXCR4, ICAM1, SOCS3, UBD, PENK, ADORA1, CCL2, ABCB1B, SOX4, EGR1, EDN1, ACE, PKLR, APAF1, IGFBP3, ITGA2, TNFRSF1A, TACC3, FAS, NOX4, ANGPTL4, PPARA, CD24, TLR4	729	319	20430	2.19629	0.848185	0.0324935	0.03183
GOTERM_BP_DIRECT	GO:0048545~response to steroid hormone	10	1.28535	0.000593463	COL1A1, PAQR8, ABCC2, CCND1, CCNE1, HMGB2, SPP1, CYP1B1, ACAA1A, ABCB1B	729	67	20430	4.18279	0.893394	0.0379313	0.0371568
GOTERM_BP_DIRECT	GO:0071222~cellular response to lipopolysaccharide	24	3.08483	0.00068691	ABCC2, PDE4D, IL24, HMGB2, FN1, CXCL1, KMO, TNFRSF1B, IRGM, ICAM1, PYCARD, CXCL10, SLC7A5, FCGR3A, AXL, PLSCR4, LCN2, CCL2, CMPK2, HMGCS2, VIM, GBP2, TLR4, GBP4	729	307	20430	2.19086	0.925072	0.0431723	0.0422907
GOTERM_BP_DIRECT	GO:0051607~defense response to virus	18	2.31362	0.000715555	ZBP1, RIPK3, RSAD2, MX2, MX1, OAS1A, ISG15, ZC3HAV1, DDX60, IFIT3, PYCARD, ISG20, CXCL10, IRF1, IRF7, SKP2, GBP2, OASL2	729	197	20430	2.56063	0.932749	0.0442354	0.0433321
Category	Term	Count	%	PValue	Genes	List Total	Pop Hits	Pop Total	Fold Enrichment	Bonferroni	Benjamini	FDR
KEGG_PATHWAY	rno04110:Cell cycle	38	4.88432	3.86817e-18	CDKN1A, BUB1B, TTK, PKMYT1, AURKB, CDC20, CCNB2, CCNB1, CDC45, PTTG1, ORC1, CCND1, MYC, CHEK1, E2F1, SKP2, BUB1, YWHAH, CDT1, PLK1, CDC6, CDC25C, CDC25B, GADD45G, CCNA2, CCNA1, DBF4, ESPL1, CCNE2, CCNE1, CDK1, MCM3, MCM4, MCM5, TRIP13, MCM6, MAD2L1, MCM2	413	160	9898	5.69195	1.23008e-15	1.23008e-15	1.12177e-15
KEGG_PATHWAY	rno05222:Small cell lung cancer	18	2.31362	7.77887e-07	CDKN1A, APAF1, LAMA1, ITGA2, FN1, LAMC2, CKS1B, GADD45G, COL4A2, CCND1, CCNE2, CCNE1, MYC, E2F1, CKS2, BAK1, SKP2, BIRC3	413	101	9898	4.27119	0.000247338	0.000118482	0.000108049
KEGG_PATHWAY	rno04060:Cytokine-cytokine receptor interaction	31	3.98458	1.13038e-06	CCL12, IL1RN, CNTF, CSF1, IL24, CXCR4, CXCL1, CCR1L1, EDA2R, IL1RL1, CCL7, CCL3, IL21R, CCL2, CCL19, IL12RB1, CCR1, NGFR, CCL22, TNFRSF12A, TNFSF15, GDF15, TNFRSF9, IL17RE, TNFRSF1B, PRLR, TNFRSF1A, BMP3, CXCL10, TNFSF9, FAS	413	274	9898	2.71149	0.000359395	0.000118482	0.000108049
KEGG_PATHWAY	rno05169:Epstein-Barr virus infection	28	3.59897	1.68832e-06	OAS1I, CDKN1A, OAS1A, RT1-A2, ITGAL, ICAM1, CCND1, MYC, E2F1, BAK1, SKP2, APAF1, TAP1, ISG15, RT1-CE4, RT1-CE2, GADD45G, CCNA2, CCNA1, CXCL10, CCNE2, CCNE1, BTK, IRF7, FAS, VIM, NFKBIE, CD44	413	236	9898	2.84344	0.000536742	0.000118482	0.000108049
KEGG_PATHWAY	rno04668:TNF signaling pathway	19	2.44216	1.86292e-06	EDN1, CCL12, RIPK3, CSF1, RHBDF2, IFI47, CXCL1, TNFRSF1B, ICAM1, TNFRSF1A, CXCL10, SOCS3, CREB3L3, IRF1, BCL3, CCL2, FAS, ATF4, BIRC3	413	119	9898	3.82652	0.000592233	0.000118482	0.000108049
KEGG_PATHWAY	rno05166:Human T-cell leukemia virus 1 infection	29	3.72751	2.65175e-06	CDKN1A, RASL2-9, BUB1B, ADCY2, RT1-A2, ITGAL, ICAM1, CDC20, CCNB2, PTTG1, TERT, CREB3L3, CCND1, MYC, CHEK1, E2F1, EGR1, RT1-CE4, RT1-CE2, TNFRSF1A, FOSL1, CCNA2, CCNA1, ESPL1, CCNE2, CCNE1, LCK, ATF4, MAD2L1	413	256	9898	2.71491	0.000842903	0.000140543	0.000128168
KEGG_PATHWAY	rno04115:p53 signaling pathway	15	1.92802	5.34358e-06	CDKN1A, RRM2, APAF1, IGFBP3, BBC3, GADD45G, CCNB2, CCNB1, CCND1, CCNE2, CCNE1, CHEK1, CDK1, FAS, GTSE1	413	81	9898	4.43817	0.00169782	0.000242751	0.000221377
KEGG_PATHWAY	rno04061:Viral protein interaction with cytokine and cytokine receptor	15	1.92802	8.29894e-06	CCR1, CCL12, CCL22, CSF1, IL24, CXCR4, CXCL1, TNFRSF1B, CCR1L1, TNFRSF1A, CXCL10, CCL7, CCL3, CCL2, CCL19	413	84	9898	4.27966	0.00263559	0.000329883	0.000300837
KEGG_PATHWAY	rno04914:Progesterone-mediated oocyte maturation	15	1.92802	2.43133e-05	HSP90AA1, PLK1, ADCY2, KIF22, CDC25C, PKMYT1, AURKA, CDC25B, CCNA2, CCNA1, CCNB2, CCNB1, CDK1, BUB1, MAD2L1	413	92	9898	3.90752	0.00770192	0.000859071	0.000783429
KEGG_PATHWAY	rno05165:Human papillomavirus infection	33	4.24165	4.6993e-05	CDKN1A, LAMA1, LAMC2, RT1-A2, OASL, TERT, CREB3L3, CCND1, E2F1, SPP1, EIF4EBP1, BAK1, ATP6V1E2, OASL2, ATP6V1C2, MX2, ITGA2, MX1, FN1, ISG15, RT1-CE4, RT1-CE2, TNFRSF1A, COL1A1, CCNA2, CCNA1, COL2A1, COL4A2, CCNE2, CCNE1, PPP2R2B, IRF1, FAS	413	363	9898	2.17874	0.014833	0.00149438	0.0013628
KEGG_PATHWAY	rno05160:Hepatitis C	20	2.57069	9.52921e-05	OAS1I, CDKN1A, RSAD2, APAF1, MX2, MX1, OAS1A, TNFRSF1A, CXCL10, SOCS3, CLDN4, CCND1, PPP2R2B, MYC, E2F1, IRF7, FAS, BAK1, PPARA, YWHAH	413	172	9898	2.78676	0.0298498	0.00266859	0.00243362
KEGG_PATHWAY	rno05200:Pathways in cancer	45	5.78406	0.000100701	CDKN1A, ROCK2, LAMA1, FLT3, PTGER2, PDGFB, CXCR4, MGST2, ADCY2, LAMC2, FGF1, BRCA2, CKS1B, BBC3, TERT, CCND1, MYC, E2F1, RAC2, BAK1, SKP2, IL12RB1, NTRK1, EDN1, HSP90AA1, GSTM1, APAF1, ITGA2, FN1, GADD45G, CCNA2, CCNA1, RAD51, GSTA5, COL4A2, CCNE2, CCNE1, CKS2, GNB4, FAS, BIRC5, FGFR3, GSTM7, FGF10, BIRC3	413	588	9898	1.83414	0.0315173	0.00266859	0.00243362
KEGG_PATHWAY	rno03030:DNA replication	9	1.15681	0.000112176	PRIM2, FEN1, POLE2, MCM3, MCM4, MCM5, MCM6, POLE, MCM2	413	37	9898	5.82959	0.0350453	0.00269196	0.00245493
KEGG_PATHWAY	rno04114:Oocyte meiosis	16	2.05656	0.000118514	PLK1, ADCY2, CDC25C, PKMYT1, AURKA, CDC20, CCNB2, CCNB1, PTTG1, ESPL1, CCNE2, CCNE1, CDK1, BUB1, YWHAH, MAD2L1	413	119	9898	3.22233	0.0369883	0.00269196	0.00245493
KEGG_PATHWAY	rno04151:PI3K-Akt signaling pathway	31	3.98458	0.000181963	CDKN1A, CSF1, LAMA1, FLT3, PDGFB, LAMC2, FGF1, CREB3L3, CCND1, MYC, SPP1, EIF4EBP1, PCK1, YWHAH, NTRK1, NGFR, HSP90AA1, ITGA2, FN1, PRLR, COL1A1, COL2A1, COL4A2, CCNE2, CCNE1, PPP2R2B, GNB4, FGFR3, TLR4, ATF4, FGF10	413	356	9898	2.08694	0.0562268	0.00385761	0.00351795
KEGG_PATHWAY	rno05163:Human cytomegalovirus infection	25	3.21337	0.000210339	CCL12, CDKN1A, ROCK2, PTGER2, CXCR4, ADCY2, RT1-A2, CCR1L1, CREB3L3, CCND1, MYC, CCL3, E2F1, EIF4EBP1, RAC2, CCL2, BAK1, CCR1, TAP1, RT1-CE4, RT1-CE2, TNFRSF1A, GNB4, FAS, ATF4	413	260	9898	2.30443	0.0647064	0.00418048	0.00381239
KEGG_PATHWAY	rno04218:Cellular senescence	20	2.57069	0.000306644	CDKN1A, IGFBP3, RT1-CE4, RT1-A2, FOXM1, RT1-CE2, GADD45G, CCNA2, CCNA1, CCNB2, CCNB1, CCND1, CCNE2, CCNE1, MYC, CHEK1, E2F1, CDK1, EIF4EBP1, MYBL2	413	188	9898	2.54959	0.0929228	0.00566557	0.00516671
KEGG_PATHWAY	rno01524:Platinum drug resistance	13	1.67095	0.000332441	TOP2A, CDKN1A, GSTM1, ABCC2, APAF1, MGST2, BBC3, GSTA5, BIRC5, FAS, BAK1, GSTM7, BIRC3	413	90	9898	3.46177	0.100336	0.00566557	0.00516671
KEGG_PATHWAY	rno03440:Homologous recombination	9	1.15681	0.000338509	RAD51B, BARD1, BRIP1, RAD51, EME1, XRCC2, RAD54L, BRCA2, RAD54B	413	43	9898	5.01616	0.102071	0.00566557	0.00516671
KEGG_PATHWAY	rno04814:Motor proteins	20	2.57069	0.000427739	DNAH1, DNAH7, TNNC2, KIF23, KIF22, TUBB4B, MYO16, KIF15, TUBA1C, TUBB2B, KIF18A, TUBB6, TUBB5, KIFC1, TNNT2, KIF2C, KIF20A, KIF20B, MYH10, MYO1G	413	193	9898	2.48353	0.127201	0.00680105	0.00620221
KEGG_PATHWAY	rno05164:Influenza A	19	2.44216	0.000691917	OAS1I, CCL12, RSAD2, APAF1, MX2, MX1, OAS1A, ICAM1, TNFRSF1A, PYCARD, CXCL10, SOCS3, NXF3, IRF7, CCL2, FAS, BAK1, PRSS3, TLR4	413	185	9898	2.46138	0.197566	0.0104776	0.00955504
KEGG_PATHWAY	rno04210:Apoptosis	16	2.05656	0.000761002	NTRK1, HRK, APAF1, LMNB2, LMNB1, BBC3, GADD45G, TNFRSF1A, TUBA1C, CTSK, BIRC5, FAS, BAK1, CTSD, ATF4, BIRC3	413	141	9898	2.71956	0.215015	0.0109999	0.0100314
KEGG_PATHWAY	rno00240:Pyrimidine metabolism	9	1.15681	0.0018385	RRM1, NT5E, RRM2, DPYS, DPYD, CMPK2, TK1, UPB1, DCTPP1	413	55	9898	3.92173	0.442995	0.0254193	0.0231811
KEGG_PATHWAY	rno05203:Viral carcinogenesis	20	2.57069	0.00217144	CDKN1A, ACTN1, RT1-CE4, RT1-A2, RT1-CE2, CDC20, C3, CCNA2, CCNA1, CCND1, CREB3L3, CCNE2, CCNE1, CHEK1, IRF7, CDK1, BAK1, SKP2, YWHAH, ATF4	413	221	9898	2.16888	0.49906	0.0287716	0.0262382
KEGG_PATHWAY	rno00983:Drug metabolism - other enzymes	12	1.54242	0.00265372	RRM1, GSTA5, RRM2, GSTM1, IMPDH1, DPYS, DPYD, MGST2, TK1, CYP2E1, UPB1, GSTM7	413	99	9898	2.90498	0.570445	0.0337553	0.0307832
KEGG_PATHWAY	rno05168:Herpes simplex virus 1 infection	20	2.57069	0.00308679	OAS1I, CCL12, APAF1, TAP1, OAS1A, RT1-CE4, ZC3HAV1, RT1-A2, POU2F2, RT1-CE2, TNFRSF1A, C3, SOCS3, NXF3, IRF7, EIF4EBP1, CCL2, FAS, BAK1, BIRC3	413	228	9898	2.10229	0.625856	0.0375968	0.0342863
KEGG_PATHWAY	rno05323:Rheumatoid arthritis	11	1.41388	0.00319218	CCL12, CSF1, CTSK, CCL3, CCL2, CXCL1, ITGAL, ATP6V1E2, TLR4, ATP6V1C2, ICAM1	413	87	9898	3.0302	0.638226	0.0375968	0.0342863

## Sheet: MD15_MS GO-KEGG
Category	Term	Count	%	PValue	Genes	List Total	Pop Hits	Pop Total	Fold Enrichment	Bonferroni	Benjamini	FDR
GOTERM_BP_DIRECT	GO:0009410~response to xenobiotic stimulus	115	7.28309	1.11517e-23	IL1RN, ROGDI, ABAT, ENO2, CYP4A3, ICAM1, NPPC, MYC, HADH, B2M, CAR4, PRKCB, ACSL1, IGFBP3, SLC34A1, POR, RBP4, SFRP2, CCNE1, MAP1B, DDIT3, TXNIP, CYP2E1, TP53, CFTR, DNMT1, NNMT, MAOB, AK1, SLC1A3, NPAS2, C3, SOCS3, CCNB1, TBXA2R, NCKAP1L, NKX6-1, MAP2K6, S100A10, HSPA8, JUN, CAV1, IGF2, FOSL1, LCN2, CDK1, CYP1A1, PEMT, TOP2A, RET, COL18A1, ALAS2, CDKN1A, HSP90AB1, ELN, WFDC1, ADRA1A, AACS, LMNB1…	1503	566	20430	2.76179	6.43451e-20	6.43451e-20	6.26054e-20
GOTERM_BP_DIRECT	GO:0032496~response to lipopolysaccharide	72	4.55985	6.72788e-19	SPON2, IL1RN, CITED1, CSF1, SERPINE1, HMGB2, FASLG, PTPN22, CXCL1, CLDN1, IL18BP, ICAM1, TRIM6, GJA1, CASP3, NFKBIZ, IL12A, LGALS9, CCR5, HAVCR1, TIMP4, IL10, ABCC2, UGT1A1, IGFBP3, SLC11A1, FOS, TNFRSF1B, KMO, MMP9, TNFRSF1A, BTK, TLR4, CFB, TLR2, DNMT1, MAOB, CNP, PTGER2, LY96, MGST2, REG3G, LIAS, TFPI, C2, SOCS3, TBXA2R, CCL5, E2F1, STAT4, CCL2, CD14, PCK1, APOB, XDH, ABCB1B, NGFR, JUN, GCH1, …	1503	303	20430	3.22998	3.88199e-15	1.94099e-15	1.88852e-15
GOTERM_BP_DIRECT	GO:0045087~innate immune response	82	5.19316	4.68357e-16	TMEM45B, SPON2, CSF1, HMGB2, UBE2L6, C4BPA, ADAR, C4B, PYCARD, IFIH1, FCNB, LGALS3, TRIM6, TRIM69, B2M, TRIM21, OASL2, FBXO9, FGB, FGA, TRIM63, ANXA1, FCER1G, RSAD2, SP110, PJA2, MPEG1, FGR, TLR1, HCK, ZAP70, SFPQ, IFI27, LCK, NDUFS4, IGTP, SERPING1, TLR7, MASP2, TLR10, TLR4, RGD1309362, TRIM55, TMEM106A, C1QB, APCS, C1QA, C1S, UBA7, CFI, OAS1A, LY96, DDX21, ZC3HAV1, C2, C3, ZDHHC18, KLRK1, NLRP6…	1503	418	20430	2.66653	2.56239e-12	9.00806e-13	8.76452e-13
GOTERM_BP_DIRECT	GO:0006954~inflammatory response	72	4.55985	2.23373e-15	IL1RN, CXCL9, CSF1, NCF1, HMGB2, CXCL1, TCIRG1, CXCL13, CXCL2, C4B, PYCARD, CSRP3, MECOM, NFKBIZ, C3AR1, LGALS9, CCR5, CCR2, ANXA1, SPHK1, SLC11A1, IL18, IL17RE, ASH1L, TNFRSF1B, PJA2, AGTR1A, TNFRSF1A, CD2AP, AGTR1B, TLR1, HCK, ELF3, NDUFS4, DPEP1, TLR7, TLR10, TLR4, CD44, TLR2, CCL12, LXN, PTGER2, CXCR6, LIAS, AIF1, C3, IL1RL1, FUT7, CCL7, NLRP6, KA11, TBXA2R, CCL5, CXCR3, CCL4, CCL3, NLRP3, CC…	1503	348	20430	2.81231	1.2812e-11	3.22216e-12	3.13504e-12
GOTERM_BP_DIRECT	GO:0009615~response to virus	34	2.15326	1.23047e-13	DDX21, HSPB1, OAS1A, ADAR, ZC3HAV1, DDX60, IFIT1, CLU, IFIT3, ACTG2, IFIT2, OASL, IFIH1, DHX58, IL12A, APOB, OASL2, BATF3, RSAD2, MX2, MX1, EIF2AK2, ISG15, NMI, DCLK1, CD2AP, BST2, EEF1G, ISG20, ACTC1, IFNG, BCL3, LCN2, TPT1	1503	102	20430	4.53094	7.09783e-10	1.41996e-10	1.38157e-10
GOTERM_BP_DIRECT	GO:0009617~response to bacterium	52	3.29322	2.01352e-13	CXCL9, NCF1, GDE1, IFIT1, IFIT3, PYCARD, MECOM, DMBT1, DHX58, HMGCS2, HERC6, GBP5, GAS2L3, SP110, SLC11A1, PRLR, CYP2E1, TLR4, CFB, TLR2, REG3B, SLFN2, REG3G, USP18, C2, C3, SOCS3, NLRP6, CCL5, STAT4, CCL2, CD14, GBP2, PCK1, FCGR1A, CAR3, STAT1, SLC10A2, CAV1, IFI44, ISG15, SERPINA3N, IRGM, PSMB9, CXCL10, GSTA5, GSTA3, GSTA2, LCN2, FCGR2B, MYO1F, TMEM229B	1503	223	20430	3.16962	1.16205e-09	1.93634e-10	1.88398e-10
GOTERM_BP_DIRECT	GO:0032760~positive regulation of tumor necrosis factor production	38	2.40659	3.61709e-13	SASH3, SPON2, CD84, RT1-CE12, HSPB1, OAS1A, LY96, PTPRJ, RT1-A2, CLU, PYCARD, SPN, IFIH1, FCGR3A, CCL4, CCL3, CCL2, LGALS9, CCL19, CD14, CCR5, FCGR1A, CCR2, FCER1G, CARD9, IL18, TNFRSF1A, RT1-CE1, TLR1, CD2, TYROBP, PTPRC, IFNG, BTK, FCGR2B, TLR4, TMEM106A, TLR2	1503	130	20430	3.97328	2.08707e-09	2.98152e-10	2.90091e-10
GOTERM_BP_DIRECT	GO:0045471~response to ethanol	55	3.48322	2.77067e-11	SPI1, ABAT, CLDN1, AACS, ICAM1, RGS4, NPPC, CASP12, MYC, HMGCS2, RGS7, SPINK1, UGT1A1, PRKCB, FOS, MMP9, TNFRSF1A, CLDN5, RBP4, CREB1, CCNE1, ALDH1A1, CYP2E1, PPARA, TP53, TLR4, TLR2, DNMT1, RGS19, MAOB, CYP3A9, RELN, TBXA2R, EIF4EBP1, NLRP3, CCL2, BAK1, CD14, CAR3, NGFR, HSPA8, JUN, GK, SLC10A1, MGMT, NTRK3, IGF2, NR1H4, ACTC1, SELL, TBXAS1, CDK1, PEMT, FAS, CD68	1503	276	20430	2.70871	1.59868e-07	1.99835e-08	1.94432e-08
GOTERM_BP_DIRECT	GO:0051607~defense response to virus	44	2.78657	7.77286e-11	SPON2, CXCL9, RNASEL, DDX21, OAS1A, ADAR, ZC3HAV1, SAMHD1, DDX60, IFIT1, IFIT3, IFI44L, IFIT2, PYCARD, IFIH1, NLRP6, STAT4, NLRP3, GBP2, OASL2, ZBP1, GBP5, RIPK3, RSAD2, IFNB1, STAT1, MX2, STAT2, CARD9, MX1, ISG15, BST2, ISG20, CXCL10, PTPRC, IFI27, ITGAD, IFNG, IRF1, DDIT4, IRF7, F2RL1, TLR7, TLR2	1503	197	20430	3.03596	4.48494e-07	4.98327e-08	4.84854e-08
GOTERM_BP_DIRECT	GO:0071222~cellular response to lipopolysaccharide	57	3.60988	2.02526e-10	SPON2, CXCL9, CD80, SERPINE1, IL24, GDE1, HMGB2, CXCL1, CXCL13, CXCL2, ICAM1, PYCARD, FCGR3A, NFKBIZ, IL12A, HMGCS2, CCR5, B2M, IL10, GBP5, ABCC2, IL18, TNFRSF1B, KMO, MMP9, HADHB, IFNG, CMPK2, TLR4, CX3CR1, LY96, TFPI, AIF1, KLRK1, TBXA2R, CCL5, STAT4, NLRP3, CCL2, CD14, GBP2, GBP4, JUN, IFNB1, STAT1, NR1H4, IRGM, ASS1, CXCL10, CXCL11, TNIP2, AXL, FUBP1, LCN2, VIM, FCGR2B, CD68	1503	307	20430	2.52375	1.16857e-06	1.09576e-07	1.06614e-07
GOTERM_BP_DIRECT	GO:0006955~immune response	64	4.0532	2.08897e-10	IL1RN, CXCL9, CD84, RT1-CE12, CD80, CLEC10A, LST1, IL24, FASLG, C4BPA, CXCL1, CXCL2, IFI44L, CTSS, ENPP2, IL12A, CCR5, B2M, CCR2, IL10, RT1-N1, IL15, RT1-N3, IL18, SERPINB9, RT1-CE4, RT1-M6-2, RT1-CE5, RT1-CE2, TNFRSF1B, VAV1, RT1-CE1, ZAP70, RT1-S3, LTB, TLR2, CX3CR1, C1QB, RT1-A2, CXCR6, AFP, CST7, CCL7, NFIL3, CCL5, CXCR3, CCL4, SLAMF9, CCL3, SLAMF7, JUN, RT1-CL, RT1-EC2, IFI44, PRG4, RT1-M3-1…	1503	367	20430	2.37041	1.20534e-06	1.09576e-07	1.06614e-07
GOTERM_BP_DIRECT	GO:0045071~negative regulation of viral genome replication	19	1.20329	8.98869e-10	OAS1I, RNASEL, RSAD2, IFNB1, MX2, MX1, EIF2AK2, OAS1A, ISG15, ZC3HAV1, OASL, SRPK1, BST2, ISG20, IFIH1, FAM111A, TRIM6, CCL5, OASL2	1503	45	20430	5.73919	5.18646e-06	4.32206e-07	4.20521e-07
GOTERM_BP_DIRECT	GO:0009636~response to toxic substance	32	2.0266	2.91143e-09	CDKN1A, DDC, PDXK, DNMT1, MAOB, CNP, GLYAT, CLDN1, SLC6A4, BRIP1, CCNB1, RELN, CCL5, CCL4, CCL3, FGA, CHKA, MGMT, ASNS, EIF2AK2, FOS, ASS1, RAD51, DDIT3, LCN2, CDK1, CYP1A1, FAS, SLC22A8, TLR4, ATF4, TLR2	1503	129	20430	3.37186	1.67988e-05	1.29222e-06	1.25729e-06
GOTERM_BP_DIRECT	GO:0098586~cellular response to virus	20	1.26662	3.93915e-09	IL10, HSP90AA1, IFNB1, FLT3, ADAR, ZC3HAV1, VWCE, PSMB9, GLI2, MMP12, IFIH1, CXCL10, TRIM6, POU2AF1, S100A6, NLRP3, IL12A, TLR7, LGALS9, CCL19	1503	54	20430	5.03438	2.27286e-05	1.62349e-06	1.5796e-06
GOTERM_BP_DIRECT	GO:0042102~positive regulation of T cell proliferation	23	1.45662	6.60307e-09	SASH3, ANXA1, IL15, CD80, SLC4A1, VTCN1, ITGAL, CD3E, CORO1A, SLC7A1, AIF1, CCDC88B, SPN, EFNB1, PTPRC, IFNG, CD6, CCL5, NCKAP1L, IL12A, CCL19, CD276, ZP4	1503	73	20430	4.28267	3.8099e-05	2.53998e-06	2.47131e-06
GOTERM_BP_DIRECT	GO:0043065~positive regulation of apoptotic process	66	4.17986	1.09412e-08	HRK, TOP2A, IL24, GDE1, FASLG, CLU, PTPRF, IFIT2, BBC3, PYCARD, CASP12, CASP3, CTSD, SOX4, PHLDA3, ZBP1, EPHA7, ANXA1, TNFRSF12A, APAF1, TSC22D1, SP110, IGFBP3, ANXA5, IL18, MMP9, SFRP2, FOLH1, CREB1, IFNG, DDIT3, IRF1, ALDH1A1, TXNIP, VDAC1, TP53, TLR4, FAM72A, PPP1R15A, KLK1, UACA, SYCE3, KLRK1, UBD, INPP5D, E2F1, BAK1, SLIT2, MAP2K6, BARD1, NGFR, JUN, MAP3K1, CRADD, GADD45B, STAT1, NTRK3, TNFR…	1503	423	20430	2.12086	6.31288e-05	3.82608e-06	3.72264e-06
GOTERM_BP_DIRECT	GO:0051384~response to glucocorticoid	32	2.0266	1.12727e-08	C1QB, PFKFB1, CDKN1A, IL1RN, CXCL1, AIF1, CXCL2, GHR, C3, SOCS3, CCL5, CASP3, CCL2, HMGCS2, ACADM, IL10, TRIM63, KCNJ10, ANXA1, UGT1A1, ANXA3, CAV1, ASS1, BMP4, H19, SLC9A3, FAS, BIRC5, ALPL, ACSBG1, ALDOB, TLR4	1503	136	20430	3.19831	6.50413e-05	3.82608e-06	3.72264e-06
GOTERM_BP_DIRECT	GO:0007059~chromosome segregation	26	1.64661	1.37191e-08	TOP2A, CDCA2, RGS14, TTK, CHTF18, SKA1, DSN1, PTTG1, OIP5, BUB1, DLGAP5, CDK5RAP2, CENPT, CENPW, SPAG5, NEK6, SRPK1, CENPE, CENPF, MIS18A, DIAPH3, ESPL1, BIRC5, KIF2C, CENPN, SPC25	1503	95	20430	3.72014	7.9156e-05	4.39773e-06	4.27883e-06
GOTERM_BP_DIRECT	GO:0006635~fatty acid beta-oxidation	18	1.13996	1.6053e-08	ACAA2, ECI1, ECH1, HSD17B4, ACAA1B, ACAA1A, ACAT1, HADHB, HADHA, FABP3, BDH2, AUH, EHHADH, ECHDC2, ACADM, HADH, SLC27A2, DECR1	1503	47	20430	5.20576	9.26215e-05	4.87504e-06	4.74324e-06
GOTERM_BP_DIRECT	GO:0051301~cell division	48	3.0399	2.95567e-08	DYRK3, CDCA2, TSG101, RGS14, CDCA5, CCNF, CDCA8, NCAPG, GNAI1, AURKB, SKA1, SMC2, AURKA, CDC20, CCNB2, DSN1, CCNB1, CDC45, PTTG1, NUF2, OIP5, CENPT, BORA, CENPW, DYNLT1, LIG1, SPAG5, NEK6, NSMCE2, TEX14, CDC6, CDC25C, CD2AP, CCNA2, TPX2, WEE1, MIS18A, PSRC1, CCNE2, CCNE1, CCNG1, CDK1, TIMELESS, BIRC5, NCAPD2, KIF2C, MAD2L1, SPC25	1503	271	20430	2.40758	0.000170528	8.52711e-06	8.29657e-06
GOTERM_BP_DIRECT	GO:0006952~defense response	16	1.0133	6.40975e-08	STAT1, STAT2, TAP1, LSP1, IRGM, CXCL2, TAPBP, TNFRSF1A, TLR1, CXCL11, DMBT1, STAT4, NOX4, CCR5, FCGR2B, TLR2	1503	40	20430	5.43713	0.000369774	1.76115e-05	1.71354e-05
GOTERM_BP_DIRECT	GO:0007584~response to nutrient	33	2.08993	6.86385e-08	KLK1, ACAA1A, CD3E, BRCA2, AACS, SLC6A4, C2, TBXA2R, STAT4, HMGCS2, ACADM, SLC37A4, HAVCR1, UGT1A1, APAF1, ACSL1, STAT1, SLC34A1, CAV1, ACSL5, SUOX, CP, MMP9, ASS1, AGTR1B, POR, SFRP2, DDIT3, PEMT, MAPT, PPARA, CFB, PLEC	1503	154	20430	2.91275	0.000395966	1.8002e-05	1.75153e-05
GOTERM_BP_DIRECT	GO:0032355~response to estradiol	41	2.59658	1.7804e-07	REG3B, DNMT1, ARPC1B, AK1, WFDC1, CACNA1D, CXCL1, ENO2, BRCA2, TFPI, CXCL2, SLC6A4, AURKA, GHR, C3, CYP3A9, SOCS3, GJA1, MYC, CASP3, APOB, FCGR1A, HSPA8, SLC34A2, FGA, ABCC2, ANXA1, VDR, SLC34A1, IGF2, MMP9, ASS1, BMP4, CCNA2, IFI27, CCNE1, MAP1B, ALDH1A1, TXNIP, VIM, FCGR2B	1503	226	20430	2.46595	0.00102676	4.46648e-05	4.34573e-05
GOTERM_BP_DIRECT	GO:0010628~positive regulation of gene expression	81	5.12983	2.92918e-07	RET, CNTF, SPI1, PID1, CITED1, CSF1, SERPINE1, HMGB2, PTPN22, TREM2, CD3E, CLU, ACTG2, SLC6A4, TRIM6, GJA1, FGF9, MYC, LGALS9, CCR5, LGALS5, KDM6A, MEF2A, SLC11A1, IL18, POU3F1, ETV4, RUNX2, TNFRSF1A, MMP12, CLDN5, MYCN, TYROBP, ITGAD, IFNG, LCK, VSTM2A, TP53, TLR4, ATF3, CD44, ATF4, TLR2, PPP1R15A, SLC24A4, DNMT1, FBLN1, LRP3, CYP3A9, CDC45, NFIL3, CCL5, ERBB2, E2F1, STAT4, CCL3, CCL2, HNRNPA1, …	1503	610	20430	1.80495	0.00168871	7.04225e-05	6.85185e-05
GOTERM_BP_DIRECT	GO:0032868~response to insulin	31	1.96327	3.08429e-07	PFKFB1, CITED1, INSIG2, NR3C1, ICAM1, SOCS3, CCL5, HMGCS2, HADH, PCK1, KCNN4, IGFBP1, IL10, FGA, JUN, EGR2, IGFBP3, CAD, FOS, KLF15, RUNX2, CD2AP, HADHA, FABP3, RBP4, VGF, ALPL, AGRP, PPARA, TLR4, TLR2	1503	148	20430	2.84714	0.00177805	7.11854e-05	6.92608e-05
GOTERM_BP_DIRECT	GO:0070098~chemokine-mediated signaling pathway	18	1.13996	6.96394e-07	CX3CR1, CXCL9, CCL12, CXCL1, CXCR6, CXCL13, CXCL2, CXCL10, CXCL11, CCL7, CCL5, CXCR3, CCL4, CCL3, CCL2, CCL19, CCR5, CCR2	1503	59	20430	4.14696	0.00401013	0.000154546	0.000150368
GOTERM_BP_DIRECT	GO:0043066~negative regulation of apoptotic process	80	5.0665	9.13762e-07	DYRK3, CDKN1A, IL1RN, BTG2, HSP90AB1, HSPB6, HSPB1, TREM2, NR3C1, CLU, IFIT3, GLI2, LGALS3, MYC, ADORA1, TIMP1, IL10, HELLS, TSC22D1, SPHK1, TNFRSF18, PLAUR, SERPINB9, MMP9, PRAP1, PRLR, TNFRSF1A, HCK, POR, NAIP5, CREB1, BIRC5, DPEP1, VDAC1, ANGPTL4, ATF5, TP53, CD44, BIRC3, REG3B, PDXK, PTGER2, VTCN1, NOL3, AIF1, AURKA, HSP90B1, SLC25A27, MICAL1, ERBB2, UCP2, FLNA, NCKAP1L, BARD1, CAR3, NGFR, NP…	1503	617	20430	1.76244	0.00525853	0.000188566	0.000183468
GOTERM_BP_DIRECT	GO:0042742~defense response to bacterium	34	2.15326	9.15052e-07	SPON2, NCF1, LYZ2, TREM2, CXCL13, LGALS4, SPN, ADAMTS4, RNF213, SLAMF9, GBP2, CCR5, FCGR1A, GBP4, GSDMD, IL10, GBP5, FCER1G, GSDMA, ANXA3, IFNB1, SLC11A1, NR1H4, GZMB, ISG15, SERPINB9, IRGM, MPEG1, TNFRSF1A, RT1-M3-1, NAIP5, IFNG, BCL3, LCN2	1503	180	20430	2.56753	0.00526594	0.000188566	0.000183468
GOTERM_BP_DIRECT	GO:0034097~response to cytokine	25	1.58328	1.15539e-06	CITED1, SERPINE1, CORO1A, AIF1, GHR, SOCS3, CCL5, NFKBIZ, STAT4, TIMP1, TIMP4, JUN, STAT1, SERPINA3M, FOS, SERPINA3N, OSMR, NFKB2, FOSL1, SELL, IFI27, CCNE1, FAS, TP53, CFTR	1503	110	20430	3.08928	0.00664446	0.000229884	0.000223668
GOTERM_BP_DIRECT	GO:0071347~cellular response to interleukin-1	24	1.51995	1.49629e-06	FGB, ABCC2, SERPINE1, FGG, INHBB, SERPINA3N, KMO, TFPI, MMP9, CXCL2, MYLK3, PSMB9, ICAM1, PYCARD, MYC, CCL5, LCN2, CCL3, CCL2, FAS, NOX4, PCK1, GBP2, XDH	1503	104	20430	3.1368	0.00859646	0.000287787	0.000280006
GOTERM_BP_DIRECT	GO:0032729~positive regulation of type II interferon production	22	1.39329	1.68689e-06	SASH3, FLT3, SLC11A1, IL18, ISG15, PTPN22, CD3E, RUNX1, RT1-M3-1, PYCARD, CD2, KLRK1, BCL3, F2RL1, TNFSF9, IL12A, TLR7, LGALS9, CD14, TLR4, CD276, CCR2	1503	90	20430	3.32269	0.00968615	0.000313979	0.000305491
GOTERM_BP_DIRECT	GO:0071346~cellular response to type II interferon	25	1.58328	2.2681e-06	FASLG, CAPG, CLDN1, AIF1, ICAM1, SOCS3, MYC, CCL5, CCL3, STAT4, CCL2, LGALS9, GBP2, GBP4, GBP5, STAT1, IL18, SERPINA3N, IRGM, ASS1, IRF1, FAS, VIM, TLR4, TLR2	1503	114	20430	2.98088	0.0130017	0.000403083	0.000392185
GOTERM_BP_DIRECT	GO:0055085~transmembrane transport	43	2.72324	2.30533e-06	SLC45A4, SLC22A5, SLC41A2, AQP6, SLCO1A5, SLC4A1, SLCO5A1, AQP5, ABCA15, GJA1, GJA5, UCP2, SLC16A6, SLC25A42, GJA8, ABCB1B, SLC25A47, SLC25A25, MFSD2A, GSDMD, SLC15A1, ABCC2, GSDMA, SVOP, SLC10A1, SLC31A1, SLC10A2, SPNS2, TAP2, TAP1, SLC4A11, MPEG1, SLC22A23, SLC4A9, GJB1, SLCO1A4, GJB3, SLCO1A1, SLC25A30, NAGLT1, SLC25A10, NFKBIE, SLC22A8	1503	267	20430	2.1891	0.0132137	0.000403083	0.000392185
GOTERM_BP_DIRECT	GO:0042270~protection from natural killer cell mediated cytotoxicity	8	0.50665	2.90326e-06	RT1-CE12, TAP2, TAP1, SERPINB9, RT1-A2, CLEC2D, RT1-CE1, RT1-M3-1	1503	11	20430	9.88568	0.0166123	0.0004927	0.000479379
GOTERM_BP_DIRECT	GO:0008284~positive regulation of cell population proliferation	74	4.68651	3.06729e-06	CNTF, CSF1, FLT3, IL24, ROGDI, RTKN2, FASLG, LAMC2, PTH1R, FOXM1, CLU, GLI2, CDC20, GHR, LGALS3, ESM1, FGF9, MYC, ENPP2, TIMP1, SOX4, TSC22D1, IL15, SPHK1, CLEC11A, IL18, OSMR, PRLR, AGTR1A, RUNX2, RAD51B, HCK, CLDN5, SFRP2, PRL3D4, ITGAD, IFNG, HCLS1, LTB, KIF20B, ATF3, HBEGF, REG3B, KLK1, EBI3, REG3G, AIF1, SLC25A27, RECQL4, CDC45, CXCR3, ERBB2, STAT4, GCNT2, WNT2, CAR3, NPM1, JUN, RRM2, STAT1,…	1503	574	20430	1.75238	0.0175426	0.000505665	0.000491994
GOTERM_BP_DIRECT	GO:0007623~circadian rhythm	29	1.83661	3.63923e-06	DDC, MTTP, SLC4A1, NR3C1, NPAS2, SLC6A4, HTR7, NFIL3, PRKG2, NTRK1, NGFR, JUN, NTRK3, ASS1, HS3ST2, PER2, SLC9A3, CLDN4, CREB1, PER3, IMPDH2, ID1, KLF9, TIMELESS, FAS, AGRP, ATF5, TP53, ATF4	1503	149	20430	2.64558	0.0207795	0.000583287	0.000567517
GOTERM_BP_DIRECT	GO:0031100~animal organ regeneration	22	1.39329	4.2543e-06	PFKFB1, CDKN1A, NNMT, UGT1A1, ANXA3, FLT3, CAV1, CAD, HMGB2, SLCO1A5, AFP, CCNA2, SOCS3, NR4A3, CCNE1, AXL, APOH, CDK1, CCL2, UGT1A2, LCP1, BAK1	1503	95	20430	3.14781	0.0242485	0.00066344	0.000645503
GOTERM_BP_DIRECT	GO:0001916~positive regulation of T cell mediated cytotoxicity	17	1.07663	4.53053e-06	HSPA8, RT1-CE12, RT1-N1, RT1-N3, STX7, RT1-EC2, TAP2, RT1-CE4, RT1-CE5, RT1-A2, RT1-M6-2, RT1-CE1, RT1-M3-1, PTPRC, RT1-S3, IL12A, B2M	1503	60	20430	3.8513	0.0258025	0.000687926	0.000669327
GOTERM_BP_DIRECT	GO:0008285~negative regulation of cell population proliferation	59	3.73654	7.97927e-06	CDKN1A, BTG2, TES, FLT3, IL24, GDE1, PTPRJ, ADARB1, PTH1R, IFIT3, FGFRL1, PTPRF, NPPC, GJA1, PTTG1, ADORA1, SOX7, SOX4, TGIF1, IL10, FBXO2, IGFBP3, RUNX1, SFRP2, IFNG, TAX1BP3, ATF5, TP53, TLR2, PPP1R15A, TSG101, SLFN2, SLFN3, NDRG1, TOB1, IL1RL1, BRIP1, SLIT3, BAK1, SLIT2, NTRK1, NPM1, JUN, IFNB1, VDR, CAV1, TPBG, TNFRSF9, TRPV2, NMI, MYO16, BMP4, FOSL1, H19, CTH, PEMT, NOX4, HRG, CD200	1503	436	20430	1.83939	0.0449968	0.00118052	0.00114861
GOTERM_BP_DIRECT	GO:0002237~response to molecule of bacterial origin	7	0.443319	1.08219e-05	IL10, TAP2, CD14, CD24, CXCL2, B2M, RT1-M3-1	1503	9	20430	10.5722	0.0605331	0.00156106	0.00151885
GOTERM_BP_DIRECT	GO:0043434~response to peptide hormone	26	1.64661	1.18028e-05	REG3B, BTG2, UHRF1, REG3G, GHR, SOCS3, GJA1, STAT4, HMGCS2, TIMP1, TIMP4, PRKCI, ANXA1, STAT1, STAT2, SLC34A1, IL18, SERPINA3N, ASS1, MAS1, H19, NR4A3, FAS, BIRC5, ALDOB, CFTR	1503	133	20430	2.65724	0.0658351	0.00166102	0.00161611
GOTERM_BP_DIRECT	GO:0030593~neutrophil chemotaxis	16	1.0133	1.34397e-05	CXCL9, FCER1G, CXCL1, CXCL13, CXCL2, VAV1, CXCL10, LGALS3, CXCL11, IFNG, CCL3, SPP1, CCL2, DPEP1, NCKAP1L, SLC37A4	1503	58	20430	3.74974	0.0746172	0.00184554	0.00179564
GOTERM_BP_DIRECT	GO:0043525~positive regulation of neuron apoptotic process	22	1.39329	1.37536e-05	HRK, JUN, NQO2, EPHA7, GCH1, IL18, FASLG, NR3C1, PTPRF, BBC3, TNFRSF1A, CASP12, PPP2R2B, CASP3, DDIT3, LCN2, CCL3, FAS, MYBL2, CCR5, TP53, ATF4	1503	102	20430	2.93178	0.0762915	0.00184554	0.00179564
GOTERM_BP_DIRECT	GO:0050729~positive regulation of inflammatory response	21	1.32996	1.5481e-05	GSDMD, ZBP1, SERPINE1, IL18, NKG7, NMI, CTSS, TNFRSF1A, PYCARD, IL1RL1, GPRC5B, CASP12, IFNG, NLRP6, CAMK2N1, NFKBIZ, CCL3, NLRP3, TLR4, CCR2, TLR2	1503	95	20430	3.00473	0.0854527	0.00203012	0.00197523
GOTERM_BP_DIRECT	GO:0007094~mitotic spindle assembly checkpoint signaling	10	0.633312	2.90565e-05	CENPE, PLK1, BIRC5, BUB1B, TEX14, TTK, KNTC1, TRIP13, BUB1, MAD2L1	1503	24	20430	5.66367	0.154357	0.0036549	0.00355608
GOTERM_BP_DIRECT	GO:0006631~fatty acid metabolic process	23	1.45662	2.91378e-05	ACSM3, ACSL1, ACSM2, ECH1, ACOT12, ACSL5, HSD17B4, ACAA1A, AACS, PER2, C3, HADHB, FA2H, FABP3, ACOX1, CYP1A1, ANGPTL3, HACL1, ACSBG1, CYP2E1, HADH, DECR2, PPARA	1503	115	20430	2.71856	0.154754	0.0036549	0.00355608
GOTERM_BP_DIRECT	GO:0048678~response to axon injury	17	1.07663	3.08438e-05	P2RY12, NTRK1, NTRK3, TREM2, RANGAP1, AIF1, CLU, NPPC, UCK2, TYROBP, RELN, AXL, FLRT3, MAP1B, ERBB2, SARM1, CDK1	1503	69	20430	3.34895	0.163034	0.00370768	0.00360744
GOTERM_BP_DIRECT	GO:0140374~antiviral innate immune response	17	1.07663	3.08438e-05	ZBP1, OAS1I, EIF2AK2, OAS1A, NMBR, USP18, IFIT3, OASL, IFIT2, IFIH1, CXCL10, TRIM6, NLRP6, DHX58, DHX16, TRIM21, OASL2	1503	69	20430	3.34895	0.163034	0.00370768	0.00360744
GOTERM_BP_DIRECT	GO:0010332~response to gamma radiation	13	0.823306	3.31096e-05	CAV1, CXCL1, BRCA2, CXCL2, CXCL10, SOCS3, PTPRC, CCL7, FANCD2, MYC, CCL2, BAK1, TP53	1503	42	20430	4.2073	0.173905	0.00389882	0.00379341
GOTERM_BP_DIRECT	GO:0006958~complement activation, classical pathway	12	0.759975	3.52214e-05	C4B, C1QB, C3, C1QA, C1S, CFI, SERPING1, MASP2, C4BPA, CFB, C2, C1QC	1503	36	20430	4.53094	0.18391	0.00398485	0.00387712
GOTERM_BP_DIRECT	GO:0002639~positive regulation of immunoglobulin production	12	0.759975	3.52214e-05	IL10, SASH3, HPX, RBP4, RT1-CE12, PTPRC, CLCF1, BTK, CD37, RT1-A2, IL13RA1, RT1-CE1	1503	36	20430	4.53094	0.18391	0.00398485	0.00387712
GOTERM_BP_DIRECT	GO:0035458~cellular response to interferon-beta	14	0.886637	3.73684e-05	IFNB1, STAT1, OAS1A, IFI47, IFIT1, IRGM, IFIT3, TRIM6, IRF1, STAT4, IGTP, GBP2, RGD1309362, GBP4	1503	49	20430	3.88366	0.193958	0.00414646	0.00403435
GOTERM_BP_DIRECT	GO:0045907~positive regulation of vasoconstriction	15	0.949968	3.91423e-05	FGB, FGA, CAV1, FGG, ADRA1D, KLK9, ADRA1A, ICAM1, KLK1C9, GJA1, TBXA2R, GJA5, TBXAS1, F2RL1, MGLL	1503	56	20430	3.64093	0.202166	0.00422317	0.00410899
GOTERM_BP_DIRECT	GO:2000427~positive regulation of apoptotic cell clearance	6	0.379987	3.95236e-05	C4B, C3, CCL2, CD300LF, CFB, C2	1503	7	20430	11.651	0.20392	0.00422317	0.00410899
GOTERM_BP_DIRECT	GO:0002687~positive regulation of leukocyte migration	10	0.633312	4.24458e-05	CCL12, CSF1, ITGA4, TNFRSF18, ITGA2, CCL2, NCKAP1L, MMP9, TP53, TLR2	1503	25	20430	5.43713	0.217231	0.00445295	0.00433256
GOTERM_BP_DIRECT	GO:0000070~mitotic sister chromatid segregation	11	0.696643	4.74038e-05	KIF18A, SPAG5, ESPL1, CENPI, PLK1, NUSAP1, CDCA8, KNTC1, SKA1, CIT, MAD2L1	1503	31	20430	4.82326	0.239308	0.00488428	0.00475223
GOTERM_BP_DIRECT	GO:0019221~cytokine-mediated signaling pathway	25	1.58328	5.12665e-05	FLT3, EBI3, IL20RA, GHR, SOCS3, NFKBIZ, STAT4, CCL2, IL13RA1, CCR2, IFNB1, STAT1, IL1R2, CAV1, IL18, IL17RE, OSMR, PRLR, TNFRSF1A, FOSL1, KLF6, IL7, IL2RB, IL7R, CD44	1503	136	20430	2.49868	0.256075	0.00518961	0.0050493
GOTERM_BP_DIRECT	GO:0000727~double-strand break repair via break-induced replication	7	0.443319	5.23151e-05	GINS2, CDC45, GINS4, MCM3, MCM4, MCM5, MCM2	1503	11	20430	8.64997	0.260563	0.00520445	0.00506374
GOTERM_BP_DIRECT	GO:0032570~response to progesterone	17	1.07663	5.38072e-05	HSPA8, PDXK, SPHK1, PTGER2, CAV1, FOS, FOSL1, C3, SOCS3, CLDN4, RELN, CCNE1, ERBB2, CCL2, TXNIP, TLR4, TLR2	1503	72	20430	3.20941	0.266902	0.00526216	0.00511989
GOTERM_BP_DIRECT	GO:0007596~blood coagulation	19	1.20329	6.07316e-05	P2RY12, FGB, FGA, F10, ANXA5, FGL2, SERPINA10, RAB27A, SLC4A1, PTPRJ, TFPI, PROCR, CNTN1, F2RL1, SERPING1, F13B, ANGPTL4, HRG, ANGPTL1	1503	88	20430	2.93481	0.295616	0.00582038	0.00566302
GOTERM_BP_DIRECT	GO:0097193~intrinsic apoptotic signaling pathway	12	0.759975	6.15327e-05	MLLT11, PYCARD, CASP12, SIVA1, IFI27, CASP3, LAPTM5, BAK1, NOL3, CLU, BUB1, BBC3	1503	38	20430	4.29247	0.298865	0.00582038	0.00566302
GOTERM_BP_DIRECT	GO:0097190~apoptotic signaling pathway	17	1.07663	6.42618e-05	CRADD, APAF1, VDR, DAPL1, CAV1, CARD9, FASLG, INHBB, CD3E, BBC3, PYCARD, SPN, CD5, FAS, BAK1, CD24, TP53	1503	73	20430	3.16545	0.30982	0.0059805	0.0058188
GOTERM_BP_DIRECT	GO:0000278~mitotic cell cycle	22	1.39329	6.82984e-05	CENPT, CDT1, WDHD1, CENPW, RGS14, CDCA5, PLK2, PLK1, MASTL, TUBB4B, SKA1, AURKA, CIT, CENPE, TUBB2B, WEE1, CENPF, TUBB6, TUBB5, ESPL1, MYBL2, POLE	1503	113	20430	2.64639	0.32571	0.00625527	0.00608615
GOTERM_BP_DIRECT	GO:0035634~response to stilbenoid	8	0.50665	7.24467e-05	GSTA5, GSTA3, GSTA2, SLCO1A1, CIDEA, LY6D, USP18, IFIT3	1503	16	20430	6.79641	0.341659	0.00653152	0.00635493
GOTERM_BP_DIRECT	GO:0031295~T cell costimulation	10	0.633312	8.51268e-05	SPN, EFNB1, CD5, CD80, CAV1, CCL19, ICOS, CD24, CD3E, VAV1	1503	27	20430	5.03438	0.38811	0.00755664	0.00735234
GOTERM_BP_DIRECT	GO:0072378~blood coagulation, fibrin clot formation	6	0.379987	9.89825e-05	FGB, FGA, FGG, FBLN1, F13B, PDIA4	1503	8	20430	10.1946	0.435129	0.00834893	0.00812321
GOTERM_BP_DIRECT	GO:0002291~T cell activation via T cell receptor contact with antigen bound to MHC molecule on antigen presenting cell	6	0.379987	9.89825e-05	APBB1IP, TYROBP, FGL2, TREM2, ITGAL, ICAM1	1503	8	20430	10.1946	0.435129	0.00834893	0.00812321
GOTERM_BP_DIRECT	GO:0042098~T cell proliferation	16	1.0133	9.98399e-05	SASH3, SLFN2, SH2D2A, EBI3, CD3E, CORO1A, PSMB10, ZC3H12D, SPN, EFNB1, GJA1, PTPRC, IFNG, CD37, IL12A, CD276	1503	68	20430	3.19831	0.437917	0.00834893	0.00812321
GOTERM_BP_DIRECT	GO:0042594~response to starvation	16	1.0133	9.98399e-05	REG3B, HSPA8, PFKFB1, IL1RN, UGT1A1, SGIP1, GCGR, SERPINE1, CAD, AACS, ACAT1, DDIT3, HMGCS2, ACADM, ALDOB, PCK1	1503	68	20430	3.19831	0.437917	0.00834893	0.00812321
GOTERM_BP_DIRECT	GO:1904044~response to aldosterone	9	0.569981	0.00010522	BARD1, SLC12A3, CDKN1A, PTPRC, VDR, LCK, CARD9, ASNS, FCGR1A	1503	22	20430	5.5607	0.455098	0.00846336	0.00823454
GOTERM_BP_DIRECT	GO:0001913~T cell mediated cytotoxicity	9	0.569981	0.00010522	GZMM, RT1-CE12, TAP2, GZMB, SERPINB9, RT1-A2, IL7R, B2M, RT1-CE1	1503	22	20430	5.5607	0.455098	0.00846336	0.00823454
GOTERM_BP_DIRECT	GO:0071356~cellular response to tumor necrosis factor	29	1.83661	0.000106232	REG3B, CX3CR1, PID1, CLDN1, IL18BP, ICAM1, PYCARD, CCL5, CCL3, CCL2, APOB, GBP2, CCR5, PCK1, ABCB1B, XDH, GBP4, ABCC2, IL18, FOS, TNFRSF1B, MMP9, ASS1, COL2A1, IRF1, GPD1, LCN2, FAS, BIRC3	1503	178	20430	2.21456	0.458273	0.00846336	0.00823454
GOTERM_BP_DIRECT	GO:0007267~cell-cell signaling	17	1.07663	0.000107075	CCL12, ADRA1D, CXCL13, ADRA1A, GJA1, GJB1, SFRP2, GPNMB, FGF9, GJB3, LHX1, GJA5, CCL5, CCL3, GJA8, CCR5, WNT2	1503	76	20430	3.0405	0.460902	0.00846336	0.00823454
GOTERM_BP_DIRECT	GO:0042832~defense response to protozoan	11	0.696643	0.000114367	CCDC88B, IL10, IFNG, SLC11A1, BCL3, NKG7, CD37, IL12A, GBP2, GBP4, BATF	1503	34	20430	4.39768	0.483114	0.00884011	0.00860111
GOTERM_BP_DIRECT	GO:0071466~cellular response to xenobiotic stimulus	22	1.39329	0.000114906	REG3B, PPP1R15A, DDC, ABCC2, HSPA5, UGT1A1, SLC10A1, SERPINE1, CAD, NR1H4, NME1, UCHL1, SLCO1A4, RNF149, MYC, CCL4, E2F1, CCL2, DPEP1, CD69, TP53, FBP1	1503	117	20430	2.55591	0.484721	0.00884011	0.00860111
GOTERM_BP_DIRECT	GO:0010165~response to X-ray	10	0.633312	0.000117305	FGA, CDKN1A, PDXK, ANXA1, COL2A1, RAD51, IL7, CASP3, BRCA2, TP53	1503	28	20430	4.85458	0.491804	0.0089059	0.00866511
GOTERM_BP_DIRECT	GO:0002477~antigen processing and presentation of exogenous peptide antigen via MHC class Ib	5	0.316656	0.000136996	RT1-CE12, RT1-CE5, RT1-A2, RT1-CE1, RT1-M3-1	1503	5	20430	13.5928	0.546393	0.0102658	0.00998829
GOTERM_BP_DIRECT	GO:0032731~positive regulation of interleukin-1 beta production	16	1.0133	0.000141294	GSDMD, GBP5, IL18, HSPB1, PYCARD, TYROBP, IFNG, CCL3, F2RL1, NLRP3, LGALS9, CCL19, CCR5, TLR4, TMEM106A, TLR2	1503	70	20430	3.10693	0.557503	0.0104521	0.0101695
GOTERM_BP_DIRECT	GO:0032727~positive regulation of interferon-alpha production	11	0.696643	0.000149637	MMP12, IFIH1, STAT1, FLT3, STAT4, IRF7, TLR7, PTPN22, NMBR, ZC3HAV1, TLR4	1503	35	20430	4.27203	0.578304	0.0107547	0.010464
GOTERM_BP_DIRECT	GO:1904628~cellular response to phorbol 13-acetate 12-myristate	9	0.569981	0.000150976	MAP4K1, FGA, BTG2, MYC, SPHK1, INHBB, FOS, PCK1, FBP1	1503	23	20430	5.31893	0.581551	0.0107547	0.010464
GOTERM_BP_DIRECT	GO:0006270~DNA replication initiation	9	0.569981	0.000150976	CDC45, CCNE2, ORC1, CCNE1, MCM10, MCM5, MCM6, CDC6, MCM2	1503	23	20430	5.31893	0.581551	0.0107547	0.010464
GOTERM_BP_DIRECT	GO:0070269~pyroptotic inflammatory response	10	0.633312	0.000159057	ZBP1, GSDMD, NAIP5, GSDMA, IFI27, NLRP6, CASP3, GZMB, TREM2, TRIM21	1503	29	20430	4.68718	0.600616	0.0111922	0.0108896
GOTERM_BP_DIRECT	GO:0050766~positive regulation of phagocytosis	16	1.0133	0.000167119	HSPA8, FCER1G, IL15, SLC11A1, RAB27A, PTPRJ, TREM2, PYCARD, C3, PTPRC, IFNG, IL2RB, BTK, FCGR1A, FCGR2B, TLR2	1503	71	20430	3.06317	0.618772	0.0114622	0.0111523
GOTERM_BP_DIRECT	GO:0050679~positive regulation of epithelial cell proliferation	19	1.20329	0.000170771	SPINK1, EGF, RUNX2, NME1, GLI2, MMP12, BMP4, NR4A3, MYCN, FGF9, HRH3, KIF3A, MYC, CCL5, ID1, ERBB2, WNT2, GLUL, HMX2	1503	95	20430	2.71856	0.626723	0.0114622	0.0111523
GOTERM_BP_DIRECT	GO:0032689~negative regulation of type II interferon production	13	0.823306	0.000170841	IL10, IFNB1, LAPTM5, NR1H4, IRGM, IL1RL1, NLRP6, AXL, DDIT3, LGALS9, TLR4, CD276, LGALS5	1503	49	20430	3.60626	0.626872	0.0114622	0.0111523
GOTERM_BP_DIRECT	GO:0032728~positive regulation of interferon-beta production	13	0.823306	0.000170841	ARRDC4, HSP90AA1, HMGB2, OAS1A, ISG15, PTPN22, ZC3HAV1, IFIH1, IRF1, IRF7, TLR7, TLR4, TLR2	1503	49	20430	3.60626	0.626872	0.0114622	0.0111523
GOTERM_BP_DIRECT	GO:0002244~hematopoietic progenitor cell differentiation	20	1.26662	0.000187946	TOP2A, ARL11, SAMD9L, SERPINB12, COL24A1, FST, PLEK, PLD4, ADAR, GPATCH4, ABCA15, FSTL3, DHTKD1, BMP4, ANLN, TIFAB, PTPRC, TP53, MIXL1, HERC6	1503	104	20430	2.614	0.661946	0.0124649	0.0121279
GOTERM_BP_DIRECT	GO:0050830~defense response to Gram-positive bacterium	23	1.45662	0.000194579	GSDMD, REG3B, NCF1, LYZ2, CARD9, IL18, HMGB2, REG3G, MPEG1, PYCARD, FGR, HCK, KLRK1, DMBT1, IFNG, NLRP6, NLRP3, IL12A, IL7R, GBP2, GBP4, MYO1F, TLR2	1503	130	20430	2.40488	0.674642	0.0127582	0.0124133
GOTERM_BP_DIRECT	GO:0042127~regulation of cell population proliferation	30	1.89994	0.000200949	CXCL9, DNMT1, PTGER2, SERPINE1, NR3C1, FOXM1, CLU, NR3C2, ERBB2, STAT4, IER5, KCNH1, JUN, ANXA1, STAT1, STAT2, TNFRSF9, CELA1, PRG4, CXCL10, CXCL11, SFRP2, TAL1, FES, IRF1, LOC100359550, TXNIP, FAS, RLN1, TP53	1503	194	20430	2.10198	0.686385	0.0130278	0.0126756
GOTERM_BP_DIRECT	GO:0045954~positive regulation of natural killer cell mediated cytotoxicity	12	0.759975	0.00020917	KLRB1B, RT1-CE12, KLRK1, KLRC3, KLRE1, IL12A, RT1-A2, LY49S3, PVR, VAV1, RT1-CE1, RT1-M3-1	1503	43	20430	3.79334	0.700918	0.0131839	0.0128274
GOTERM_BP_DIRECT	GO:0019722~calcium-mediated signaling	22	1.39329	0.000211318	P2RY12, CX3CR1, SPHK1, CACNA1D, CXCR6, ITGAL, CD3E, AGTR1A, LAT2, TREML1, ZAP70, TRPM2, FCGR3A, GNA15, RCAN2, CXCR3, CCL3, C3AR1, CCR5, CD24, LAT, CCR2	1503	122	20430	2.45116	0.704603	0.0131839	0.0128274
GOTERM_BP_DIRECT	GO:0090200~positive regulation of release of cytochrome c from mitochondria	9	0.569981	0.000211936	MLLT11, PYCARD, HRK, PINK1, PLAUR, BAK1, MMP9, TP53, BBC3	1503	24	20430	5.09731	0.705655	0.0131839	0.0128274
GOTERM_BP_DIRECT	GO:0060907~positive regulation of macrophage cytokine production	10	0.633312	0.000212496	PYCARD, SPON2, GPRC5B, IFNG, CARD9, LAPTM5, TLR7, TLR4, RT1-M3-1, TLR2	1503	30	20430	4.53094	0.706604	0.0131839	0.0128274
GOTERM_BP_DIRECT	GO:0032722~positive regulation of chemokine production	13	0.823306	0.000256333	CARD9, IL18, EIF2AK2, AIF1, PYCARD, IL1RL1, IFNG, IL7, F2RL1, TLR7, LGALS9, TLR4, TLR2	1503	51	20430	3.46484	0.772187	0.0157345	0.0153091
GOTERM_BP_DIRECT	GO:0051412~response to corticosterone	12	0.759975	0.000260548	FOSL1, CDKN1A, HTR7, RELN, MAOB, CCNE1, GPX3, NTRK3, FOS, NR3C1, AGTR1A, NR3C2	1503	44	20430	3.70713	0.777662	0.0158249	0.015397
GOTERM_BP_DIRECT	GO:0042981~regulation of apoptotic process	27	1.70994	0.000264692	BEX1, CITED1, ANP32A, NOL3, CLU, PYCARD, GJA1, MYC, TNFAIP8L1, HSP90AA1, SDF2L1, RIPK3, APAF1, CARD9, CIDEA, TNFRSF1A, CXCL10, PINK1, SFRP2, CREB1, SELL, BCL3, FAS, RLN1, ANP32B, TP53, BIRC3	1503	169	20430	2.17163	0.782917	0.0159091	0.015479
GOTERM_BP_DIRECT	GO:0050852~T cell receptor signaling pathway	20	1.26662	0.000275391	ITK, PTPN22, VTCN1, CD3E, PRAM1, CD2AP, SPN, ZAP70, PTPRC, CD8B, IFNG, WNK1, LCK, NFKBIZ, SLC39A6, BTK, LCP2, LAT, ICOSLG, CD276	1503	107	20430	2.54071	0.795916	0.0163815	0.0159386
GOTERM_BP_DIRECT	GO:0034116~positive regulation of heterotypic cell-cell adhesion	7	0.443319	0.000280409	FGB, FGA, LCK, ALOX15, FGG, GCNT2, CD44	1503	14	20430	6.79641	0.801742	0.0165098	0.0160634
GOTERM_BP_DIRECT	GO:0045953~negative regulation of natural killer cell mediated cytotoxicity	9	0.569981	0.000291696	RT1-CE12, INPP5D, IGF2, RT1-CE5, LGALS9, RT1-A2, PVR, RT1-CE1, RT1-M3-1	1503	25	20430	4.89341	0.814246	0.0170009	0.0165413
GOTERM_BP_DIRECT	GO:0048545~response to steroid hormone	15	0.949968	0.000308109	JUN, PAQR7, ABCC2, MAOB, UGT1A1, HMGB2, HSD17B4, FOS, ACAA1A, ASS1, H19, CCNE1, SPP1, ABCB1B, CAR4	1503	67	20430	3.04317	0.831035	0.0176794	0.0172014
GOTERM_BP_DIRECT	GO:0000082~G1/S transition of mitotic cell cycle	16	1.0133	0.000315595	HSPA8, CCNI, PLK2, CCNF, CCNA2, CCNB2, CCNB1, GPR132, CCNE2, CCNE1, MYC, CCNG1, E2F1, SPDYA, EIF4EBP1, POLE	1503	75	20430	2.8998	0.83818	0.0176794	0.0172014
GOTERM_BP_DIRECT	GO:1901224~positive regulation of non-canonical NF-kappaB signal transduction	16	1.0133	0.000315595	SPHK1, RTKN2, IL18, LAPTM5, EIF2AK2, TREM2, NMI, NR3C2, PYCARD, NLRP3, TLR7, LGALS9, CCL19, TLR4, TRIM55, TLR2	1503	75	20430	2.8998	0.83818	0.0176794	0.0172014
GOTERM_BP_DIRECT	GO:0032715~negative regulation of interleukin-6 production	16	1.0133	0.000315595	IL10, CD84, FLT3, NR1H4, PTPN22, PRG4, NMBR, TNFRSF1A, H19, C1QTNF3, CD200R1, INPP5D, NCKAP1L, CD24, TLR4, CD200	1503	75	20430	2.8998	0.83818	0.0176794	0.0172014
GOTERM_BP_DIRECT	GO:0001819~positive regulation of cytokine production	18	1.13996	0.000349353	IL10, ITK, IL15, SLC11A1, CARD9, IL18, EIF2AK2, NR3C1, AGTR1A, BATF, CCDC88B, FGR, C1QTNF3, IFNG, LGALS9, CD14, PLA2R1, TLR2	1503	92	20430	2.65946	0.866829	0.0193824	0.0188583
GOTERM_BP_DIRECT	GO:0007166~cell surface receptor signaling pathway	32	2.0266	0.000360598	CD80, MS4A7, CBLC, CD3G, PTH1R, ITGAL, CXCL13, CD3E, CD3D, SPN, FCGR3A, CXCR3, ERBB2, FCGR1A, FCER1G, ANXA1, IL1R2, GCGR, PRL8A9, TNFRSF1B, VAV1, TNFRSF1A, MS4A6B, ITPKB, MS4A6A, PRL3D4, LCK, CLCF1, COL4A3, LTB, CD24, FCGR2B	1503	220	20430	1.97714	0.875198	0.0198157	0.01928
GOTERM_BP_DIRECT	GO:0006094~gluconeogenesis	13	0.823306	0.000375693	PGAM2, ENO2, PER2, RBP4, PC, GPD1, ALDOB, SLC37A4, PCK1, PPARA, FBP1, ATF3, ATF4	1503	53	20430	3.33409	0.885612	0.0201905	0.0196446
GOTERM_BP_DIRECT	GO:0070527~platelet aggregation	13	0.823306	0.000375693	P2RY12, FGB, FGA, PLEK, FGG, HSPB1, HBB, SLC6A4, PDIA4, RAP2B, FLNA, CLIC1, FERMT3	1503	53	20430	3.33409	0.885612	0.0201905	0.0196446
GOTERM_BP_DIRECT	GO:0048245~eosinophil chemotaxis	8	0.50665	0.000377916	LGALS3, CCL12, CCL7, CCL5, CCL4, CCL3, CCL2, CCL19	1503	20	20430	5.43713	0.88707	0.0201905	0.0196446
GOTERM_BP_DIRECT	GO:0050869~negative regulation of B cell activation	6	0.379987	0.000393003	INPP5D, TBC1D10C, LAPTM5, BTK, FAS, SAMSN1	1503	10	20430	8.15569	0.896489	0.0208039	0.0202415
GOTERM_BP_DIRECT	GO:0007169~cell surface receptor protein tyrosine kinase signaling pathway	18	1.13996	0.000398698	NTRK1, RET, CSF1, FLT3, NTRK3, INSRR, GFRA2, FGR, ZAP70, HCK, DOK1, DOK3, AXL, LCK, ERBB2, CASS4, LCP2, ANGPTL1	1503	93	20430	2.63087	0.899836	0.0209135	0.0203481
GOTERM_BP_DIRECT	GO:0071560~cellular response to transforming growth factor beta stimulus	21	1.32996	0.000409076	CX3CR1, DNMT1, APAF1, ELN, CAV1, SERPINE1, FOS, NR3C1, CLDN1, ACTG2, RUNX1, SMAD7, CREB1, ACTC1, CCL5, NFKBIZ, ID1, NOX4, CCR5, WNT2, KDM6A	1503	119	20430	2.39873	0.90566	0.0212646	0.0206897
GOTERM_BP_DIRECT	GO:0070106~interleukin-27-mediated signaling pathway	7	0.443319	0.000438339	OAS1I, STAT1, MX1, STAT4, OAS1A, OASL2, OASL	1503	15	20430	6.34331	0.920323	0.0225823	0.0219718
GOTERM_BP_DIRECT	GO:0051897~positive regulation of phosphatidylinositol 3-kinase/protein kinase B signal transduction	31	1.96327	0.000485604	RET, CX3CR1, CNTF, PTPRJ, TREM2, C1QTNF3, RELN, CCL5, ERBB2, CCL3, GCNT2, CCL19, P2RY12, NTRK1, NGFR, IGFBP5, EGF, TPBG, NTRK3, IL18, IGF2, VAV1, FGR, PINK1, LIN28A, AXL, CASS4, F2RL1, HCLS1, NOX4, HBEGF	1503	214	20430	1.96905	0.939349	0.0247959	0.0241255
GOTERM_BP_DIRECT	GO:0070374~positive regulation of ERK1 and ERK2 cascade	33	2.08993	0.000538728	ALOX15, CXCL17, PTPN22, TREM2, ADRA1A, ACTG2, ICAM1, PYCARD, C3, C1QTNF3, P2RY6, GPNMB, CCL3, GCNT2, LGALS9, CCL19, NTRK1, FGB, FGA, JUN, NQO2, EGF, TPBG, CARD9, FGG, BMP4, ACTC1, PTPRC, F2RL1, NOX4, TLR4, CD44, TLR2	1503	235	20430	1.90878	0.955368	0.0268387	0.0261131
GOTERM_BP_DIRECT	GO:0007565~female pregnancy	25	1.58328	0.000540907	REG3B, IL1RN, HSPB1, NR3C1, CYP3A9, CALD1, CYP2D4, ERBB2, LGALS9, ABCC2, IGFBP5, SPHK1, IGFBP3, ITGA2, CAD, IGF2, FOS, PRL8A9, CP, FOSL1, CLDN4, PRL3D4, IRF1, MAPT, PLEC	1503	158	20430	2.15076	0.955926	0.0268387	0.0261131
GOTERM_BP_DIRECT	GO:0031667~response to nutrient levels	29	1.83661	0.000543472	REG3B, DNMT1, SCT, SERPINE1, SLC4A1, IL1RL1, CCL5, SLIT2, PCK1, CTSD, SLC34A3, NTRK1, SPINK1, IL15, SLC10A1, IGF2, NR1H4, ASNS, PRL8A9, H19, PRL3D4, MAP1B, GSTA2, FUBP1, LCN2, FAS, FBP1, CD44, ATF4	1503	196	20430	2.01118	0.956573	0.0268387	0.0261131
GOTERM_BP_DIRECT	GO:0035556~intracellular signal transduction	52	3.29322	0.000544216	DGKG, ITK, LRR1, PLEK, HSPB1, MCF2L, CASP3, AKT3, RGS7, MAP4K1, PRKCI, IGFBP5, IGFBP4, PRKCB, PASK, MASTL, VAV1, LAT2, HCK, DOK1, ZAP70, RASA4, LCK, DDIT4, BTK, MYADM, LCP2, PLCB2, ADCY2, SOCS3, INPP5D, ERBB2, PLEK2, SHOC2, NCKAP1L, LRRC8B, MAPK4, SRPK3, MAP3K1, EGF, PLCL2, DCLK3, DCLK1, SRPK1, SMAD7, PINK1, NR4A3, NEURL2, PPP1R1A, WNK1, CAMK4, LAT	1503	432	20430	1.63617	0.95676	0.0268387	0.0261131
GOTERM_BP_DIRECT	GO:0006811~monoatomic ion transport	13	0.823306	0.000640667	P2RY12, SLC12A5, PLLP, SLCO1A5, SLCO5A1, ADD2, SLC22A23, SLCO1A4, WNK1, SLCO1A1, LGALS9, SLC12A6, SLC22A8	1503	56	20430	3.15547	0.975223	0.0313276	0.0304806
GOTERM_BP_DIRECT	GO:0071549~cellular response to dexamethasone stimulus	16	1.0133	0.000649711	TRIM63, ABCC2, IFNB1, ELN, SERPINE1, NR3C1, ASS1, AGTR1A, AGTR1B, ICAM1, BMP4, RELN, DDIT4, EIF4EBP1, CCL2, PCK1	1503	80	20430	2.71856	0.976483	0.0313714	0.0305232
GOTERM_BP_DIRECT	GO:0045766~positive regulation of angiogenesis	27	1.70994	0.000653932	CX3CR1, HSPB6, SERPINE1, HSPB1, C3, LGALS3, TBXA2R, CCL5, CXCR3, AKT3, C3AR1, NTRK1, ANXA3, CMA1, PRKCB, SPHK1, IGF2, CELA1, MMP9, AGTR1A, TNFRSF1A, RUNX1, SFRP2, ITGAD, WNK1, ANGPTL3, APLNR	1503	179	20430	2.05031	0.97705	0.0313714	0.0305232
GOTERM_BP_DIRECT	GO:0051310~metaphase chromosome alignment	7	0.443319	0.000657875	CENPE, CENPF, KIF2C, KIF22, FAM83D, CENPQ, SKA1	1503	16	20430	5.94686	0.977566	0.0313714	0.0305232
GOTERM_BP_DIRECT	GO:0060333~type II interferon-mediated signaling pathway	6	0.379987	0.00067691	HPX, IFNG, STAT1, IRF1, STAT4, TP53	1503	11	20430	7.41426	0.979901	0.0317543	0.0308957
GOTERM_BP_DIRECT	GO:0007035~vacuolar acidification	6	0.379987	0.00067691	SLC11A1, ATP6V0A4, TCIRG1, ATP6V0D2, ATP6V1B1, ATP6V0A1	1503	11	20430	7.41426	0.979901	0.0317543	0.0308957
GOTERM_BP_DIRECT	GO:0043123~positive regulation of canonical NF-kappaB signal transduction	32	2.0266	0.000720832	CX3CR1, DDX21, FASLG, ZC3HAV1, PYCARD, GJA1, TRIM6, TIFAB, UBD, TIFA, FLNA, LGALS9, CCL19, TRIM21, PRKCB, PLK2, NEK6, CAV1, CARD9, TNFRSF1A, BST2, MAS1, PINK1, GPRC5B, TNIP2, CTH, F2RL1, TLR7, S100A4, LTB, TLR4, TMEM106A	1503	229	20430	1.89943	0.984403	0.0334546	0.0325501
GOTERM_BP_DIRECT	GO:0009651~response to salt stress	8	0.50665	0.000729838	HSP90AA1, HSP90AB1, CCL5, ANXA7, KMO, TP53, AGTR1A, AGTR1B	1503	22	20430	4.94284	0.985194	0.0334546	0.0325501
GOTERM_BP_DIRECT	GO:0018108~peptidyl-tyrosine phosphorylation	16	1.0133	0.000744096	NTRK1, SPINK1, EGF, TTK, CD3E, FGR, ZAP70, HCK, WEE1, RELN, PTPRC, FES, LCK, ERBB2, BTK, CD24	1503	81	20430	2.685	0.986364	0.0334546	0.0325501
GOTERM_BP_DIRECT	GO:0043029~T cell homeostasis	11	0.696643	0.000747945	GPR174, CCNB2, RIPK3, CASP3, SPNS2, FAS, NCKAP1L, TCIRG1, IL7R, FOXN1, CORO1A	1503	42	20430	3.56002	0.986664	0.0334546	0.0325501
GOTERM_BP_DIRECT	GO:0002476~antigen processing and presentation of endogenous peptide antigen via MHC class Ib	11	0.696643	0.000747945	RT1-CE12, RT1-N1, RT1-N3, RT1-EC2, RT1-S3, RT1-CE4, RT1-M6-2, RT1-CE5, RT1-A2, RT1-CE1, RT1-M3-1	1503	42	20430	3.56002	0.986664	0.0334546	0.0325501
GOTERM_BP_DIRECT	GO:0002486~antigen processing and presentation of endogenous peptide antigen via MHC class I via ER pathway, TAP-independent	11	0.696643	0.000747945	RT1-CE12, RT1-N1, RT1-N3, RT1-EC2, RT1-S3, RT1-CE4, RT1-M6-2, RT1-CE5, RT1-A2, RT1-CE1, RT1-M3-1	1503	42	20430	3.56002	0.986664	0.0334546	0.0325501
GOTERM_BP_DIRECT	GO:0030217~T cell differentiation	13	0.823306	0.000758008	RHOH, PTPN22, TCIRG1, CORO1A, VAV1, RUNX2, ITPKB, ZAP70, PTPRC, LCK, NFKBIZ, IL7R, SOX4	1503	57	20430	3.10012	0.987416	0.0336439	0.0327343
GOTERM_BP_DIRECT	GO:0010046~response to mycotoxin	5	0.316656	0.000850158	LCN2, BAK1, HAVCR1, ABCB1B, ASS1	1503	7	20430	9.70915	0.992609	0.0374459	0.0364335
GOTERM_BP_DIRECT	GO:0032753~positive regulation of interleukin-4 production	9	0.569981	0.000888776	SASH3, FCER1G, RT1-CE12, NLRP3, LGALS9, RT1-A2, CD3E, ICOSLG, RT1-CE1	1503	29	20430	4.21846	0.994086	0.0382105	0.0371775
GOTERM_BP_DIRECT	GO:0042531~positive regulation of tyrosine phosphorylation of STAT protein	9	0.569981	0.000888776	HPX, CNTF, IFNG, LCK, TNFRSF18, IL18, IL12A, PARP9, PARP14	1503	29	20430	4.21846	0.994086	0.0382105	0.0371775
GOTERM_BP_DIRECT	GO:0002224~toll-like receptor signaling pathway	9	0.569981	0.000888776	FOSL1, TLR1, TIFAB, NFKBIZ, LY96, TLR7, TLR10, TLR4, TLR2	1503	29	20430	4.21846	0.994086	0.0382105	0.0371775
GOTERM_BP_DIRECT	GO:0032870~cellular response to hormone stimulus	14	0.886637	0.000903256	ROBO2, UGT1A1, ASNS, FOS, PRLR, AIF1, GHR, UCP2, SLIT3, HMGCS2, SLIT2, QRFPR, RAMP1, CFTR	1503	66	20430	2.88332	0.994561	0.0382105	0.0371775
GOTERM_BP_DIRECT	GO:0009611~response to wounding	17	1.07663	0.000907252	REG3B, ITGB4, GDE1, SLC1A3, INHBB, REG3G, NR3C1, AURKA, CD2AP, FOSL1, NPPC, IL1RL1, GJA1, CASP3, DDIT3, CCL2, HAVCR1	1503	91	20430	2.53932	0.994685	0.0382105	0.0371775
GOTERM_BP_DIRECT	GO:0097421~liver regeneration	17	1.07663	0.000907252	IL10, CAR3, FGA, ALAS2, NPM1, SLC22A5, FLT3, SERPINA10, IL18, SLCO1A5, AFP, CLDN1, AURKA, MYC, UCP2, FAS, CFTR	1503	91	20430	2.53932	0.994685	0.0382105	0.0371775
GOTERM_BP_DIRECT	GO:0071375~cellular response to peptide hormone stimulus	10	0.633312	0.00093649	MAS1, POR, SPINK1, COL2A1, MAP1B, CAV1, IRF1, IL18, RANGAP1, NKX6-1	1503	36	20430	3.77578	0.995511	0.0391561	0.0380975
GOTERM_BP_DIRECT	GO:0060236~regulation of mitotic spindle organization	7	0.443319	0.000953798	TPX2, PARP3, BORA, PSRC1, TACC3, MAP9, GNAI1	1503	17	20430	5.59704	0.995938	0.0395929	0.0385225
GOTERM_BP_DIRECT	GO:0001889~liver development	26	1.64661	0.000964592	AFP, FOXM1, AACS, ACAT1, DBP, ERBB2, HMGCS2, ACADM, UGT1A2, JUN, UGT1A1, CAD, ASNS, CP, UPB1, ASS1, PSMB9, CIT, CD2AP, RUNX1, H19, CCNE1, ALDH1A1, CYP1A1, ACO1, ALDOB	1503	174	20430	2.03111	0.996183	0.039755	0.0386801
GOTERM_BP_DIRECT	GO:2000406~positive regulation of T cell migration	8	0.50665	0.000983089	PYCARD, SPN, CXCL10, ITGA4, CCL5, LGALS9, AIF1, CORO1A	1503	23	20430	4.72794	0.99657	0.04023	0.0391423
GOTERM_BP_DIRECT	GO:0007052~mitotic spindle organization	12	0.759975	0.00100621	CENPE, CCNB1, PLK2, NUF2, PLK1, TACC3, POC1A, BIRC5, AURKB, DLGAP5, AURKA, SPC25	1503	51	20430	3.19831	0.996999	0.0408863	0.0397809
GOTERM_BP_DIRECT	GO:0007015~actin filament organization	25	1.58328	0.00101367	CORO1A, CORO1C, LMOD2, RND1, TMSB4X, RAC2, WHAMM, TMSB10, PACSIN1, TMOD1, PRKCI, TPM4, TPM3, ACTN1, RHOH, CD2AP, ENAH, DIAPH3, ACTC1, SH3D21, HCLS1, RHOV, MYO1F, PLEC, MYO1G	1503	165	20430	2.05952	0.997125	0.0409012	0.0397953
GOTERM_BP_DIRECT	GO:0060326~cell chemotaxis	17	1.07663	0.0010247	CX3CR1, TPBG, HMGB2, CELA1, CXCL1, CXCR6, AGTR1A, CCL5, CXCR3, CCL4, CCL3, ENPP2, CCL19, CCR5, EPHB1, CCR2, HBEGF	1503	92	20430	2.51172	0.997303	0.0410593	0.0399492
GOTERM_BP_DIRECT	GO:0097191~extrinsic apoptotic signaling pathway	13	0.823306	0.00104692	NGFR, SIVA1, TNFRSF12A, TNFRSF10B, FASLG, TNFRSF1B, MLLT11, PTPRC, IFNG, IFI27, IL7, FAS, IL12A	1503	59	20430	2.99503	0.997628	0.0416602	0.0405338
GOTERM_BP_DIRECT	GO:0009612~response to mechanical stimulus	21	1.32996	0.00106038	JUN, BTG2, CSF1, STAT1, CAV1, ASNS, EIF2AK2, FOS, MMP9, GLI2, FOSL1, BMP4, SCEL, CCNB1, COL2A1, RELN, LCK, MAP1B, STAT4, CCL2, TXNIP	1503	128	20430	2.23007	0.997805	0.0419067	0.0407737
GOTERM_BP_DIRECT	GO:0061844~antimicrobial humoral immune response mediated by antimicrobial peptide	20	1.26662	0.00107358	REG3B, CXCL9, CCL12, CXCL1, REG3G, CXCL13, CXCL2, CXCL10, LGALS3, CXCL11, RPS19, DMBT1, CCL7, CCL5, CCL4, CCL3, CCL2, CCL19, HRG, B2M	1503	119	20430	2.28451	0.997966	0.0421398	0.0410005
GOTERM_BP_DIRECT	GO:0071456~cellular response to hypoxia	31	1.96327	0.00111374	PPP1R15A, ACAA2, ELN, SERPINE1, TREM2, NOL3, NDRG1, BBC3, ICAM1, BRIP1, CCNB1, MYC, E2F1, EIF4EBP1, SLIT2, PCK1, KCNN4, KDM6A, CAR3, JUN, NPM1, CAV1, FOS, CCNA2, PINK1, IL7, LCN2, FAS, SLC29A1, TP53, ATF4	1503	225	20430	1.87279	0.998387	0.0434209	0.0422469
GOTERM_BP_DIRECT	GO:0032755~positive regulation of interleukin-6 production	20	1.26662	0.00118946	SPON2, FCER1G, CARD9, LAPTM5, AIF1, PYCARD, TLR1, IFIH1, TYROBP, IFNG, POU2AF1, BTK, F2RL1, TNFSF9, TLR7, LGALS9, CCR5, TLR4, TMEM106A, TLR2	1503	120	20430	2.26547	0.998959	0.0460615	0.0448162
Category	Term	Count	%	PValue	Genes	List Total	Pop Hits	Pop Total	Fold Enrichment	Bonferroni	Benjamini	FDR
KEGG_PATHWAY	rno05169:Epstein-Barr virus infection	51	3.22989	3.79417e-09	CDKN1A, RT1-CE12, CD3G, ITGAL, CD3E, CD3D, ICAM1, MYC, CASP3, AKT3, B2M, ENTPD3, APAF1, RT1-N3, TAP2, TAP1, RT1-CE4, RT1-M6-2, RT1-CE5, RT1-CE2, TAPBP, RT1-CE1, CCNA2, CCNE2, CCNE1, BTK, IRF7, RT1-S3, TP53, CD44, IRF9, TLR2, OAS1I, OAS1A, RT1-A2, E2F1, BAK1, MAP2K6, JUN, GADD45B, IFNB1, STAT1, STAT2, EIF2AK2, ISG15, RT1-M3-1, NFKB2, CXCL10, FAS, VIM, NFKBIE	879	236	9898	2.43342	1.28622e-06	8.29183e-07	6.45735e-07
KEGG_PATHWAY	rno04060:Cytokine-cytokine receptor interaction	56	3.54655	4.89193e-09	IL1RN, CXCL9, CNTF, CSF1, IL24, CXCL17, FASLG, CXCL1, CXCL13, CXCL2, GHR, IL12A, CCR5, IL13RA1, CCR2, IL10, TNFRSF12A, IL15, IL1R2, TNFRSF18, IL18, IL17RE, TNFRSF1B, OSMR, PRLR, TNFRSF1A, IFNG, LTB, CX3CR1, CCL12, EBI3, IL20RA, CXCR6, IL1RL1, CCL7, CCL5, CXCR3, CCL4, CCL3, CCL2, CCL19, RELT, GDF10, NGFR, IFNB1, TNFRSF9, INHBB, BMP4, CXCL10, CXCL11, IL7, CLCF1, IL2RB, TNFSF9, FAS, IL7R	879	274	9898	2.30142	1.65836e-06	8.29183e-07	6.45735e-07
KEGG_PATHWAY	rno05168:Herpes simplex virus 1 infection	47	2.97657	7.73512e-08	OAS1I, CCL12, RNASEL, RT1-CE12, OAS1A, FASLG, RT1-A2, ZC3HAV1, CFP, IFIH1, C3, SOCS3, CCL5, CASP3, AKT3, EIF4EBP1, CCL2, IL12A, BAK1, B2M, APAF1, IFNB1, STAT1, STAT2, CARD9, RT1-N3, TAP2, EIF2AK2, TAP1, RT1-CE4, RT1-M6-2, RT1-CE5, RT1-CE2, TAPBP, SRPK1, TNFRSF1A, RT1-CE1, RT1-M3-1, BST2, IFNG, IRF7, FAS, RT1-S3, TP53, IRF9, TLR2, BIRC3	879	228	9898	2.32125	2.62217e-05	7.62518e-06	5.93819e-06
KEGG_PATHWAY	rno05142:Chagas disease	29	1.83661	8.99726e-08	C1QB, C1QA, CCL12, SERPINE1, CD3G, FASLG, CD3E, CD3D, GNAI1, C3, GNA14, GNA15, CCL5, AKT3, CCL3, CCL2, IL12A, IL10, JUN, IFNB1, FOS, TNFRSF1A, IFNG, PPP2R2B, FAS, TLR4, PLCB2, C1QC, TLR2	879	106	9898	3.08071	3.05003e-05	7.62518e-06	5.93819e-06
KEGG_PATHWAY	rno04061:Viral protein interaction with cytokine and cytokine receptor	25	1.58328	1.50935e-07	CX3CR1, CCL12, CXCL9, CSF1, IL24, IL20RA, CXCL1, CXCL13, CXCL2, CCL7, CCL5, CXCR3, CCL4, CCL3, CCL2, CCL19, CCR5, CCR2, IL10, IL18, TNFRSF1B, TNFRSF1A, CXCL10, CXCL11, IL2RB	879	84	9898	3.35135	5.11656e-05	1.02334e-05	7.96936e-06
KEGG_PATHWAY	rno05323:Rheumatoid arthritis	25	1.58328	3.11055e-07	CCL12, CSF1, CD80, CXCL1, TCIRG1, ITGAL, CXCL2, ICAM1, CCL5, CCL3, ATP6V1H, CCL2, ATP6V0A4, ATP6V1C2, ATP6V0A1, JUN, IL15, IL18, FOS, IFNG, LTB, ATP6V0D2, TLR4, TLR2, ATP6V1B1	879	87	9898	3.23578	0.000105442	1.75746e-05	1.36864e-05
KEGG_PATHWAY	rno05162:Measles	35	2.21659	5.17668e-07	OAS1I, OAS1A, CD3G, ADAR, FASLG, CD3E, RCHY1, CD3D, BBC3, IFIH1, CASP3, AKT3, IL12A, BAK1, HSPA8, JUN, APAF1, IFNB1, STAT1, MX2, STAT2, MX1, EIF2AK2, FOS, CCNE2, CCNE1, IL2RB, IRF7, FAS, TLR7, FCGR2B, TP53, TLR4, IRF9, TLR2	879	155	9898	2.5427	0.000175474	2.50699e-05	1.95235e-05
KEGG_PATHWAY	rno00071:Fatty acid degradation	18	1.13996	6.61002e-07	GCDH, ACAA2, ACSL1, ECI1, ECI3, ACSL5, CYP4A1, ACAA1B, ACAA1A, CYP4A3, ACAT1, HADHB, HADHA, ACOX1, EHHADH, ACSBG1, ACADM, HADH	879	50	9898	4.05379	0.000224055	2.80099e-05	2.18131e-05
KEGG_PATHWAY	rno04110:Cell cycle	35	2.21659	1.1273e-06	CDKN1A, CDCA5, BUB1B, TTK, PKMYT1, AURKB, CDC20, CCNB2, CCNB1, CDC45, PTTG1, ORC1, MYC, E2F1, BUB1, YWHAH, CDT1, GADD45B, PLK1, CDC6, CDC25C, CCNA2, WEE1, ESPL1, CCNE2, CCNE1, CDK1, MCM3, MCM4, MCM5, TRIP13, MCM6, TP53, MAD2L1, MCM2	879	160	9898	2.46324	0.000382083	4.03731e-05	3.1441e-05
KEGG_PATHWAY	rno04668:TNF signaling pathway	29	1.83661	1.19095e-06	CCL12, CSF1, CXCL1, CXCL2, ICAM1, SOCS3, CREB3L3, CCL5, CASP3, AKT3, CCL2, MAP2K6, JUN, RIPK3, IL15, IFNB1, RHBDF2, IFI47, FOS, TNFRSF1B, MMP9, TNFRSF1A, CXCL10, CREB1, IRF1, BCL3, FAS, ATF4, BIRC3	879	119	9898	2.74416	0.000403649	4.03731e-05	3.1441e-05
KEGG_PATHWAY	rno05166:Human T-cell leukemia virus 1 infection	47	2.97657	2.47335e-06	CDKN1A, RT1-CE12, SPI1, BUB1B, CD3G, ADCY2, RT1-A2, ITGAL, CD3E, CD3D, ICAM1, CDC20, CCNB2, PTTG1, CREB3L3, MYC, AKT3, E2F1, B2M, JUN, EGR2, MAP3K1, IL15, IL1R2, RT1-N3, RT1-CE4, RT1-M6-2, FOS, RT1-CE5, RT1-CE2, NFKB2, TNFRSF1A, RT1-CE1, RT1-M3-1, FOSL1, CCNA2, CREB1, ESPL1, CCNE2, CCNE1, LCK, IL2RB, VDAC1, RT1-S3, TP53, ATF4, MAD2L1	879	256	9898	2.06736	0.000838116	7.62242e-05	5.93605e-05
KEGG_PATHWAY	rno05133:Pertussis	21	1.32996	4.22305e-06	IL10, C1QB, C1QA, JUN, C1S, LY96, C4BPA, FOS, GNAI1, C2, PYCARD, C3, C4B, CASP3, IRF1, NLRP3, SERPING1, IL12A, CD14, TLR4, C1QC	879	74	9898	3.19555	0.00143059	0.000109385	8.51844e-05
KEGG_PATHWAY	rno04610:Complement and coagulation cascades	23	1.45662	4.69912e-06	FGB, C1QB, C1QA, FGA, C1S, F10, SERPINE1, FGG, CFI, PLAUR, C4BPA, TFPI, CLU, C2, C3, C4B, PROCR, C3AR1, SERPING1, MASP2, F13B, CFB, C1QC	879	87	9898	2.97692	0.00159174	0.000109385	8.51844e-05
KEGG_PATHWAY	rno05417:Lipid and atherosclerosis	42	2.65991	4.83005e-06	CCL12, HSP90AB1, NCF1, NCF4, LY96, CXCL1, FASLG, CXCL2, HSP90B1, ICAM1, PYCARD, CCL5, CASP3, AKT3, CCL3, CCL2, NLRP3, IL12A, CD14, APOB, MAP2K6, HSPA8, JUN, HSP90AA1, HSPA5, APAF1, IFNB1, IL18, FOS, MMP9, VAV1, TNFRSF1A, DDIT3, CYP1A1, IRF7, FAS, ARHGEF1, TP53, TLR4, PLCB2, ATF4, TLR2	879	223	9898	2.12082	0.00163605	0.000109385	8.51844e-05
KEGG_PATHWAY	rno05164:Influenza A	37	2.34326	4.84002e-06	OAS1I, CCL12, RNASEL, OAS1A, ADAR, FASLG, ICAM1, PYCARD, IFIH1, SOCS3, CCL5, CASP3, AKT3, CCL2, NLRP3, IL12A, BAK1, PRSS3, RSAD2, APAF1, IFNB1, STAT1, PRKCB, MX2, STAT2, MX1, IL18, EIF2AK2, TNFRSF1A, CXCL10, IFNG, IRF7, FAS, VDAC1, TLR7, TLR4, IRF9	879	185	9898	2.2521	0.00163943	0.000109385	8.51844e-05
KEGG_PATHWAY	rno04621:NOD-like receptor signaling pathway	37	2.34326	5.5033e-06	OAS1I, CCL12, RNASEL, HSP90AB1, OAS1A, CXCL1, CXCL2, PYCARD, TRPM2, PSTPIP1, CASP12, NLRP6, CCL5, CCL2, NLRP3, GBP2, GBP4, GSDMD, GBP5, JUN, HSP90AA1, RIPK3, IFNB1, STAT1, STAT2, CARD9, IL18, TRPV2, IRGM, NAIP5, IRF7, TXNIP, VDAC1, TLR4, PLCB2, IRF9, BIRC3	879	186	9898	2.24	0.00186389	0.000116601	9.08045e-05
KEGG_PATHWAY	rno05165:Human papillomavirus infection	59	3.73654	6.21348e-06	CDKN1A, RT1-CE12, ITGB4, FASLG, LAMC2, TCIRG1, OASL, CREB3L3, CASP3, AKT3, ITGB7, OASL2, PRKCI, WNT5B, ITGA4, ITGA2, RT1-N3, RT1-CE4, RT1-M6-2, RT1-CE5, RT1-CE2, TNFRSF1A, RT1-CE1, CCNA2, COL2A1, CREB1, CCNE2, CCNE1, IRF1, COL4A3, RT1-S3, TP53, ATP6V0D2, IRF9, ATP6V1B1, RT1-A2, RELN, E2F1, SPP1, EIF4EBP1, ATP6V1H, ATP6V0A4, BAK1, WNT2, ATP6V1C2, ATP6V0A1, LAMB3, IFNB1, STAT1, EGF, STAT2, MX2, MX1…	879	363	9898	1.83022	0.00210416	0.000123904	9.64917e-05
KEGG_PATHWAY	rno04612:Antigen processing and presentation	23	1.45662	7.0104e-06	HSPA8, HSP90AA1, HSP90AB1, RT1-CE12, HSPA5, RT1-N3, TAP2, TAP1, RT1-CE4, RT1-CE5, RT1-A2, RT1-M6-2, RT1-CE2, CTSS, TAPBP, RT1-CE1, RT1-M3-1, CREB1, CD8B, IFNG, PSME2, RT1-S3, B2M	879	89	9898	2.91002	0.00237371	0.000132029	0.000102819
KEGG_PATHWAY	rno04620:Toll-like receptor signaling pathway	25	1.58328	8.16842e-06	CXCL9, CD80, LY96, CCL5, CCL4, AKT3, CCL3, SPP1, IL12A, CD14, MAP2K6, JUN, IFNB1, STAT1, STAT2, FOS, TLR1, CXCL10, CXCL11, TOLLIP, IRF7, TLR7, TLR4, IRF9, TLR2	879	103	9898	2.73314	0.00276528	0.000145742	0.000113498
KEGG_PATHWAY	rno05160:Hepatitis C	34	2.15326	1.62546e-05	OAS1I, CDKN1A, RNASEL, OAS1A, FASLG, IFIT1, CLDN1, SOCS3, MYC, CASP3, AKT3, E2F1, BAK1, YWHAH, RSAD2, APAF1, EGF, IFNB1, STAT1, MX2, STAT2, MX1, EIF2AK2, TNFRSF1A, CXCL10, CLDN5, CLDN4, IFNG, PPP2R2B, IRF7, FAS, PPARA, TP53, IRF9	879	172	9898	2.22592	0.00549518	0.000275515	0.00021456
KEGG_PATHWAY	rno04514:Cell adhesion molecules	35	2.21659	1.71514e-05	RT1-CE12, CD80, LRRC4, RT1-A2, VTCN1, ITGAL, CLDN1, PVR, PTPRF, ICAM1, SPN, CDH4, ITGB7, ICOS, ICOSLG, CD276, ITGA4, GLYCAM1, RT1-N3, RT1-CE4, RT1-M6-2, RT1-CE5, RT1-CE2, RT1-CE1, RT1-M3-1, CD2, CLDN5, CLDN4, PTPRC, SELL, CD6, CD8B, CNTN1, RT1-S3, CD22	879	180	9898	2.18955	0.00579749	0.000276872	0.000215617
KEGG_PATHWAY	rno04145:Phagosome	37	2.34326	1.85751e-05	RT1-CE12, NCF1, NCF4, RT1-A2, TCIRG1, CORO1A, CTSS, C3, FCGR3A, TUBB6, TUBB5, ATP6V1H, ATP6V0A4, CD14, FCGR1A, ATP6V1C2, ATP6V0A1, ITGA2, RT1-N3, STX7, TAP2, TAP1, RT1-CE4, RT1-M6-2, RT1-CE5, TUBB4B, RT1-CE2, RT1-CE1, RT1-M3-1, TUBB2B, RT1-S3, PLA2R1, FCGR2B, ATP6V0D2, TLR4, TLR2, ATP6V1B1	879	196	9898	2.12571	0.00627722	0.000286225	0.000222901
KEGG_PATHWAY	rno05163:Human cytomegalovirus infection	45	2.84991	1.98251e-05	CCL12, CDKN1A, RT1-CE12, PTGER2, ADCY2, FASLG, RT1-A2, GNAI1, GNG2, CREB3L3, MYC, CCL5, CASP3, CCL4, AKT3, CCL3, E2F1, EIF4EBP1, RAC2, CCL2, BAK1, CCR5, B2M, MAP2K6, IFNB1, PRKCB, RT1-N3, TAP2, TAP1, RT1-CE4, RT1-M6-2, RT1-CE5, RT1-CE2, TAPBP, TNFRSF1A, RT1-CE1, RT1-M3-1, CREB1, GNB4, FAS, RT1-S3, ARHGEF1, TP53, PLCB2, ATF4	879	260	9898	1.94894	0.00669826	0.000292205	0.000227558
KEGG_PATHWAY	rno05161:Hepatitis B	33	2.08993	2.86529e-05	CDKN1A, FASLG, IFIH1, CASP12, CREB3L3, MYC, CASP3, AKT3, E2F1, STAT4, MAP2K6, JUN, EGR2, MAP3K1, APAF1, SLC10A1, IFNB1, STAT1, PRKCB, STAT2, FOS, MMP9, CCNA2, CREB1, CCNE2, CCNE1, IRF7, FAS, BIRC5, TP53, TLR4, ATF4, TLR2	879	169	9898	2.1988	0.00966645	0.000404722	0.000315182
KEGG_PATHWAY	rno05144:Malaria	20	1.26662	3.00781e-05	KLRA22, IL10, KLRA5, CCL12, KLRA1, KLRA17, IL18, HBB-B1, HBB, ITGAL, LY49I7, ICAM1, KLRB1B, KLRK1, IFNG, LY49I2, CCL2, IL12A, TLR4, TLR2	879	77	9898	2.92481	0.0101448	0.000407859	0.000317625
KEGG_PATHWAY	rno05330:Allograft rejection	17	1.07663	7.05749e-05	IL10, RT1-CE12, CD80, RT1-N3, GZMB, FASLG, RT1-CE4, RT1-CE5, RT1-A2, RT1-M6-2, RT1-CE2, RT1-CE1, RT1-M3-1, IFNG, FAS, RT1-S3, IL12A	879	62	9898	3.08756	0.0236418	0.000920188	0.000716607
KEGG_PATHWAY	rno00280:Valine, leucine and isoleucine degradation	16	1.0133	7.43688e-05	ACAA2, ABAT, ACAA1B, ACAA1A, AACS, ACAT1, HADHB, HADHA, ALDH6A1, AUH, EHHADH, AOX1, HMGCS2, ACADM, HADH, BCAT1	879	56	9898	3.21729	0.0248968	0.000933742	0.000727162
KEGG_PATHWAY	rno04380:Osteoclast differentiation	27	1.70994	7.97414e-05	SPI1, CSF1, NCF1, NCF4, TREM2, SOCS3, FCGR3A, AKT3, FCGR1A, MAP2K6, JUN, IFNB1, STAT1, STAT2, FOS, NFKB2, TNFRSF1A, FOSL1, TYROBP, CREB1, IFNG, LCK, CAMK4, BTK, LCP2, FCGR2B, IRF9	879	132	9898	2.30329	0.0266713	0.00096544	0.000751847
KEGG_PATHWAY	rno04062:Chemokine signaling pathway	33	2.08993	0.000126795	CX3CR1, ITK, CCL12, CXCL9, NCF1, CXCL1, ADCY2, CXCR6, CXCL13, CXCL2, GNAI1, GNG2, CCL7, CCL5, CXCR3, CCL4, AKT3, CCL3, RAC2, CCL2, CCL19, CCR5, CCR2, STAT1, PRKCB, STAT2, VAV1, FGR, HCK, CXCL10, CXCL11, GNB4, PLCB2	879	182	9898	2.04174	0.0420755	0.00148219	0.00115427
KEGG_PATHWAY	rno05167:Kaposi sarcoma-associated herpesvirus infection	38	2.40659	0.00019734	CDKN1A, RT1-CE12, CXCL1, RT1-A2, CXCL2, ICAM1, C3, GNG2, MYC, CASP3, AKT3, E2F1, BAK1, CCR5, MAP2K6, JUN, IFNB1, STAT1, STAT2, RT1-N3, EIF2AK2, RT1-CE4, RT1-M6-2, FOS, RT1-CE5, RT1-CE2, TNFRSF1A, RT1-CE1, RT1-M3-1, HCK, CD200R1, CREB1, GNB4, IRF7, FAS, RT1-S3, TP53, IRF9	879	227	9898	1.88502	0.0647158	0.00222994	0.00173659
KEGG_PATHWAY	rno04115:p53 signaling pathway	19	1.20329	0.000206145	CDKN1A, RRM2, SIVA1, GADD45B, APAF1, IGFBP3, SERPINE1, RCHY1, SERPINB5, BBC3, CCNB2, CCNB1, CCNE2, CCNE1, CASP3, CCNG1, CDK1, FAS, TP53	879	81	9898	2.64136	0.0675041	0.0022543	0.00175556
KEGG_PATHWAY	rno04936:Alcoholic liver disease	27	1.70994	0.000217637	C1QB, C1QA, LY96, CXCL1, FASLG, CXCL2, PRKAG3, C2, C4B, C3, CASP3, AKT3, C3AR1, IL12A, ACADM, CD14, MAP2K6, PRKAB2, IFNB1, TNFRSF1A, ACOX1, FAS, NOX4, CYP2E1, PPARA, TLR4, C1QC	879	140	9898	2.17167	0.0711304	0.00230559	0.0017955
KEGG_PATHWAY	rno05170:Human immunodeficiency virus 1 infection	44	2.78657	0.000244412	RT1-CE12, CD3G, FASLG, RT1-A2, SAMHD1, CD3E, CD3D, GNAI1, CCNB2, CCNB1, GNG2, CASP3, AKT3, AP1S2, RAC2, BAK1, CCR5, B2M, MAP2K6, JUN, IFNB1, PRKCB, RT1-N3, TAP2, TAP1, RT1-CE4, RT1-M6-2, FOS, RT1-CE5, TNFRSF1B, CDC25C, RT1-CE2, TAPBP, TNFRSF1A, RT1-CE1, RT1-M3-1, BST2, WEE1, CDK1, GNB4, FAS, RT1-S3, TLR4, TLR2	879	280	9898	1.76951	0.0795254	0.00251078	0.0019553
KEGG_PATHWAY	rno05152:Tuberculosis	33	2.08993	0.000259933	LSP1, TCIRG1, CORO1A, CTSS, C3, FCGR3A, CASP3, AKT3, ATP6V1H, ATP6V0A4, IL12A, CD14, FCGR1A, CTSD, ATP6V0A1, IL10, FCER1G, APAF1, IFNB1, STAT1, VDR, SPHK1, CARD9, IL18, TNFRSF1A, TLR1, CREB1, IFNG, PLA2R1, FCGR2B, ATP6V0D2, TLR4, TLR2	879	189	9898	1.96612	0.0843571	0.00259169	0.0020183
KEGG_PATHWAY	rno05143:African trypanosomiasis	12	0.759975	0.000322152	IL10, IFNG, PRKCB, IL18, FAS, F2RL1, HBB-B1, HBB, IL12A, FASLG, PLCB2, ICAM1	879	38	9898	3.55595	0.103473	0.00312027	0.00242995
KEGG_PATHWAY	rno00650:Butanoate metabolism	10	0.633312	0.00035224	HADHA, ACSM3, ACSM2, EHHADH, ABAT, L2HGDH, HMGCS2, HADH, AACS, ACAT1	879	27	9898	4.17056	0.112574	0.00321232	0.00250163
KEGG_PATHWAY	rno05146:Amoebiasis	21	1.32996	0.000364508	IL10, LAMB3, PRKCB, ACTN1, IL1R2, HSPB1, LAMC2, SERPINB9, CXCL1, CXCL2, GNA14, GNA15, IFNG, SERPINB6B, CASP3, COL4A3, IL12A, CD14, TLR4, PLCB2, TLR2	879	99	9898	2.3886	0.116259	0.00321232	0.00250163
KEGG_PATHWAY	rno00983:Drug metabolism - other enzymes	21	1.32996	0.000364508	RRM2, UGT1A1, DPYS, CESL1, MGST2, NME4, UPB1, NME1, UCK2, GSTA5, CES2E, GSTA3, IMPDH1, GSTA2, IMPDH2, CES1F, CES2G, UGT1A2, UPP1, CYP2E1, XDH	879	99	9898	2.3886	0.116259	0.00321232	0.00250163
KEGG_PATHWAY	rno04640:Hematopoietic cell lineage	20	1.26662	0.000378576	ITGA4, CSF1, FLT3, ITGA2, IL1R2, CD3G, SIGLECH, CD3E, CD3D, CD2, CD8B, IL7, CD5, CD37, CD14, IL7R, FCGR1A, CD24, CD22, CD44	879	92	9898	2.44794	0.120465	0.00321232	0.00250163
KEGG_PATHWAY	rno00380:Tryptophan metabolism	14	0.886637	0.000379035	GCDH, DDC, MAOB, AADAT, KMO, INMT, ACAT1, ACMSD, DHTKD1, HADHA, EHHADH, CYP1A1, AOX1, HADH	879	51	9898	3.09112	0.120602	0.00321232	0.00250163
KEGG_PATHWAY	rno04210:Apoptosis	26	1.64661	0.000590862	HRK, CTSZ, CTSW, FASLG, CTSS, LMNB1, BBC3, CASP12, CASP3, AKT3, BAK1, CTSD, NTRK1, JUN, PARP3, GADD45B, APAF1, GZMB, FOS, TNFRSF1A, DDIT3, FAS, BIRC5, TP53, ATF4, BIRC3	879	141	9898	2.07641	0.181565	0.00488542	0.00380457
KEGG_PATHWAY	rno04151:PI3K-Akt signaling pathway	51	3.22989	0.000690929	RET, CDKN1A, CHRM1, HSP90AB1, CSF1, FLT3, ITGB4, FASLG, LAMC2, GHR, GYS2, CREB3L3, FGF9, MYC, AKT3, ITGB7, YWHAH, HSP90AA1, ITGA4, ITGA2, OSMR, PRLR, COL2A1, CREB1, CCNE2, CCNE1, COL4A3, DDIT4, TP53, TLR4, ATF4, TLR2, HSP90B1, RELN, GNG2, ERBB2, SPP1, EIF4EBP1, PCK1, NTRK1, NGFR, LAMB3, IFNB1, EGF, IGF2, IL7, PPP2R2B, IL2RB, GNB4, COL9A2, IL7R	879	356	9898	1.61316	0.20888	0.00557678	0.00434298
KEGG_PATHWAY	rno05332:Graft-versus-host disease	15	0.949968	0.000725696	RT1-CE12, CD80, RT1-N3, GZMB, FASLG, RT1-CE4, RT1-CE5, RT1-A2, RT1-M6-2, RT1-CE2, RT1-CE1, RT1-M3-1, IFNG, FAS, RT1-S3	879	61	9898	2.76898	0.218156	0.00572119	0.00445544
KEGG_PATHWAY	rno01524:Platinum drug resistance	19	1.20329	0.000798963	TOP2A, CDKN1A, ABCC2, APAF1, SLC31A1, MGST2, FASLG, BBC3, GSTA5, GSTA3, GSTA2, CASP3, AKT3, ERBB2, BIRC5, FAS, BAK1, TP53, BIRC3	879	90	9898	2.37722	0.23735	0.00614035	0.00478186
KEGG_PATHWAY	rno05202:Transcriptional misregulation in cancer	32	2.0266	0.00081509	CDKN1A, SLC45A3, SPI1, FLT3, MYC, NFKBIZ, HIST2H3C2, ITGB7, BAK1, CD14, FCGR1A, KDM6A, NTRK1, NGFR, GADD45B, IL1R2, IGFBP3, GZMB, ETV1, MMP9, ETV4, MLF1, RUNX2, RUNX1, PER2, CCNA2, MYCN, NR4A3, DDIT3, IL2RB, TP53, BIRC3	879	193	9898	1.86703	0.241512	0.00614035	0.00478186
KEGG_PATHWAY	rno05340:Primary immunodeficiency	11	0.696643	0.000858684	ZAP70, PTPRC, CD8B, LCK, BTK, TAP2, TAP1, ICOS, IL7R, CD3E, CD3D	879	36	9898	3.44072	0.252648	0.00622011	0.00484398
KEGG_PATHWAY	rno01212:Fatty acid metabolism	15	0.949968	0.000862376	ACAA2, ACSL1, ACSL5, HSD17B4, ACAA1B, ACAA1A, ACAT1, HADHB, HADHA, FADS2, ACOX1, EHHADH, ACSBG1, ACADM, HADH	879	62	9898	2.72432	0.253583	0.00622011	0.00484398
KEGG_PATHWAY	rno03320:PPAR signaling pathway	19	1.20329	0.000915342	GK, ACSL1, ACSL5, CYP4A1, ACAA1B, ACAA1A, CYP4A3, FADS2, FABP3, ACOX1, EHHADH, ACSBG1, HMGCS2, ANGPTL4, ACADM, PCK1, PPARA, SLC27A2, PLIN5	879	91	9898	2.3511	0.266878	0.0064646	0.00503438
KEGG_PATHWAY	rno04940:Type I diabetes mellitus	16	1.0133	0.00101961	RT1-CE12, CD80, RT1-N3, GZMB, FASLG, RT1-CE4, RT1-CE5, RT1-A2, RT1-M6-2, RT1-CE2, RT1-CE1, RT1-M3-1, IFNG, FAS, RT1-S3, IL12A	879	70	9898	2.57383	0.292362	0.00705401	0.00549339
KEGG_PATHWAY	rno04820:Cytoskeleton in muscle cells	36	2.27992	0.00114539	ITGB4, ELN, FBLN1, ENO2, FBLN2, ACTG2, SYNE1, LMNB1, LMOD2, CSRP3, ITGB7, FLNC, PDLIM7, TMOD1, TRIM63, MYBPC2, COL24A1, TPM4, ITGA4, TPM3, ITGA2, TNNC2, AMPD1, NEB, DIAPH3, ACTC1, COL5A3, COL4A3, MYL3, SSPN, VIM, COL9A2, TRIM55, DSC2, PLEC, MYH7	879	231	9898	1.75489	0.321932	0.00776572	0.00604764
KEGG_PATHWAY	rno05134:Legionellosis	15	0.949968	0.00120143	HSPA8, APAF1, IL18, CXCL1, CXCL2, NFKB2, PYCARD, C3, EEF1G, NAIP5, CASP3, IL12A, CD14, TLR4, TLR2	879	64	9898	2.63919	0.334708	0.00798597	0.00621916
KEGG_PATHWAY	rno05235:PD-L1 expression and PD-1 checkpoint pathway in cancer	18	1.13996	0.00212468	JUN, BATF3, EGF, STAT1, CD3G, FOS, CD3E, CD3D, BATF, ZAP70, IFNG, LCK, AKT3, NFKBIE, TLR4, LAT, TLR2, MAP2K6	879	90	9898	2.2521	0.513751	0.013824	0.0107656
KEGG_PATHWAY	rno05418:Fluid shear stress and atherosclerosis	26	1.64661	0.00216128	CCL12, HSP90AB1, NCF1, MGST2, HSP90B1, ICAM1, NPPC, AKT3, RAC2, CCL2, MAP2K6, MEF2A, JUN, HSP90AA1, IL1R2, CAV1, FOS, MMP9, ASS1, TNFRSF1A, BMP4, GSTA5, IFNG, GSTA3, GSTA2, TP53	879	154	9898	1.90113	0.519758	0.013824	0.0107656
KEGG_PATHWAY	rno04218:Cellular senescence	30	1.89994	0.00223164	CDKN1A, RT1-CE12, SERPINE1, CACNA1D, RT1-A2, FOXM1, CCNB2, CCNB1, MYC, AKT3, E2F1, EIF4EBP1, MYBL2, MAP2K6, GADD45B, IGFBP3, RT1-N3, RT1-CE4, RT1-M6-2, RT1-CE5, RT1-CE2, RT1-CE1, RT1-M3-1, CCNA2, CCNE2, CCNE1, CDK1, VDAC1, RT1-S3, TP53	879	188	9898	1.79689	0.531102	0.0138755	0.0108057
KEGG_PATHWAY	rno04650:Natural killer cell mediated cytotoxicity	20	1.26662	0.00226429	FCER1G, IFNB1, PRKCB, GZMB, FASLG, ITGAL, VAV1, ICAM1, LAT2, ZAP70, FCGR3A, TYROBP, KLRK1, IFNG, LCK, CASP3, RAC2, FAS, LCP2, LAT	879	106	9898	2.12463	0.536276	0.0138755	0.0108057
KEGG_PATHWAY	rno04928:Parathyroid hormone synthesis, secretion and action	21	1.32996	0.00229212	MEF2A, SLC34A3, SLC34A2, SLC12A3, CDKN1A, VDR, PRKCB, SLC34A1, ADCY2, PTH1R, FOS, GNAI1, RUNX2, CREB1, CREB3L3, WNK1, MMP17, ARHGEF1, PLCB2, ATF4, HBEGF	879	114	9898	2.07431	0.54064	0.0138755	0.0108057
KEGG_PATHWAY	rno04657:IL-17 signaling pathway	18	1.13996	0.0024025	JUN, HSP90AA1, CCL12, HSP90AB1, CXCL1, IL17RE, FOS, MMP9, CXCL2, HSP90B1, FOSL1, CXCL10, CCL7, IFNG, CASP3, LCN2, CCL2, MAPK4	879	91	9898	2.22736	0.55755	0.0142886	0.0111274
KEGG_PATHWAY	rno05150:Staphylococcus aureus infection	19	1.20329	0.00248305	IL10, C1QB, C1QA, C1S, FGG, CFI, ITGAL, C2, ICAM1, C3, C4B, FCGR3A, KA11, C3AR1, MASP2, FCGR1A, FCGR2B, CFB, C1QC	879	99	9898	2.16111	0.569497	0.014513	0.0113022
KEGG_PATHWAY	rno00240:Pyrimidine metabolism	13	0.823306	0.00269831	RRM2, ENTPD3, DPYS, CAD, NME4, UPB1, DCK, NME1, UCK2, NT5E, CMPK2, UPP1, DCTPP1	879	55	9898	2.66158	0.599869	0.0155038	0.0120738
KEGG_PATHWAY	rno04064:NF-kappa B signaling pathway	19	1.20329	0.0027839	GADD45B, PRKCB, LY96, CXCL1, CXCL2, NFKB2, ICAM1, TNFRSF1A, ZAP70, LCK, CCL4, BTK, LTB, CCL19, ERC1, CD14, TLR4, LAT, BIRC3	879	100	9898	2.1395	0.611343	0.0157291	0.0122492
KEGG_PATHWAY	rno00910:Nitrogen metabolism	7	0.443319	0.00350043	CAR3, GLUD1, CAR13, CAR8, CAR7, GLUL, CAR4	879	18	9898	4.37909	0.695391	0.0194532	0.0151494
KEGG_PATHWAY	rno05203:Viral carcinogenesis	33	2.08993	0.00378028	CDKN1A, RT1-CE12, RT1-A2, CDC20, C3, CREB3L3, CASP3, BAK1, CCR5, YWHAH, JUN, EGR2, ACTN1, RT1-N3, EIF2AK2, RT1-CE4, RT1-M6-2, RT1-CE5, RT1-CE2, NFKB2, RT1-CE1, RT1-M3-1, CCNA2, CREB1, CCNE2, CCNE1, CDK1, IRF7, RT1-S3, ATP6V0D2, TP53, IRF9, ATF4	879	221	9898	1.68144	0.723057	0.0206696	0.0160967
KEGG_PATHWAY	rno03030:DNA replication	10	0.633312	0.00417485	FEN1, LIG1, POLE2, POLD1, MCM3, MCM4, MCM5, MCM6, POLE, MCM2	879	37	9898	3.04338	0.75786	0.0224647	0.0174946
KEGG_PATHWAY	rno05140:Leishmaniasis	15	0.949968	0.00499279	IL10, JUN, ITGA4, NCF1, STAT1, PRKCB, NCF4, FOS, C3, FCGR3A, IFNG, IL12A, FCGR1A, TLR4, TLR2	879	74	9898	2.28254	0.81673	0.0260848	0.0203139
KEGG_PATHWAY	rno05207:Chemical carcinogenesis - receptor activation	34	2.15326	0.00500152	HSP90AB1, PTGES3L1, MGST2, CACNA1D, ADCY2, GNAI1, HSP90B1, CYP3A9, CREB3L3, FGF9, MYC, AKT3, E2F1, EIF4EBP1, UGT1A2, JUN, HSP90AA1, PAQR7, UGT1A1, PAQR5, EGF, VDR, PRKCB, FOS, CDC6, GSTA5, CREB1, KLF5, GSTA3, GSTA2, CYP1A1, BIRC5, PPARA, ATF4	879	234	9898	1.63614	0.817274	0.0260848	0.0203139
KEGG_PATHWAY	rno01232:Nucleotide metabolism	16	1.0133	0.00582156	RRM2, ENTPD3, AK1, AMPD1, NME4, DCK, NME1, LACC1, UCK2, NT5E, IMPDH1, IMPDH2, CMPK2, UPP1, XDH, DCTPP1	879	83	9898	2.1707	0.861831	0.0296297	0.0230745
KEGG_PATHWAY	rno05416:Viral myocarditis	18	1.13996	0.00590703	RT1-CE12, CD80, CAV1, RT1-N3, RT1-CE4, RT1-CE5, RT1-A2, RT1-M6-2, ITGAL, RT1-CE2, RT1-CE1, RT1-M3-1, ICAM1, CASP3, RAC2, SSPN, RT1-S3, MYH7	879	99	9898	2.04737	0.8658	0.0296297	0.0230745
KEGG_PATHWAY	rno04630:JAK-STAT signaling pathway	26	1.64661	0.00594342	CDKN1A, CNTF, IL24, IL20RA, GHR, SOCS3, MYC, AKT3, STAT4, AOX1, IL12A, IL13RA1, IL10, IL15, EGF, IFNB1, STAT1, STAT2, OSMR, PRLR, IFNG, IL7, CLCF1, IL2RB, IL7R, IRF9	879	166	9898	1.7637	0.867455	0.0296297	0.0230745
KEGG_PATHWAY	rno05200:Pathways in cancer	71	4.49652	0.00619023	RET, CDKN1A, SPI1, HSP90AB1, FLT3, FASLG, LAMC2, BRCA2, GLI2, BBC3, RASSF1, MECOM, FGF9, MYC, CASP3, AKT3, RAC2, IL12A, IL13RA1, HSP90AA1, WNT5B, APAF1, TPM3, PRKCB, IL15, ITGA2, FOS, MMP9, AGTR1A, RUNX1, AGTR1B, CCNA2, IFNG, CCNE2, CCNE1, COL4A3, BIRC5, ARHGEF1, TP53, PLCB2, BIRC3, PTGER2, MGST2, ADCY2, GNAI1, HSP90B1, GNG2, ERBB2, E2F1, STAT4, BAK1, WNT2, NTRK1, JUN, LAMB3, GADD45B, STAT1, EGF,…	879	588	9898	1.35969	0.878155	0.0304129	0.0236843
KEGG_PATHWAY	rno04814:Motor proteins	29	1.83661	0.00631633	DNAH1, DNAH7, DNAH9, ACTG2, KIF15, TUBB6, TUBB5, KIF3A, DYNLT1, TPM4, TPM3, TNNC2, KIF23, KIF22, TUBB4B, MYO16, CENPE, TUBB2B, KIF18A, ACTC1, KIFC2, MYL3, DYNLRB2, KIF2C, KIF20A, KIF20B, MYO1F, MYH7, MYO1G	879	193	9898	1.692	0.883286	0.0304546	0.0237168
KEGG_PATHWAY	rno05320:Autoimmune thyroid disease	15	0.949968	0.00637839	IL10, RT1-CE12, CD80, RT1-N3, GZMB, FASLG, RT1-CE4, RT1-CE5, RT1-A2, RT1-M6-2, RT1-CE2, RT1-CE1, RT1-M3-1, FAS, RT1-S3	879	76	9898	2.22247	0.885731	0.0304546	0.0237168
KEGG_PATHWAY	rno04914:Progesterone-mediated oocyte maturation	17	1.07663	0.00657266	HSP90AA1, HSP90AB1, PLK1, ADCY2, KIF22, CDC25C, PKMYT1, GNAI1, AURKA, CCNA2, CCNB2, CCNB1, AKT3, SPDYA, CDK1, BUB1, MAD2L1	879	92	9898	2.08075	0.89306	0.0309463	0.0240997
KEGG_PATHWAY	rno04614:Renin-angiotensin system	9	0.569981	0.00838903	KLK1C9, MAS1, KLK1C8, KLK1, CMA1, KLK1C6, KLK1C2, AGTR1A, AGTR1B	879	34	9898	2.98073	0.942495	0.0384308	0.0299284
KEGG_PATHWAY	rno04710:Circadian rhythm	9	0.569981	0.00838903	PER2, PRKAB2, PER3, DBP, CREB1, NFIL3, NR1D2, PRKAG3, NPAS2	879	34	9898	2.98073	0.942495	0.0384308	0.0299284
KEGG_PATHWAY	rno01100:Metabolic pathways	180	11.3996	0.00954448	DGKG, DMGDH, ACAA2, GALNT13, ACSM3, GLDC, PANK1, ACSM2, CYP4A1, ABAT, ENO2, GBA3, CYP4A3, FADS2, HPGDS, ENPP2, CAR13, CAR8, CHAC1, HADH, CAR7, GLUL, CAR4, ENTPD3, ACSL1, ACOT12, ALG13, ACSL5, CMBL, KMO, UPB1, CHIT1, FOLH1, MTHFD2, CMPK2, LAP3, CYP2E1, A3GALT2, ATP6V0D2, PFKFB1, GCDH, DNMT1, MTMR3, NNMT, MAOB, AK1, ALOX15, PLD4, MGST2, LIAS, ACMSD, ACAT1, LDHC, FUT7, INPP5D, INPP5J, ATP6V1H, ATP6V…	879	1724	9898	1.17569	0.961269	0.0431411	0.0335966
KEGG_PATHWAY	rno05135:Yersinia infection	22	1.39329	0.0107176	IL10, JUN, CCL12, ITGA4, IFNB1, ARPC1B, IL18, FOS, VAV1, PYCARD, ZAP70, CD8B, LCK, AKT3, RAC2, CCL2, NLRP3, ARHGEF1, LCP2, TLR4, LAT, MAP2K6	879	139	9898	1.78224	0.974083	0.047806	0.0372294
KEGG_PATHWAY	rno04146:Peroxisome	16	1.0133	0.0111113	PECR, ACSL1, ECH1, ECI3, ACSL5, HSD17B4, ACAA1B, ACAA1A, ACOX1, EHHADH, AGPS, PXMP4, HACL1, DECR2, SLC27A2, XDH	879	89	9898	2.02436	0.977355	0.0489186	0.0380959
KEGG_PATHWAY	rno05145:Toxoplasmosis	19	1.20329	0.011256	IL10, HSPA8, LAMB3, STAT1, LY96, LAMC2, IRGM, GNAI1, TNFRSF1A, IFNG, CASP3, AKT3, IGTP, IL12A, CCR5, TLR4, BIRC3, TLR2, MAP2K6	879	114	9898	1.87675	0.978451	0.0489205	0.0380974
KEGG_PATHWAY	rno04660:T cell receptor signaling pathway	20	1.26662	0.0117706	IL10, ITK, JUN, CD3G, FOS, CD3E, CD3D, VAV1, ZAP70, PTPRC, CD8B, IFNG, PPP2R2B, LCK, GRAP2, AKT3, LCP2, ICOS, NFKBIE, LAT	879	123	9898	1.83098	0.981937	0.0505093	0.0393347
KEGG_PATHWAY	rno05132:Salmonella infection	36	2.27992	0.0127879	HSP90AB1, ARHGEF26, ARPC1B, LY96, HSP90B1, PYCARD, TUBB6, TUBB5, MYC, CASP3, AKT3, NLRP3, FLNA, NCKAP1L, BAK1, CD14, S100A10, MAP2K6, GSDMD, JUN, HSP90AA1, DYNLT1, RIPK3, ANXA2, IL18, RHOH, FOS, TUBB4B, TNFRSF1A, TUBB2B, NAIP5, PTPRC, DYNLRB2, TLR4, TLR2, BIRC3	879	268	9898	1.51261	0.987261	0.0541888	0.0422001

## Sheet: MD29_MD15 GO-KEGG
Category	Term	Count	%	PValue	Genes	List Total	Pop Hits	Pop Total	Fold Enrichment	Bonferroni	Benjamini	FDR
GOTERM_BP_DIRECT	GO:0032496~response to lipopolysaccharide	58	4.73469	9.36403e-16	IL1RN, CSF1, SERPINE1, HMGB2, CXCL1, HMGB1, CLDN1, IL18BP, ICAM1, AKAP12, TRIM6, CASP8, HNF4A, NFKBIZ, LGALS9, CCR5, HAVCR1, TIMP4, ABCC2, UGT1A1, IGFBP3, SLC11A1, ABCC5, TNFRSF1B, KMO, BTK, PDE5A, TRIB1, TLR4, S100A8, CFB, DNMT1, MAOB, CNP, PTGER2, LY96, MGST2, LIAS, C2, ABR, SOCS3, CCL5, E2F1, CCL2, PCK1, APOB, ABCB1B, NGFR, GCH1, STAT1, NR1H4, FMO1, SERPINA3N, NFKB2, CXCL10, LCN2, FAS, ALPL	1163	303	20430	3.36259	4.44711e-12	4.68857e-12	4.5968e-12
GOTERM_BP_DIRECT	GO:0006954~inflammatory response	61	4.97959	1.03827e-14	IL1RN, CXCL9, CSF1, NCF1, HMGB2, CXCL1, TCIRG1, HMGB1, CXCL13, PYCARD, CSRP3, CYP26B1, NFKBIZ, C3AR1, OLR1, LGALS9, CCR5, CCR2, SPHK1, SLC11A1, IL17RE, ASH1L, TNFRSF1B, PJA2, CD2AP, TLR1, HCK, ELF3, CHI3L1, TLR7, TLR10, TLR4, CD44, LXN, CCL11, PTGER2, LIAS, C3, IL1RL1, FUT7, CCL7, NLRP6, CCL5, CCL4, NLRP3, CCL2, CCL19, CCR1, CCL22, CCL21, HMGA1, NFKB2, FOSL1, CXCL10, BMP2, CXCL11, VNN1, AXL, TSPA…	1163	348	20430	3.07921	5.22535e-11	2.19594e-11	2.15296e-11
GOTERM_BP_DIRECT	GO:0009410~response to xenobiotic stimulus	82	6.69388	1.31572e-14	RET, TOP2A, COL18A1, ALAS2, CDKN1A, IL1RN, MCM7, HMGB1, CYP4A3, ADRA1A, AACS, ICAM1, NPPC, LGALS1, CASP12, MYC, HNF4A, NFKBIZ, HMGCS2, HADH, HAVCR1, TIMP4, ABCG8, ABCC2, UGT1A1, GPX3, PRKCB, ACSL1, IGFBP3, SLC34A1, APOA2, HNF1B, SREBF2, HADHA, GAL, CREB1, CCNE1, MAP1B, DDIT3, ALDH1A1, TXNIP, BIRC5, CYP2E1, ALDOB, DBN1, DNMT1, NNMT, MAOB, ACAA1A, TYMS, NPAS2, RAD54B, C3, SOCS3, CCNB1, RELN, CCL5, …	1163	566	20430	2.54499	6.61508e-11	2.19594e-11	2.15296e-11
GOTERM_BP_DIRECT	GO:0051301~cell division	50	4.08163	4.75984e-13	DYRK3, CCNF, SMC2, CKS1B, CDC20, PTTG1, NUF2, OIP5, FBXO5, BORA, DYNLT1, LIG1, NSMCE2, TEX14, CDC25C, CDC25B, CD2AP, CCNA2, CCNA1, PSRC1, CCNE2, CCNE1, CKS2, TIMELESS, BIRC5, CDCA2, RGS14, CDCA5, CDCA8, NCAPG, PMF1, AURKB, SKA1, AURKA, CCNB2, DSN1, CCNB1, CDC45, CENPT, CENPW, SPAG5, CDC6, TPX2, MIS18A, REEP4, CCNG1, CDK1, NCAPD2, MAD2L1, SPC25	1163	271	20430	3.24108	2.38309e-09	5.95813e-10	5.84151e-10
GOTERM_BP_DIRECT	GO:0045087~innate immune response	63	5.14286	3.81002e-12	CSF1, HMGB2, UBE2L6, C4BPA, HMGB1, PYCARD, FCNB, LGALS3, TRIM6, TRIM69, OASL2, FGB, FGA, LAG3, FCER1G, RSAD2, SYK, SP110, PJA2, TLR1, HCK, ZAP70, SFPQ, IFI27, TLR7, TLR10, TLR4, S100A8, TMEM106A, C1QB, APCS, C1QA, UBA7, OAS1A, LY96, DDX21, ZC3HAV1, C2, C3, ZDHHC18, KLRK1, NLRP6, NPY, TIFA, NLRP3, PPP1R14B, IFNB1, MX2, MX1, NR1H4, GP2, ISG15, IFI47, IRGM, NFKB2, BST2, GZMM, VNN1, TOLLIP, LCN2, SAR…	1163	418	20430	2.6476	1.9077e-08	3.81535e-09	3.74068e-09
GOTERM_BP_DIRECT	GO:0045471~response to ethanol	47	3.83673	4.56689e-11	DNMT1, RGS19, MAOB, TNC, PRF1, HMGB1, TYMS, CLDN1, AACS, ICAM1, NEU2, CYP3A9, NPPC, RELN, CASP12, CASP8, MYC, EIF4EBP1, CCL2, NLRP3, HMGCS2, BAK1, SLC18A3, RGS7, NGFR, HSPA8, SPINK1, UGT1A1, SLC10A1, PRKCB, NTRK3, HSD3B1, FN1, NR1H4, ACTC1, CREB1, CCNE1, ALDH1A1, CDK1, FAS, PEMT, CYP2E1, CD68, PPARA, TLR4, S100A8, HSPA1B	1163	276	20430	2.99142	2.28664e-07	3.81107e-08	3.73647e-08
GOTERM_BP_DIRECT	GO:0051607~defense response to virus	38	3.10204	1.11345e-10	IFNA4, CXCL9, RNASEL, PRF1, DDX21, OAS1A, ZC3HAV1, DDX60, IFIT3, IFI44L, IFIT2, PYCARD, NLRP6, NLRP3, GBP2, OASL2, ZBP1, GBP5, IL33, RIPK3, RSAD2, IFNB1, STAT1, STAT2, MX2, CARD9, MX1, ISG15, BST2, NCR1, ISG20, CXCL10, IFI27, ITGAD, IRF1, IRF7, F2RL1, TLR7	1163	197	20430	3.38849	5.57503e-07	7.96433e-08	7.80845e-08
GOTERM_BP_DIRECT	GO:0009617~response to bacterium	40	3.26531	3.2061e-10	ABCD2, CXCL9, SLFN2, NCF1, USP18, IFIT3, C2, PYCARD, C3, SOCS3, NLRP6, CCL5, DHX58, CCL2, LRAT, HMGCS2, GBP2, PCK1, HERC6, GBP5, GAS2L3, SP110, STAT1, SLC11A1, IFI44, ISG15, SERPINA3N, IRGM, PSMB9, CXCL10, BMP2, GSTA5, GSTA3, GSTA2, LCN2, CYP2E1, TLR4, MYO1F, CFB, TMEM229B	1163	223	20430	3.15097	1.60529e-06	2.00662e-07	1.96734e-07
GOTERM_BP_DIRECT	GO:0009615~response to virus	26	2.12245	3.6234e-10	DDX21, HSPB1, OAS1A, ZC3HAV1, DDX60, CLU, IFIT3, ACTG2, IFIT2, OASL, STMN1, DHX58, APOB, OASL2, RSAD2, MX2, MX1, ISG15, CD2AP, BST2, ISG20, ACTC1, CDK6, BCL3, LCN2, TPT1	1163	102	20430	4.47777	1.81423e-06	2.01582e-07	1.97636e-07
GOTERM_BP_DIRECT	GO:0032760~positive regulation of tumor necrosis factor production	29	2.36735	8.08786e-10	CD84, RT1-CE12, HSPB1, OAS1A, LY96, RT1-A2, HMGB1, CLU, PYCARD, AKAP12, FCGR3A, CCL4, CCL2, LGALS9, CCL19, CCR5, CCR2, IL33, FCER1G, SYK, CARD9, ARID5A, RT1-CE1, TLR1, CD2, TYROBP, BTK, TLR4, TMEM106A	1163	130	20430	3.91871	4.04958e-06	4.04959e-07	3.97033e-07
GOTERM_BP_DIRECT	GO:0043065~positive regulation of apoptotic process	56	4.57143	8.58393e-09	FOXA1, HRK, TOP2A, TNFAIP8, B4GALT1, IL24, HMGB1, CLU, IFIT2, BBC3, PYCARD, CASP8, LGALS1, CASP12, CYP1B1, SOX4, PHLDA3, ZBP1, PRMT2, TNFRSF12A, APAF1, SP110, IGFBP3, ANXA5, DDX19A, FOLH1, GAL, CREB1, DDIT3, IRF1, ALDH1A1, TXNIP, PDE5A, TLR4, FAM72A, PPP1R15A, UACA, SYCE3, KLRK1, UBD, INPP5D, E2F1, BAK1, SLIT2, BARD1, NGFR, GADD45B, STAT1, TGFB3, NTRK3, FOSL1, BMP2, LCN2, NOX4, FAS, HRG	1163	423	20430	2.32561	4.29788e-05	3.90725e-06	3.83077e-06
GOTERM_BP_DIRECT	GO:0007059~chromosome segregation	23	1.87755	1.26903e-08	TOP2A, CENPT, CDCA2, CENPW, RGS14, SPAG5, TTK, CHTF18, PMF1, SKA1, CENPE, CENPF, DSN1, MIS18A, DIAPH3, PTTG1, ESPL1, BIRC5, OIP5, CENPN, BUB1, DLGAP5, SPC25	1163	95	20430	4.25298	6.35383e-05	5.09474e-06	4.99503e-06
GOTERM_BP_DIRECT	GO:0045071~negative regulation of viral genome replication	16	1.30612	1.32278e-08	OAS1I, RNASEL, RSAD2, IFNB1, MX2, MX1, OAS1A, ISG15, ZC3HAV1, OASL, BST2, ISG20, FAM111A, TRIM6, CCL5, OASL2	1163	45	20430	6.24592	6.62295e-05	5.09474e-06	4.99503e-06
GOTERM_BP_DIRECT	GO:0042270~protection from natural killer cell mediated cytotoxicity	9	0.734694	1.51354e-08	RT1-CE12, RT1-CE16, TAP2, TAP1, SERPINB9, RT1-A2, CLEC2D, RT1-CE1, RT1-M3-1	1163	11	20430	14.3727	7.57799e-05	5.41306e-06	5.30711e-06
GOTERM_BP_DIRECT	GO:0009636~response to toxic substance	26	2.12245	6.02065e-08	CDKN1A, DDC, DNMT1, MAOB, CNP, GLYAT, TYMS, CLDN1, BRIP1, CCNB1, RELN, CCL5, CCL4, CYP1B1, TK1, FGA, CHKA, ASNS, RAD51, DDIT3, LCN2, CDK1, FAS, SLC22A8, TLR4, ATF4	1163	129	20430	3.54056	0.000301408	2.00969e-05	1.97036e-05
GOTERM_BP_DIRECT	GO:0032868~response to insulin	28	2.28571	6.76976e-08	PFKFB1, HMGB1, NR3C1, ICAM1, SOCS3, CCL5, HMGCS2, HADH, PCK1, KCNN4, IGFBP1, FGA, EGR2, IGFBP3, ABCC5, CAD, HMGA1, RUNX2, CYP51, CD2AP, COL1A1, HADHA, GAL, VGF, CRY1, ALPL, PPARA, TLR4	1163	148	20430	3.32342	0.000338904	2.11851e-05	2.07705e-05
GOTERM_BP_DIRECT	GO:0071347~cellular response to interleukin-1	23	1.87755	7.28143e-08	FGB, ABCC2, SERPINE1, FGG, FN1, AQP4, HMGB1, SERPINA3N, KMO, PSMB9, BYSL, ICAM1, AKAP12, PYCARD, MYC, CCL5, LCN2, CHI3L1, CCL2, FAS, NOX4, PCK1, GBP2	1163	104	20430	3.88493	0.000364515	2.1446e-05	2.10262e-05
GOTERM_BP_DIRECT	GO:0000082~G1/S transition of mitotic cell cycle	19	1.55102	1.47751e-07	TCF19, HSPA8, CCNI, PLK2, CCNF, IQGAP3, CCNA2, CCNA1, CCNB2, CCNB1, CDK6, CCNE2, CCNE1, MYC, CCNG1, E2F1, SPDYA, EIF4EBP1, EZH2	1163	75	20430	4.45021	0.000739513	4.10993e-05	4.02949e-05
GOTERM_BP_DIRECT	GO:0006955~immune response	48	3.91837	1.64435e-07	C1QB, CXCL9, IL1RN, CD84, CCL11, RT1-CE12, IL24, RT1-CE16, LST1, CXCL1, C4BPA, RT1-A2, CST7, IFI44L, CCL7, CCL5, SLAMF9, CCL4, ENPP2, CCR5, CCR2, SECTM1B, CCR1, RT1-CL, TNFSF14, CCL21, TNFSF15, RT1-N3, RT1-EC2, IFI44, SERPINB9, RT1-CE4, RT1-M6-2, TNFRSF1B, RT1-CE2, VAV1, RT1-CE1, RT1-M3-1, CD2, ZAP70, CXCL10, CXCL11, IL7, TNFSF9, FAS, RT1-S3, CD24, CD244	1163	367	20430	2.29754	0.000822988	4.3333e-05	4.24848e-05
GOTERM_BP_DIRECT	GO:0051384~response to glucocorticoid	26	2.12245	1.76401e-07	C1QB, PFKFB1, CDKN1A, IL1RN, AQP4, CXCL1, HMGB1, TYMS, C3, SOCS3, CCL5, CCL2, HMGCS2, A2M, PTGDS, KCNJ10, UGT1A1, ANXA3, APOA2, FN1, FAS, BIRC5, ALPL, ACSBG1, ALDOB, TLR4	1163	136	20430	3.35833	0.000882848	4.41619e-05	4.32975e-05
GOTERM_BP_DIRECT	GO:0006270~DNA replication initiation	11	0.897959	1.97444e-07	POLA2, CDC45, MCM7, CCNE2, ORC1, CCNE1, MCM10, MCM5, MCM6, CDC6, MCM2	1163	23	20430	8.40144	0.000988112	4.70762e-05	4.61548e-05
GOTERM_BP_DIRECT	GO:0000727~double-strand break repair via break-induced replication	8	0.653061	5.10041e-07	GINS2, CDC45, MCM7, GINS4, MCM3, MCM4, MCM5, MCM2	1163	11	20430	12.7757	0.00255052	0.000116081	0.000113809
GOTERM_BP_DIRECT	GO:0070098~chemokine-mediated signaling pathway	16	1.30612	7.21444e-07	CCR1, CXCL9, CCL22, CCL11, CCL21, CXCL1, CXCL13, CXCL10, CXCL11, CCL7, CCL5, CCL4, CCL2, CCL19, CCR5, CCR2	1163	59	20430	4.76383	0.00360576	0.000157055	0.000153981
GOTERM_BP_DIRECT	GO:0071222~cellular response to lipopolysaccharide	41	3.34694	8.63173e-07	CXCL9, IL24, SERPINE1, HMGB2, LY96, CXCL1, HMGB1, CXCL13, PPM1E, ICAM1, PYCARD, FCGR3A, KLRK1, CCL5, NFKBIZ, CCL2, NLRP3, HMGCS2, GBP2, CCR5, GBP4, GBP5, ABCC2, IFNB1, STAT1, ARID5A, FN1, NR1H4, TNFRSF1B, KMO, IRGM, BYSL, CXCL10, CPEB1, CXCL11, AXL, LCN2, CMPK2, VIM, CD68, TLR4	1163	307	20430	2.34603	0.00431258	0.000180079	0.000176555
GOTERM_BP_DIRECT	GO:0031100~animal organ regeneration	20	1.63265	1.3816e-06	PFKFB1, CDKN1A, NNMT, UGT1A1, ANXA3, FLT3, CAD, APOA2, HMGB2, SLCO1A5, CCNA2, SOCS3, NR4A3, CCNE1, AXL, CDK1, CCL2, UGT1A2, LCP1, BAK1	1163	95	20430	3.69824	0.0068938	0.000276707	0.000271291
GOTERM_BP_DIRECT	GO:0031667~response to nutrient levels	30	2.44898	2.18656e-06	DNMT1, SCT, SERPINE1, SLC4A1, CACNA1C, IL1RL1, HNF4A, CCL5, TK1, SLIT2, PCK1, FGF21, SLC34A3, NTRK1, ABCG8, SPINK1, SLC10A1, HSD3B1, NR1H4, ASNS, NRG1, PRL8A9, CYP8B1, COL1A1, MAP1B, GSTA2, LCN2, FAS, CD44, ATF4	1163	196	20430	2.68877	0.0108884	0.000421082	0.00041284
GOTERM_BP_DIRECT	GO:0032729~positive regulation of type II interferon production	19	1.55102	2.60288e-06	FLT3, SLC11A1, RT1-CE16, ARID5A, ISG15, RUNX1, RT1-M3-1, PYCARD, CD2, KLRK1, BCL3, F2RL1, TNFSF9, TLR7, LGALS9, TLR4, CD244, CD276, CCR2	1163	90	20430	3.70851	0.0129481	0.000482691	0.000473243
GOTERM_BP_DIRECT	GO:0045931~positive regulation of mitotic cell cycle	13	1.06122	3.2082e-06	FOXA1, SPHK1, ASNS, HMGB1, BRCA2, AURKA, CDC25B, SMOC2, CCNB1, TAL1, CDK1, EIF4EBP1, BIRC5	1163	43	20430	5.31084	0.0159351	0.000573695	0.000562466
GOTERM_BP_DIRECT	GO:0007094~mitotic spindle assembly checkpoint signaling	10	0.816327	3.62811e-06	CENPE, PLK1, BIRC5, BUB1B, TEX14, TTK, KNTC1, TRIP13, BUB1, MAD2L1	1163	24	20430	7.31943	0.018002	0.000626413	0.000614152
GOTERM_BP_DIRECT	GO:0007052~mitotic spindle organization	14	1.14286	3.82894e-06	PLK2, PLK1, BCCIP, AURKB, AURKA, CENPE, CCNB1, NUF2, STMN1, TACC3, POC1A, BIRC5, DLGAP5, SPC25	1163	51	20430	4.82221	0.0189889	0.00063905	0.000626542
GOTERM_BP_DIRECT	GO:0000070~mitotic sister chromatid segregation	11	0.897959	5.03887e-06	KIF18A, SPAG5, ESPL1, CENPI, NCAPG2, PLK1, CDCA8, KNTC1, SKA1, CIT, MAD2L1	1163	31	20430	6.23332	0.0249141	0.000813859	0.00079793
GOTERM_BP_DIRECT	GO:0032757~positive regulation of interleukin-8 production	16	1.30612	8.70082e-06	SYK, SERPINE1, APOA2, HMGB1, PYCARD, CD2, TLR1, FCNB, DDIT3, CHI3L1, F2RL1, TLR7, LGALS9, TLR4, CD244, HSPA1B	1163	71	20430	3.95868	0.0426299	0.00136141	0.00133476
GOTERM_BP_DIRECT	GO:0070374~positive regulation of ERK1 and ERK2 cascade	32	2.61224	1.11706e-05	NDRG4, CXCL17, HMGB1, ADRA1A, ACTG2, ICAM1, PYCARD, AKAP12, C3, GPNMB, NPY, LGALS9, CCL19, FGF21, CCR1, NTRK1, FGB, FGA, NQO2, CCL21, EGF, TPBG, CARD9, FGG, NRG1, BMP2, ACTC1, F2RL1, CHI3L1, NOX4, TLR4, CD44	1163	235	20430	2.39205	0.0543963	0.00169489	0.00166172
GOTERM_BP_DIRECT	GO:0071560~cellular response to transforming growth factor beta stimulus	21	1.71429	1.20081e-05	CCR1, WNT10A, DNMT1, APAF1, SERPINE1, HSD3B1, FN1, NR3C1, CLDN1, ACTG2, RUNX1, COL1A1, CREB1, ACTC1, CCL5, NFKBIZ, NOX4, CCR5, DBN1, FBN1, KDM6A	1163	119	20430	3.09999	0.0583533	0.00176837	0.00173376
GOTERM_BP_DIRECT	GO:0032689~negative regulation of type II interferon production	13	1.06122	1.40579e-05	IL33, IFNB1, NR1H4, HMGB1, IRGM, IL1RL1, NLRP6, AXL, DDIT3, LGALS9, TLR4, CD276, LGALS5	1163	49	20430	4.66054	0.0679681	0.00201108	0.00197172
GOTERM_BP_DIRECT	GO:0001913~T cell mediated cytotoxicity	9	0.734694	1.66898e-05	GZMM, RT1-CE12, RT1-CE16, TAP2, PRF1, GZMB, SERPINB9, RT1-A2, RT1-CE1	1163	22	20430	7.18635	0.08017	0.00232127	0.00227584
GOTERM_BP_DIRECT	GO:0030593~neutrophil chemotaxis	14	1.14286	1.7501e-05	CXCL9, FCER1G, SYK, CXCL1, CXCL13, SGPP1, VAV1, CXCL10, LGALS3, CXCL11, SPP1, CCL2, NCKAP1L, S100A8	1163	58	20430	4.24022	0.0838989	0.00236832	0.00232196
GOTERM_BP_DIRECT	GO:0000278~mitotic cell cycle	20	1.63265	1.95603e-05	CENPT, CDT1, WDHD1, CENPW, RGS14, CDCA5, PLK2, PLK1, MASTL, TUBB4B, SKA1, AURKA, CIT, CENPE, TUBB2B, CENPF, TUBB6, TUBB5, ESPL1, MYBL2	1163	113	20430	3.10914	0.0932962	0.00257733	0.00252688
GOTERM_BP_DIRECT	GO:0071346~cellular response to type II interferon	20	1.63265	2.22396e-05	GBP5, STAT1, AQP4, CAPG, SERPINA3N, CLDN1, IRGM, ICAM1, SOCS3, MYC, CCL5, IRF1, CDC42EP2, CCL2, FAS, LGALS9, VIM, GBP2, TLR4, GBP4	1163	114	20430	3.08187	0.105379	0.00285522	0.00279934
GOTERM_BP_DIRECT	GO:0072378~blood coagulation, fibrin clot formation	6	0.489796	2.86045e-05	FGB, FGA, FGG, FBLN1, F13B, PDIA4	1163	8	20430	13.175	0.133441	0.00358057	0.00351049
GOTERM_BP_DIRECT	GO:0042742~defense response to bacterium	26	2.12245	3.23134e-05	NCF1, LYZ2, CXCL13, LGALS4, ADAMTS4, RNF213, SLAMF9, GBP2, CCR5, GBP4, GSDMD, GBP5, FCER1G, GSDMA, SYK, ANXA3, IFNB1, SLC11A1, NR1H4, GZMB, ISG15, SERPINB9, IRGM, RT1-M3-1, BCL3, LCN2	1163	180	20430	2.5374	0.149385	0.00394618	0.00386894
GOTERM_BP_DIRECT	GO:0030335~positive regulation of cell migration	36	2.93878	3.91898e-05	RET, CCL11, CSF1, LAMC2, HMGB1, CLDN1, CASP8, CCL7, GPNMB, CCL5, CCL4, C3AR1, CCL2, CCL19, CCR1, HSPA8, CCL22, HSPA5, CCL21, EGF, SPHK1, NTRK3, FN1, COL1A1, CXCL10, CPEB1, PINK1, CLDN4, BMP2, ITGAD, MYADM, F2RL1, ITGA5, TLR4, HBEGF, EZH2	1163	298	20430	2.12214	0.178174	0.00467198	0.00458054
GOTERM_BP_DIRECT	GO:0032570~response to progesterone	15	1.22449	4.61017e-05	HSPA8, TGFB3, SPHK1, PTGER2, NRG1, TYMS, FOSL1, C3, SOCS3, CLDN4, RELN, CCNE1, CCL2, TXNIP, TLR4	1163	72	20430	3.65972	0.206131	0.00536817	0.0052631
GOTERM_BP_DIRECT	GO:0010628~positive regulation of gene expression	60	4.89796	4.80136e-05	RET, CSF1, SERPINE1, TNC, HMGB2, CLU, ACTG2, TRIM6, CYP26B1, MYC, HNF4A, LGALS9, CCR5, LGALS5, KDM6A, MEF2A, SLC11A1, NRG1, HNF1B, POU3F1, ETV4, RUNX2, TYROBP, ITGAD, VSTM2A, TLR4, ATF3, CD44, ATF4, PPP1R15A, DNMT1, FBLN1, IQGAP3, CYP3A9, CDC45, CCL5, E2F1, CCL2, APOB, SLC38A2, IL33, HSPA8, WNT10A, STAT1, VDR, EGF, TGFB3, NTRK3, FN1, NR1H4, BMP2, CDK6, ACTC1, IL7, LCN2, CNTN1, SPDYA, CDK1, VIM, H…	1163	610	20430	1.72787	0.213694	0.00546373	0.00535679
GOTERM_BP_DIRECT	GO:0006635~fatty acid beta-oxidation	12	0.979592	5.03351e-05	HADHA, ABCD2, ACAA2, ACOX2, EHHADH, ECI1, ACAA1B, ACAA1A, HADH, SLC27A2, ACAT1, DECR1	1163	47	20430	4.4851	0.222782	0.00560062	0.005491
GOTERM_BP_DIRECT	GO:0055085~transmembrane transport	33	2.69388	5.59934e-05	SLC22A5, SLC41A2, AQP8, AQP6, SLCO1A5, SLC4A1, AQP4, UCP2, SLC16A6, SLC25A42, GJA8, ABCB1B, SLC25A47, GSDMD, ABCG8, SLC15A1, ABCC2, GSDMA, SLC10A1, SLC31A1, ABCC5, SLC35E4, SLC6A13, TAP2, TAP1, SLC4A11, MFSD10, SLC22A23, SLC4A9, GJB3, SLC25A30, NFKBIE, SLC22A8	1163	267	20430	2.17116	0.244493	0.00609476	0.00597547
GOTERM_BP_DIRECT	GO:0006952~defense response	11	0.897959	6.02889e-05	TLR1, CXCL11, STAT1, STAT2, NOX4, TAP1, LSP1, CCR5, IRGM, HSPA1B, TAPBP	1163	40	20430	4.83083	0.26057	0.00639797	0.00627274
GOTERM_BP_DIRECT	GO:0044772~mitotic cell cycle phase transition	6	0.489796	6.13346e-05	CCNB2, CCNB1, CCNE1, CKS2, CDK1, CKS1B	1163	9	20430	11.7111	0.264432	0.00639797	0.00627274
GOTERM_BP_DIRECT	GO:0051984~positive regulation of chromosome segregation	7	0.571429	6.75692e-05	CENPE, NCAPG2, NCAPG, NCAPD2, CDC6, RAD18, SMC2	1163	14	20430	8.78332	0.28704	0.00690447	0.00676933
GOTERM_BP_DIRECT	GO:0006260~DNA replication	16	1.30612	7.04055e-05	FEN1, LIG1, MCM7, GINS3, DSCC1, RPA2, CHTF18, RECQL4, FAM111A, POLA2, CHAF1A, ORC1, POLD1, MCM4, MCM6, MCM2	1163	84	20430	3.34603	0.297095	0.00705041	0.00691242
GOTERM_BP_DIRECT	GO:0071356~cellular response to tumor necrosis factor	25	2.04082	7.4553e-05	CLDN1, IL18BP, ICAM1, PYCARD, AKAP12, CCL5, CCL2, CYP1B1, APOB, GBP2, CCR5, PCK1, ABCB1B, GBP4, CCR1, ABCC2, TNFRSF1B, COL1A1, IRF1, GPD1, LCN2, FAS, CHI3L1, DBN1, BIRC3	1163	178	20430	2.46722	0.311542	0.00731935	0.00717609
GOTERM_BP_DIRECT	GO:0048245~eosinophil chemotaxis	8	0.653061	7.61133e-05	LGALS3, CCL11, CCL22, CCL7, CCL5, CCL4, CCL2, CCL19	1163	20	20430	7.02666	0.3169	0.00732883	0.00718539
GOTERM_BP_DIRECT	GO:0032355~response to estradiol	29	2.36735	8.99563e-05	FOXA1, DNMT1, NTM, CXCL1, BRCA2, AURKA, C3, CYP3A9, SOCS3, CASP8, MYC, CYP1B1, APOB, HSPA8, SLC34A2, FGA, ABCC2, VDR, SLC34A1, HSD3B1, COL1A1, CCNA2, IFI27, CCNE1, MAP1B, ALDH1A1, TXNIP, VIM, EZH2	1163	226	20430	2.25413	0.362647	0.00849832	0.00833199
GOTERM_BP_DIRECT	GO:0000038~very long-chain fatty acid metabolic process	8	0.653061	0.000108581	ABCD2, ACOX2, ACSL1, ACOX1, ACSBG1, ACAA1A, SLC27A2, ACOT5	1163	21	20430	6.69205	0.419401	0.0100679	0.00987084
GOTERM_BP_DIRECT	GO:1904146~positive regulation of meiotic cell cycle process involved in oocyte maturation	6	0.489796	0.000116911	CDC20, CPEB1, SPDYA, CDK1, MASTL, AURKA	1163	10	20430	10.54	0.443121	0.0106431	0.0104348
GOTERM_BP_DIRECT	GO:0001916~positive regulation of T cell mediated cytotoxicity	13	1.06122	0.000119516	HSPA8, RT1-CE12, RT1-CE16, RT1-N3, RT1-EC2, TAP2, RT1-CE4, RT1-A2, RT1-M6-2, RT1-CE1, RT1-M3-1, RT1-S3, HSPA1B	1163	60	20430	3.8061	0.450339	0.010686	0.0104769
GOTERM_BP_DIRECT	GO:0032731~positive regulation of interleukin-1 beta production	14	1.14286	0.000139594	GSDMD, GBP5, HSPB1, HMGB1, PYCARD, TYROBP, CASP8, F2RL1, NLRP3, LGALS9, CCL19, CCR5, TLR4, TMEM106A	1163	70	20430	3.51333	0.502915	0.0122622	0.0120222
GOTERM_BP_DIRECT	GO:0035634~response to stilbenoid	7	0.571429	0.000163275	GSTA5, GSTA3, GSTA2, CIDEA, LY6D, USP18, IFIT3	1163	16	20430	7.6854	0.558504	0.0140952	0.0138193
GOTERM_BP_DIRECT	GO:0065003~protein-containing complex assembly	20	1.63265	0.000171735	FGB, DET1, FGA, APCS, NUP210, GCH1, GLDC, GMNN, FGG, TAP2, PDE4DIP, HMGB1, NR3C1, IRGM, TAPBP, CCNB1, CDK1, SPP2, NCKAP1L, TEAD2	1163	132	20430	2.66161	0.576817	0.0143339	0.0140534
GOTERM_BP_DIRECT	GO:0007015~actin filament organization	23	1.87755	0.00017223	TMOD1, CCL11, ACTN1, AVIL, SHROOM3, CORO1A, LMOD2, CD2AP, RND1, ENAH, PDLIM3, DIAPH3, ACTC1, RAC2, HCLS1, WHAMM, RHOV, DBN1, CGNL1, MYO1F, PACSIN1, PLEC, MYO1G	1163	165	20430	2.44868	0.577865	0.0143339	0.0140534
GOTERM_BP_DIRECT	GO:0007584~response to nutrient	22	1.79592	0.00017463	ABCG8, APAF1, UGT1A1, STAT1, ACSL1, SLC34A1, ACSL5, ACAA1A, BRCA2, CP, AACS, C2, COL1A1, DDIT3, PEMT, CYP1B1, HMGCS2, HAVCR1, PPARA, A2M, CFB, PLEC	1163	154	20430	2.50952	0.582907	0.0143339	0.0140534
GOTERM_BP_DIRECT	GO:0006915~apoptotic process	48	3.91837	0.000238501	HRK, PPP1R15A, TNFAIP8, IL24, TCIRG1, AURKA, BBC3, SYCE3, INSL6, LGALS1, CASP12, CASP8, INPP5D, CHEK1, TRIM69, BAK1, CCR5, RELT, RNF152, MEF2A, ZBP1, NGFR, SIVA1, RIPK3, APAF1, SP110, PRKCB, IGFBP3, TNFRSF9, CIDEA, HNF1B, EMP3, DYNLL1, CD2AP, GZMM, IFI27, LHX3, AXL, DDIT3, IRF1, ALDH1A1, CDK1, FAS, CHI3L1, BIRC5, S100A8, MCM2, BIRC3	1163	483	20430	1.74575	0.697089	0.0192608	0.0188839
GOTERM_BP_DIRECT	GO:0050729~positive regulation of inflammatory response	16	1.30612	0.000292364	GSDMD, ZBP1, IL33, SERPINE1, NKG7, PYCARD, IL1RL1, LGALS1, CASP12, NLRP6, CAMK2N1, NFKBIZ, NLRP3, TLR4, S100A8, CCR2	1163	95	20430	2.95859	0.76871	0.023236	0.0227812
GOTERM_BP_DIRECT	GO:0036037~CD8-positive, alpha-beta T cell activation	5	0.408163	0.000317212	CLEC4A3, RT1-CE12, RT1-CE16, RT1-A2, RT1-CE1	1163	7	20430	12.5476	0.795775	0.0248169	0.0243311
GOTERM_BP_DIRECT	GO:0071466~cellular response to xenobiotic stimulus	18	1.46939	0.000330637	PPP1R15A, DDC, ABCC2, MCM7, HSPA5, UGT1A1, SLC10A1, SERPINE1, CAD, NR1H4, PPM1E, UCHL1, MYC, CCL4, E2F1, CCL2, CD69, FGF21	1163	117	20430	2.70256	0.809056	0.0254692	0.0249707
GOTERM_BP_DIRECT	GO:0033762~response to glucagon	7	0.571429	0.000343059	CCNA2, PFKFB1, ABCC2, CREB1, HMGA1, CRY1, HMGCS2	1163	18	20430	6.83147	0.820574	0.0260257	0.0255163
GOTERM_BP_DIRECT	GO:0038063~collagen-activated tyrosine kinase receptor signaling pathway	12	0.979592	0.000370718	COL1A1, NTRK1, RET, SYK, AXL, FLT3, COL4A1, NTRK3, COL4A3, INSRR, ROS1, EPHB1	1163	58	20430	3.63448	0.843786	0.0277043	0.027162
GOTERM_BP_DIRECT	GO:0042594~response to starvation	13	1.06122	0.000408938	HSPA8, PFKFB1, IL1RN, UGT1A1, SERPINE1, CAD, SSTR1, AACS, ACAT1, DDIT3, HMGCS2, ALDOB, PCK1	1163	68	20430	3.35833	0.871004	0.0301111	0.0295217
GOTERM_BP_DIRECT	GO:0007596~blood coagulation	15	1.22449	0.000425245	FGB, FGA, F10, ANXA5, FGL2, SERPINA10, SLC4A1, HNF4A, PRRG1, CNTN1, F2RL1, F13B, ANGPTL4, HRG, HGFAC	1163	88	20430	2.99431	0.881122	0.030858	0.030254
GOTERM_BP_DIRECT	GO:0140374~antiviral innate immune response	13	1.06122	0.000469804	ZBP1, OAS1I, OAS1A, USP18, IFIT3, OASL, IFIT2, CXCL10, TRIM6, NLRP6, DHX58, DHX16, OASL2	1163	69	20430	3.30966	0.904903	0.0336044	0.0329467
GOTERM_BP_DIRECT	GO:0034097~response to cytokine	17	1.38776	0.00048344	STAT1, SERPINE1, SERPINA3M, SERPINA3N, TYMS, CORO1A, NFKB2, FOSL1, SOCS3, COL3A1, IFI27, CCNE1, CCL5, NFKBIZ, FAS, TIMP1, TIMP4	1163	110	20430	2.71484	0.911182	0.0336098	0.032952
GOTERM_BP_DIRECT	GO:0002476~antigen processing and presentation of endogenous peptide antigen via MHC class Ib	10	0.816327	0.000490017	RT1-CE12, RT1-CE16, RT1-N3, RT1-EC2, RT1-S3, RT1-CE4, RT1-M6-2, RT1-A2, RT1-CE1, RT1-M3-1	1163	42	20430	4.18253	0.914061	0.0336098	0.032952
GOTERM_BP_DIRECT	GO:0002486~antigen processing and presentation of endogenous peptide antigen via MHC class I via ER pathway, TAP-independent	10	0.816327	0.000490017	RT1-CE12, RT1-CE16, RT1-N3, RT1-EC2, RT1-S3, RT1-CE4, RT1-M6-2, RT1-A2, RT1-CE1, RT1-M3-1	1163	42	20430	4.18253	0.914061	0.0336098	0.032952
GOTERM_BP_DIRECT	GO:0042267~natural killer cell mediated cytotoxicity	9	0.734694	0.000514861	CD2, FCGR3A, LAG3, KLRK1, NKG7, KLRE1, GZMB, PVR, VAV1	1163	34	20430	4.64999	0.924118	0.0345218	0.0338461
GOTERM_BP_DIRECT	GO:0010820~positive regulation of T cell chemotaxis	6	0.489796	0.000517103	CCL21, TNFSF14, WNK1, CCL5, CXCL13, CCR2	1163	13	20430	8.10768	0.924965	0.0345218	0.0338461
GOTERM_BP_DIRECT	GO:0014823~response to activity	18	1.46939	0.000543592	HSPA8, IL1RN, DNMT1, ANXA2, HSD3B1, FN1, SLC4A1, NR3C1, CREB1, CCL5, CRY1, CDK1, CCL2, HADH, PCK1, TLR4, DBN1, FGF21	1163	122	20430	2.5918	0.93429	0.0358127	0.0351118
GOTERM_BP_DIRECT	GO:0031297~replication fork processing	10	0.816327	0.000588832	GEN1, MMS22L, POLQ, FAM111A, RAD51, EME1, TIMELESS, TONSL, BRCA2, TRAIP	1163	43	20430	4.08526	0.947616	0.0382894	0.0375399
GOTERM_BP_DIRECT	GO:2000566~positive regulation of CD8-positive, alpha-beta T cell proliferation	5	0.408163	0.000605819	RT1-CE12, RT1-CE16, RT1-A2, CD244, RT1-CE1	1163	8	20430	10.9791	0.95189	0.0388889	0.0381278
GOTERM_BP_DIRECT	GO:0031295~T cell costimulation	8	0.653061	0.000614218	EFNB1, LGALS1, CCL21, TNFSF14, CD5, CCL19, CD24, VAV1	1163	27	20430	5.20493	0.953872	0.038929	0.038167
GOTERM_BP_DIRECT	GO:0043123~positive regulation of canonical NF-kappaB signal transduction	27	2.20408	0.000622397	DDX21, ZC3HAV1, PYCARD, TRIM6, LGALS1, TIFAB, CASP8, UBD, TIFA, HMOX1, FLNA, LGALS9, CCL19, SECTM1B, TNFSF14, CCL21, TNFSF15, PRKCB, PLK2, CARD9, BST2, PINK1, F2RL1, TLR7, S100A4, TLR4, TMEM106A	1163	229	20430	2.07118	0.955724	0.0389543	0.0381918
GOTERM_BP_DIRECT	GO:0030198~extracellular matrix organization	23	1.87755	0.000636863	COL18A1, SCARA3, COL15A1, OLFML2B, B4GALT1, MIA, FN1, FBLN1, OLFML2A, COLQ, NFKB2, COL1A1, ADAMTS4, LGALS3, SMOC2, COL3A1, COL1A2, ELF3, ADAMTS1, COL4A1, ADAMTSL3, COL4A3, BCL3	1163	181	20430	2.23222	0.958819	0.0393675	0.038597
GOTERM_BP_DIRECT	GO:0007565~female pregnancy	21	1.71429	0.000658192	IL1RN, ABCC2, IGFBP5, TGFB3, IGFBP3, SPHK1, CAD, HSPB1, AQP4, NRG1, PRL8A9, NR3C1, CP, FOSL1, CYP3A9, CLDN4, IRF1, LGALS9, ITGA5, SLC38A2, PLEC	1163	158	20430	2.33481	0.962993	0.0401899	0.0394032
GOTERM_BP_DIRECT	GO:2001187~positive regulation of CD8-positive, alpha-beta T cell activation	4	0.326531	0.000702958	RT1-CE12, RT1-CE16, RT1-A2, RT1-CE1	1163	4	20430	17.5666	0.970429	0.0417013	0.0408851
GOTERM_BP_DIRECT	GO:0002489~antigen processing and presentation of endogenous peptide antigen via MHC class Ib via ER pathway, TAP-dependent	4	0.326531	0.000702958	RT1-CE12, TAP2, RT1-A2, RT1-CE1	1163	4	20430	17.5666	0.970429	0.0417013	0.0408851
GOTERM_BP_DIRECT	GO:0070527~platelet aggregation	11	0.897959	0.000707931	FGB, FGA, RAP2B, PLEK, FGG, FLNA, HSPB1, HBB, CLIC1, PDIA6, PDIA4	1163	53	20430	3.64591	0.971156	0.0417013	0.0408851
GOTERM_BP_DIRECT	GO:0090026~positive regulation of monocyte chemotaxis	8	0.653061	0.000779127	CCR1, CXCL10, CCL5, SERPINE1, CXCL17, CCL2, HMGB1, CCR2	1163	28	20430	5.01904	0.979811	0.0449693	0.0440891
GOTERM_BP_DIRECT	GO:0048146~positive regulation of fibroblast proliferation	14	1.14286	0.000785029	NGFR, CDKN1A, ANXA2, EGF, SPHK1, SERPINE1, FN1, FBLN1, CDC6, CCNA2, CCNB1, CDK6, MYC, E2F1	1163	83	20430	2.96305	0.980399	0.0449693	0.0440891
GOTERM_BP_DIRECT	GO:0010976~positive regulation of neuron projection development	24	1.95918	0.000794697	NTRK1, RET, SCARB2, NGFR, NDRG4, DYNLT1, HSPA5, NTRK3, NTM, SPHK1, AVIL, HSPB1, NRG1, HMGB1, CPEB1, RELN, FUT9, ADAMTS1, FES, DPYSL3, ENC1, CNTN1, CD24, DBN1	1163	196	20430	2.15102	0.981326	0.0449693	0.0440891
GOTERM_BP_DIRECT	GO:0006974~DNA damage response	35	2.85714	0.000799335	TOP2A, MDC1, CDKN1A, UBA7, MCM7, BCCIP, MCM10, BRCA2, NPAS2, RAD54B, BBC3, RAD51AP1, RASSF1, MYC, CHEK1, RAD54L, FBXO5, POLQ, ATAD5, INTS3, DYNLL1, BATF, TRAIP, FAM111A, SFPQ, RAD51, CDK6, FANCD2, UBE2T, BCL3, SPDYA, CDK1, TIMELESS, DTL, RAD18	1163	335	20430	1.83532	0.981755	0.0449693	0.0440891
Category	Term	Count	%	PValue	Genes	List Total	Pop Hits	Pop Total	Fold Enrichment	Bonferroni	Benjamini	FDR
KEGG_PATHWAY	rno04110:Cell cycle	41	3.34694	1.59652e-13	CDKN1A, MCM7, CDCA5, BUB1B, TTK, PKMYT1, AURKB, CDC20, CCNB2, CCNB1, CDC45, PTTG1, ORC1, MYC, CHEK1, E2F1, FBXO5, BUB1, YWHAH, CDT1, GADD45B, TGFB3, PLK1, CDC6, CDC25C, CDC25B, CCNA2, CCNA1, DBF4, CDK6, ESPL1, CCNE2, CCNE1, CDK1, MCM3, MCM4, MCM5, TRIP13, MCM6, MAD2L1, MCM2	666	160	9898	3.80835	5.38021e-11	5.38029e-11	4.31062e-11
KEGG_PATHWAY	rno05169:Epstein-Barr virus infection	47	3.83673	3.25003e-11	IFNA4, OAS1I, CDKN1A, RT1-CE12, RT1-CE16, OAS1A, RT1-A2, ITGAL, ICAM1, CASP8, MYC, AKT3, E2F1, BAK1, SYK, ENTPD3, GADD45B, APAF1, IFNB1, STAT1, STAT2, RT1-N3, TAP2, TAP1, ISG15, RT1-CE4, RT1-M6-2, RT1-CE2, TAPBP, NFKB2, RT1-CE1, RT1-M3-1, MAPK10, CCNA2, CCNA1, CXCL10, CDK6, CCNE2, CCNE1, BTK, IRF7, FAS, RT1-S3, VIM, NFKBIE, IRF9, CD44	666	236	9898	2.95978	1.09526e-08	5.4763e-09	4.38754e-09
KEGG_PATHWAY	rno05168:Herpes simplex virus 1 infection	40	3.26531	4.83962e-08	IFNA4, OAS1I, RNASEL, RT1-CE12, RT1-CE16, OAS1A, RT1-A2, ZC3HAV1, CFP, C3, SOCS3, CASP8, CCL5, AKT3, EIF4EBP1, CCL2, BAK1, SYK, TNFSF14, APAF1, IFNB1, STAT1, STAT2, CARD9, RT1-N3, TAP2, TAP1, RT1-CE4, RT1-M6-2, RT1-CE2, TAPBP, RT1-CE1, RT1-M3-1, BST2, IRF7, FAS, RT1-S3, ITGA5, IRF9, BIRC3	666	228	9898	2.60734	1.63094e-05	4.45559e-06	3.56976e-06
KEGG_PATHWAY	rno05165:Human papillomavirus infection	54	4.40816	5.28854e-08	IFNA4, CDKN1A, RT1-CE12, RT1-CE16, TNC, LAMC2, TCIRG1, OASL, CASP8, AKT3, ITGB7, OASL2, RT1-N3, RT1-CE4, RT1-M6-2, RT1-CE2, RT1-CE1, CCNA2, CCNA1, CREB1, CCNE2, CCNE1, COL4A1, IRF1, COL4A3, RT1-S3, ITGA5, ATP6V0D2, IRF9, ATP6V1B1, ATP6V1A, RT1-A2, RELN, E2F1, SPP1, EIF4EBP1, BAK1, ATP6V1C2, WNT10A, LAMB3, IFNB1, STAT1, EGF, STAT2, MX2, MX1, FN1, ISG15, RT1-M3-1, COL1A1, COL1A2, CDK6, PPP2R2B, FAS	666	363	9898	2.21086	1.78222e-05	4.45559e-06	3.56976e-06
KEGG_PATHWAY	rno04061:Viral protein interaction with cytokine and cytokine receptor	21	1.71429	4.777e-07	CCR1, CXCL9, CCL22, CCL11, TNFSF14, CCL21, CSF1, IL24, CXCL1, CXCL13, TNFRSF1B, CXCL10, CXCL11, CCL7, CCL5, IL2RB, CCL4, CCL2, CCL19, CCR5, CCR2	666	84	9898	3.71547	0.000160972	3.2197e-05	2.57958e-05
KEGG_PATHWAY	rno04060:Cytokine-cytokine receptor interaction	42	3.42857	9.35721e-07	IFNA4, CXCL9, IL1RN, CCL11, CSF1, IL24, EBI3, CXCL17, CXCL1, CXCL13, IL1RL1, CCL7, CCL5, CCL4, IL21R, CCL2, CCL19, CCR5, RELT, CCR2, CCR1, IL33, NGFR, CCL22, TNFSF14, CCL21, TNFRSF12A, TNFSF15, GDF15, IFNB1, TGFB3, IL1R2, TNFRSF9, IL17RE, TNFRSF1B, CXCL10, CXCL11, BMP2, IL7, IL2RB, TNFSF9, FAS	666	274	9898	2.2781	0.000315288	5.25563e-05	4.21074e-05
KEGG_PATHWAY	rno05160:Hepatitis C	31	2.53061	1.13614e-06	IFNA4, SCARB1, OAS1I, CDKN1A, RNASEL, OAS1A, CLDN1, CLDN22, SOCS3, CASP8, MYC, AKT3, E2F1, BAK1, YWHAH, RSAD2, APAF1, EGF, IFNB1, STAT1, STAT2, MX2, MX1, CXCL10, CLDN4, CDK6, PPP2R2B, IRF7, FAS, PPARA, IRF9	666	172	9898	2.67859	0.000382805	5.46968e-05	4.38224e-05
KEGG_PATHWAY	rno05167:Kaposi sarcoma-associated herpesvirus infection	36	2.93878	2.94042e-06	IFNA4, CDKN1A, RT1-CE12, RT1-CE16, CXCL1, RT1-A2, ICAM1, C3, GNG2, CASP8, MYC, AKT3, E2F1, BAK1, CCR5, CCR1, SYK, IFNB1, STAT1, STAT2, RT1-N3, RT1-CE4, RT1-M6-2, RT1-CE2, RT1-CE1, RT1-M3-1, MAPK10, HCK, CREB1, CDK6, GNB1, GNB4, IRF7, FAS, RT1-S3, IRF9	666	227	9898	2.35695	0.000990432	0.000123865	9.92392e-05
KEGG_PATHWAY	rno04115:p53 signaling pathway	19	1.55102	5.13541e-06	CDKN1A, RRM2, SIVA1, GADD45B, APAF1, IGFBP3, SERPINE1, RCHY1, BBC3, CCNB2, CCNB1, CASP8, CDK6, CCNE2, CCNE1, CHEK1, CCNG1, CDK1, FAS	666	81	9898	3.48612	0.00172914	0.000180438	0.000144565
KEGG_PATHWAY	rno05164:Influenza A	31	2.53061	5.35426e-06	IFNA4, OAS1I, RNASEL, OAS1A, ICAM1, PYCARD, SOCS3, CASP8, CCL5, AKT3, CCL2, NLRP3, BAK1, PRSS3, KPNA2, IL33, RSAD2, APAF1, IFNB1, STAT1, PRKCB, STAT2, MX2, MX1, CXCL10, CDK6, IRF7, FAS, TLR7, TLR4, IRF9	666	185	9898	2.49037	0.00180276	0.000180438	0.000144565
KEGG_PATHWAY	rno04145:Phagosome	32	2.61224	6.35431e-06	ATP6V1A, SCARB1, RT1-CE12, NCF1, RT1-CE16, NCF4, RT1-A2, TCIRG1, CORO1A, C3, FCGR3A, TUBB6, TUBB5, OLR1, ATP6V1C2, MSR1, RT1-N3, TAP2, TAP1, RT1-CE4, RT1-M6-2, TUBB4B, RT1-CE2, RT1-CE1, RT1-M3-1, TUBB2B, RT1-S3, ITGA5, PLA2R1, ATP6V0D2, TLR4, ATP6V1B1	666	196	9898	2.42643	0.00213912	0.000194673	0.000155969
KEGG_PATHWAY	rno05163:Human cytomegalovirus infection	38	3.10204	1.03985e-05	IFNA4, CDKN1A, RT1-CE12, PTGER2, RT1-CE16, ADCY2, RT1-A2, GNG2, CASP8, MYC, CCL5, CCL4, AKT3, E2F1, EIF4EBP1, RAC2, CCL2, BAK1, CCR5, CCR1, IFNB1, PRKCB, RT1-N3, TAP2, TAP1, RT1-CE4, RT1-M6-2, RT1-CE2, TAPBP, RT1-CE1, RT1-M3-1, CREB1, CDK6, GNB1, GNB4, FAS, RT1-S3, ATF4	666	260	9898	2.17212	0.00349819	0.000292025	0.000233967
KEGG_PATHWAY	rno05203:Viral carcinogenesis	34	2.77551	1.13092e-05	CDKN1A, RT1-CE12, RT1-CE16, RT1-A2, CDC20, C3, CASP8, CHEK1, HIST3H2BA, BAK1, CCR5, YWHAH, EGR2, SYK, ACTN1, RT1-N3, RT1-CE4, RT1-M6-2, RT1-CE2, NFKB2, RT1-CE1, RT1-M3-1, CCNA2, CCNA1, CREB1, CDK6, CCNE2, CCNE1, CDK1, IRF7, RT1-S3, ATP6V0D2, IRF9, ATF4	666	221	9898	2.28644	0.00380396	0.000293169	0.000234883
KEGG_PATHWAY	rno00071:Fatty acid degradation	14	1.14286	1.76344e-05	GCDH, ACAA2, ACSL1, ECI1, ACSL5, ACAA1B, ACAA1A, CYP4A3, ACAT1, HADHA, ACOX1, EHHADH, ACSBG1, HADH	666	50	9898	4.16132	0.00592522	0.000402748	0.000322676
KEGG_PATHWAY	rno05166:Human T-cell leukemia virus 1 infection	37	3.02041	1.79265e-05	CDKN1A, RT1-CE12, RT1-CE16, BUB1B, ADCY2, RT1-A2, ITGAL, ICAM1, CDC20, CCNB2, PTTG1, MYC, CHEK1, AKT3, E2F1, EGR2, TGFB3, IL1R2, RT1-N3, RT1-CE4, RT1-M6-2, RT1-CE2, NFKB2, RT1-CE1, RT1-M3-1, FOSL1, MAPK10, CCNA2, CCNA1, CREB1, ESPL1, CCNE2, CCNE1, IL2RB, RT1-S3, ATF4, MAD2L1	666	256	9898	2.148	0.00602306	0.000402748	0.000322676
KEGG_PATHWAY	rno04218:Cellular senescence	30	2.44898	2.05271e-05	CDKN1A, RT1-CE12, RT1-CE16, SERPINE1, RT1-A2, FOXM1, CCNB2, CCNB1, MYC, CHEK1, AKT3, E2F1, EIF4EBP1, MYBL2, GADD45B, TGFB3, IGFBP3, RT1-N3, RT1-CE4, RT1-M6-2, RT1-CE2, RT1-CE1, RT1-M3-1, CCNA2, CCNA1, CDK6, CCNE2, CCNE1, CDK1, RT1-S3	666	188	9898	2.37157	0.00689382	0.000432351	0.000346394
KEGG_PATHWAY	rno05162:Measles	26	2.12245	3.53798e-05	IFNA4, OAS1I, OAS1A, RCHY1, BBC3, CASP8, AKT3, BAK1, HSPA8, APAF1, IFNB1, STAT1, STAT2, MX2, MX1, MAPK10, CDK6, CCNE2, CCNE1, IL2RB, IRF7, FAS, TLR7, TLR4, IRF9, HSPA1B	666	155	9898	2.49296	0.0118524	0.000701353	0.000561915
KEGG_PATHWAY	rno04621:NOD-like receptor signaling pathway	29	2.36735	4.46368e-05	IFNA4, OAS1I, RNASEL, OAS1A, CXCL1, PYCARD, PSTPIP1, CASP12, CASP8, NLRP6, CCL5, CCL2, NLRP3, GBP2, GBP4, GSDMD, GBP5, RIPK3, IFNB1, STAT1, STAT2, CARD9, IRGM, MAPK10, IRF7, TXNIP, TLR4, IRF9, BIRC3	666	186	9898	2.31717	0.0149304	0.0008357	0.000669552
KEGG_PATHWAY	rno04620:Toll-like receptor signaling pathway	20	1.63265	4.71982e-05	IFNA4, CXCL9, IFNB1, STAT1, STAT2, LY96, TLR1, MAPK10, CXCL10, CXCL11, CASP8, TOLLIP, CCL5, AKT3, CCL4, SPP1, IRF7, TLR7, TLR4, IRF9	666	103	9898	2.8858	0.0157803	0.000837147	0.000670712
KEGG_PATHWAY	rno04062:Chemokine signaling pathway	28	2.28571	7.86662e-05	CXCL9, CCL11, NCF1, CXCL1, ADCY2, CXCL13, GNG2, CCL7, CCL5, CCL4, AKT3, RAC2, CCL2, CCL19, CCR5, CCR2, CCR1, CCL22, CCL21, STAT1, PRKCB, STAT2, VAV1, HCK, CXCL10, CXCL11, GNB1, GNB4	666	182	9898	2.28644	0.0261632	0.00132552	0.00106199
KEGG_PATHWAY	rno05146:Amoebiasis	19	1.55102	9.03363e-05	LAMB3, TGFB3, PRKCB, ACTN1, IL1R2, FN1, HSPB1, LAMC2, SERPINB9, CXCL1, COL1A1, GNA14, COL3A1, GNA15, COL1A2, SERPINB6B, COL4A1, COL4A3, TLR4	666	99	9898	2.85228	0.0299859	0.00144968	0.00116147
KEGG_PATHWAY	rno03320:PPAR signaling pathway	18	1.46939	9.93134e-05	ACSL1, APOA2, ACSL5, ACAA1B, ACAA1A, CYP4A3, CYP8B1, FADS2, ACOX2, ACOX1, EHHADH, OLR1, ACSBG1, HMGCS2, ANGPTL4, PCK1, PPARA, SLC27A2	666	91	9898	2.93971	0.0329164	0.0015213	0.00121885
KEGG_PATHWAY	rno04914:Progesterone-mediated oocyte maturation	18	1.46939	0.000114374	PLK1, ADCY2, KIF22, CDC25C, PKMYT1, AURKA, CDC25B, MAPK10, CCNA2, CCNA1, CCNB2, CPEB1, CCNB1, AKT3, SPDYA, CDK1, BUB1, MAD2L1	666	92	9898	2.90776	0.037813	0.00158605	0.00127072
KEGG_PATHWAY	rno03030:DNA replication	11	0.897959	0.00011578	FEN1, POLA2, MCM7, LIG1, POLD1, MCM3, MCM4, RPA2, MCM5, MCM6, MCM2	666	37	9898	4.41839	0.0382687	0.00158605	0.00127072
KEGG_PATHWAY	rno04668:TNF signaling pathway	21	1.71429	0.000117659	RIPK3, CSF1, IFNB1, RHBDF2, IFI47, CXCL1, TNFRSF1B, ICAM1, MAPK10, CXCL10, SOCS3, CASP8, CREB1, CCL5, IRF1, AKT3, BCL3, CCL2, FAS, ATF4, BIRC3	666	119	9898	2.62268	0.0388776	0.00158605	0.00127072
KEGG_PATHWAY	rno05161:Hepatitis B	26	2.12245	0.000150159	IFNA4, CDKN1A, CASP12, CASP8, MYC, AKT3, E2F1, EGR2, APAF1, SLC10A1, IFNB1, STAT1, TGFB3, PRKCB, STAT2, MAPK10, CCNA2, CCNA1, CREB1, CCNE2, CCNE1, IRF7, FAS, BIRC5, TLR4, ATF4	666	169	9898	2.28644	0.0493482	0.00194629	0.00155934
KEGG_PATHWAY	rno04610:Complement and coagulation cascades	17	1.38776	0.000191139	FGB, C1QB, C1QA, FGA, F10, SERPINE1, FGG, PLAUR, C4BPA, CLU, C2, C3, C3AR1, F13B, A2M, CFB, C1QC	666	87	9898	2.90404	0.0623888	0.00238569	0.00191139
KEGG_PATHWAY	rno04612:Antigen processing and presentation	17	1.38776	0.000251176	HSPA8, RT1-CE12, HSPA5, RT1-CE16, RT1-N3, TAP2, TAP1, RT1-CE4, RT1-A2, RT1-M6-2, RT1-CE2, TAPBP, RT1-CE1, RT1-M3-1, CREB1, RT1-S3, HSPA1B	666	89	9898	2.83878	0.0811726	0.00302309	0.00242206
KEGG_PATHWAY	rno05222:Small cell lung cancer	18	1.46939	0.000367961	CDKN1A, GADD45B, APAF1, LAMB3, FN1, LAMC2, CKS1B, CDK6, CCNE2, CCNE1, COL4A1, MYC, COL4A3, AKT3, E2F1, CKS2, BAK1, BIRC3	666	101	9898	2.64865	0.116643	0.00427596	0.00342584
KEGG_PATHWAY	rno00380:Tryptophan metabolism	12	0.979592	0.000464081	GCDH, HADHA, DDC, MAOB, EHHADH, CYP1B1, AOX1, KMO, HADH, ACAT1, ACMSD, DHTKD1	666	51	9898	3.49691	0.14481	0.00521317	0.00417673
KEGG_PATHWAY	rno05332:Graft-versus-host disease	13	1.06122	0.000632064	RT1-CE12, RT1-CE16, RT1-N3, PRF1, GZMB, RT1-CE4, RT1-A2, RT1-M6-2, RT1-CE2, RT1-CE1, RT1-M3-1, FAS, RT1-S3	666	61	9898	3.16728	0.191903	0.00687115	0.00550508
KEGG_PATHWAY	rno04650:Natural killer cell mediated cytotoxicity	18	1.46939	0.000655976	IFNA4, FCER1G, SYK, IFNB1, PRKCB, PRF1, GZMB, ITGAL, VAV1, ICAM1, NCR1, ZAP70, FCGR3A, TYROBP, KLRK1, RAC2, FAS, LCP2	666	106	9898	2.52371	0.198393	0.00690825	0.0055348
KEGG_PATHWAY	rno05330:Allograft rejection	13	1.06122	0.000736874	RT1-CE12, RT1-CE16, RT1-N3, PRF1, GZMB, RT1-CE4, RT1-A2, RT1-M6-2, RT1-CE2, RT1-CE1, RT1-M3-1, FAS, RT1-S3	666	62	9898	3.1162	0.219966	0.00752504	0.00602897
KEGG_PATHWAY	rno04820:Cytoskeleton in muscle cells	30	2.44898	0.000798716	ATP1A2, FBLN1, ACTG2, SYNE1, LMOD2, CSRP3, PDLIM3, SGCB, TNNI1, ITGB7, FLNC, PDLIM7, TMOD1, MYBPC2, TNNC2, FN1, AMPD1, NEB, COL1A1, COL3A1, COL1A2, DIAPH3, ACTC1, TNNT1, COL4A1, COL4A3, ITGA5, VIM, PLEC, FBN1	666	231	9898	1.93011	0.236067	0.00791668	0.00634274
KEGG_PATHWAY	rno04151:PI3K-Akt signaling pathway	41	3.34694	0.000882448	RET, IFNA4, CDKN1A, CSF1, FLT3, TNC, LAMC2, HSP90B1, RELN, GNG2, MYC, AKT3, SPP1, EIF4EBP1, ITGB7, PCK1, FGF21, YWHAH, NTRK1, NGFR, SYK, LAMB3, EGF, IFNB1, FN1, COL1A1, COL1A2, CREB1, CDK6, CCNE2, CCNE1, COL4A1, IL7, PPP2R2B, COL4A3, GNB1, IL2RB, GNB4, ITGA5, TLR4, ATF4	666	356	9898	1.71162	0.25734	0.00830885	0.00665694
KEGG_PATHWAY	rno01524:Platinum drug resistance	16	1.30612	0.000890686	TOP2A, CDKN1A, ABCC2, APAF1, SLC31A1, MGST2, BBC3, GSTA5, CASP8, GSTA3, GSTA2, AKT3, BIRC5, FAS, BAK1, BIRC3	666	90	9898	2.64211	0.2594	0.00830885	0.00665694
KEGG_PATHWAY	rno00240:Pyrimidine metabolism	12	0.979592	0.000912248	RRM1, NT5E, RRM2, ENTPD3, DPYS, CAD, CMPK2, TK1, UPP1, TYMS, DCK, DCTPP1	666	55	9898	3.24259	0.264767	0.00830885	0.00665694
KEGG_PATHWAY	rno04114:Oocyte meiosis	19	1.55102	0.000939338	PLK1, ADCY2, CDC25C, PKMYT1, AURKA, CDC20, CCNB2, CPEB1, CCNB1, PTTG1, ESPL1, CCNE2, CCNE1, SPDYA, CDK1, FBXO5, BUB1, YWHAH, MAD2L1	666	119	9898	2.3729	0.271455	0.00833044	0.00667424
KEGG_PATHWAY	rno05170:Human immunodeficiency virus 1 infection	34	2.77551	0.00110224	IFNA4, RT1-CE12, RT1-CE16, RT1-A2, CCNB2, CCNB1, GNG2, CASP8, CHEK1, AKT3, RAC2, BAK1, CCR5, IFNB1, PRKCB, RT1-N3, TAP2, TAP1, RT1-CE4, RT1-M6-2, TNFRSF1B, CDC25C, RT1-CE2, TAPBP, RT1-CE1, RT1-M3-1, BST2, MAPK10, GNB1, CDK1, GNB4, FAS, RT1-S3, TLR4	666	280	9898	1.80465	0.31041	0.00952445	0.00763087
KEGG_PATHWAY	rno05320:Autoimmune thyroid disease	14	1.14286	0.00150724	IFNA4, RT1-CE12, RT1-CE16, RT1-N3, PRF1, GZMB, RT1-CE4, RT1-A2, RT1-M6-2, RT1-CE2, RT1-CE1, RT1-M3-1, FAS, RT1-S3	666	76	9898	2.73771	0.398496	0.0126985	0.0101739
KEGG_PATHWAY	rno00650:Butanoate metabolism	8	0.653061	0.00162363	HADHA, ACSM3, ACSM2, EHHADH, HMGCS2, HADH, AACS, ACAT1	666	27	9898	4.40351	0.421669	0.0133455	0.0106922
KEGG_PATHWAY	rno05142:Chagas disease	17	1.38776	0.00180883	C1QB, C1QA, IFNB1, TGFB3, SERPINE1, C3, MAPK10, GNA14, GNA15, CASP8, PPP2R2B, CCL5, AKT3, CCL2, FAS, TLR4, C1QC	666	106	9898	2.38351	0.456719	0.0145137	0.0116282
KEGG_PATHWAY	rno03440:Homologous recombination	10	0.816327	0.001885	RAD51B, BARD1, BRIP1, RAD51, EME1, POLD1, RAD54L, RPA2, BRCA2, RAD54B	666	43	9898	3.45625	0.470512	0.0147731	0.011836
KEGG_PATHWAY	rno04940:Type I diabetes mellitus	13	1.06122	0.00221821	RT1-CE12, RT1-CE16, RT1-N3, PRF1, GZMB, RT1-CE4, RT1-A2, RT1-M6-2, RT1-CE2, RT1-CE1, RT1-M3-1, FAS, RT1-S3	666	70	9898	2.76006	0.526862	0.0169895	0.0136118
KEGG_PATHWAY	rno05416:Viral myocarditis	16	1.30612	0.00239047	RT1-CE12, RT1-CE16, RT1-N3, PRF1, RT1-CE4, RT1-A2, RT1-M6-2, ITGAL, RT1-CE2, RT1-CE1, RT1-M3-1, ICAM1, CASP8, SGCB, RAC2, RT1-S3	666	99	9898	2.40192	0.553606	0.0178052	0.0142653
KEGG_PATHWAY	rno05202:Transcriptional misregulation in cancer	25	2.04082	0.00248523	CDKN1A, FLT3, MYC, NFKBIZ, HIST2H3C2, ITGB7, BAK1, KDM6A, NTRK1, NGFR, GADD45B, IL1R2, IGFBP3, GZMB, ETV1, ETV4, MLF1, RUNX2, RUNX1, CCNA2, CCNA1, NR4A3, DDIT3, IL2RB, BIRC3	666	193	9898	1.92511	0.567669	0.0178052	0.0142653
KEGG_PATHWAY	rno01212:Fatty acid metabolism	12	0.979592	0.00252595	FADS2, HADHA, ACAA2, ACSL1, ACOX1, EHHADH, ACSL5, ACSBG1, ACAA1B, ACAA1A, HADH, ACAT1	666	62	9898	2.87649	0.573576	0.0178052	0.0142653
KEGG_PATHWAY	rno04936:Alcoholic liver disease	20	1.63265	0.00253606	C1QB, C1QA, IFNA4, PRKAB2, IFNB1, LY96, CXCL1, C2, C3, MAPK10, CASP8, ACOX1, AKT3, C3AR1, FAS, NOX4, CYP2E1, PPARA, TLR4, C1QC	666	140	9898	2.12312	0.57503	0.0178052	0.0142653
KEGG_PATHWAY	rno05133:Pertussis	13	1.06122	0.00358001	C1QB, C1QA, LY96, C4BPA, C2, PYCARD, C3, MAPK10, IRF1, NLRP3, ITGA5, TLR4, C1QC	666	74	9898	2.61087	0.701393	0.0246217	0.0197266
KEGG_PATHWAY	rno04625:C-type lectin receptor signaling pathway	17	1.38776	0.00384073	EGR2, FCER1G, CCL22, SYK, STAT1, STAT2, CARD9, LSP1, NFKB2, PYCARD, MAPK10, CASP8, IRF1, AKT3, BCL3, NLRP3, IRF9	666	114	9898	2.21624	0.726599	0.0258865	0.0207399
KEGG_PATHWAY	rno00480:Glutathione metabolism	13	1.06122	0.00400875	RRM1, GPX2, RRM2, GPX3, MGST2, GGCT, HPGDS, GSTA5, GSTA3, GSTA2, ANPEP, LAP3, CHAC1	666	75	9898	2.57606	0.741708	0.0264892	0.0212228
KEGG_PATHWAY	rno05417:Lipid and atherosclerosis	27	2.20408	0.00410728	IFNA4, NCF1, NCF4, LY96, CXCL1, HSP90B1, ICAM1, PYCARD, CASP8, CCL5, AKT3, CCL2, NLRP3, OLR1, APOB, HSPA8, HSPA5, APAF1, IFNB1, VAV1, MAPK10, DDIT3, IRF7, FAS, TLR4, HSPA1B, ATF4	666	223	9898	1.79942	0.750177	0.0266183	0.0213263
KEGG_PATHWAY	rno04976:Bile secretion	15	1.22449	0.00515218	SCARB1, ABCG8, ABCC2, UGT1A1, SCT, SLC10A1, AQP8, NR1H4, SLCO1A5, ADCY2, AQP4, ATP1A2, UGT1A2, SLC22A8, ABCB1B	666	97	9898	2.29823	0.824615	0.0317554	0.025442
KEGG_PATHWAY	rno04814:Motor proteins	24	1.95918	0.00515403	DYNLT1, DNAH7, TNNC2, KIF23, KIF22, DYNLL1, TUBB4B, ACTG2, MYO16, KIF15, CENPE, TUBB2B, KIF18A, TUBB6, ACTC1, TUBB5, KIFC2, TNNT1, TNNI1, DYNLRB2, KIF20A, KIF20B, MYO1F, MYO1G	666	193	9898	1.84811	0.824725	0.0317554	0.025442
KEGG_PATHWAY	rno01100:Metabolic pathways	142	11.5918	0.00518264	DMGDH, AHCYL2, ACAA2, GALNT13, ACSM3, GLDC, ACSM2, ATP12A, CYP4A3, FADS2, HPGDS, ANPEP, ENPP2, CAR13, LRAT, CHAC1, HADH, PTGDS, GLUL, XYLB, ENTPD3, ACSL1, ACOT12, ALG13, ACSL5, CMBL, KMO, FOLH1, MTHFD2, CMPK2, LAP3, CYP2E1, ACOT5, A3GALT2, ATP6V0D2, ATP6V1A, PFKFB1, GCDH, DNMT1, NNMT, MAOB, PLD4, MGST2, LIAS, ACMSD, ACAT1, NEU2, PGS1, LDHC, FUT7, FUT9, INPP5D, HMOX1, PCK1, ATP6V1C2, PDHA1, CHKA, …	666	1724	9898	1.22412	0.826415	0.0317554	0.025442
KEGG_PATHWAY	rno05212:Pancreatic cancer	13	1.06122	0.00615323	CDKN1A, GADD45B, EGF, STAT1, TGFB3, BRCA2, MAPK10, CDK6, RAD51, AKT3, E2F1, RAC2, BAK1	666	79	9898	2.44562	0.875075	0.0369219	0.0295814
KEGG_PATHWAY	rno04210:Apoptosis	19	1.55102	0.00624496	NTRK1, HRK, PARP3, GADD45B, APAF1, CTSZ, PRF1, GZMB, BBC3, MAPK10, CASP8, CASP12, DDIT3, AKT3, BIRC5, FAS, BAK1, ATF4, BIRC3	666	141	9898	2.00266	0.878901	0.0369219	0.0295814
KEGG_PATHWAY	rno04064:NF-kappa B signaling pathway	15	1.22449	0.00676535	SYK, TNFSF14, GADD45B, CCL21, PRKCB, LY96, CXCL1, NFKB2, ICAM1, ZAP70, CCL4, BTK, CCL19, TLR4, BIRC3	666	100	9898	2.22928	0.898497	0.039309	0.0314939
KEGG_PATHWAY	rno04380:Osteoclast differentiation	18	1.46939	0.00709774	SYK, CSF1, NCF1, IFNB1, STAT1, STAT2, NCF4, NFKB2, FOSL1, MAPK10, SOCS3, FCGR3A, TYROBP, CREB1, AKT3, BTK, LCP2, IRF9	666	132	9898	2.02662	0.909325	0.0405414	0.0324812
KEGG_PATHWAY	rno05200:Pathways in cancer	56	4.57143	0.00735492	RET, IFNA4, CDKN1A, FLT3, LAMC2, BRCA2, CKS1B, BBC3, RASSF1, CASP8, MYC, AKT3, RAC2, APAF1, PRKCB, RUNX1, CCNA2, CCNA1, CCNE2, CCNE1, COL4A1, COL4A3, CKS2, BIRC5, BIRC3, PTGER2, MGST2, ADCY2, HSP90B1, GNG2, E2F1, HMOX1, BAK1, FGF21, NTRK1, WNT10A, LAMB3, GADD45B, STAT1, EGF, TGFB3, STAT2, FN1, NFKB2, MAPK10, BMP2, RAD51, GSTA5, CDK6, GSTA3, IL7, GSTA2, IL2RB, GNB1, GNB4, FAS	666	588	9898	1.41542	0.916905	0.0413101	0.0330972
KEGG_PATHWAY	rno04623:Cytosolic DNA-sensing pathway	13	1.06122	0.0075216	GSDMD, ZBP1, IL33, IFNA4, RIPK3, IFNB1, PYCARD, CXCL10, CASP8, CCL5, CCL4, IRF7, NLRP3	666	81	9898	2.38524	0.921477	0.0415538	0.0332923
KEGG_PATHWAY	rno05207:Chemical carcinogenesis - receptor activation	27	2.20408	0.00769772	PTGES3L1, MGST2, ADCY2, CACNA1C, HSP90B1, CYP3A9, MYC, AKT3, E2F1, EIF4EBP1, CYP1B1, UGT1A2, KPNA2, PAQR7, UGT1A1, EGF, VDR, PRKCB, CDC6, GSTA5, CREB1, KLF5, GSTA3, GSTA2, BIRC5, PPARA, ATF4	666	234	9898	1.71483	0.926035	0.0418408	0.0335223
KEGG_PATHWAY	rno05152:Tuberculosis	23	1.87755	0.0080629	IFNA4, FCER1G, SYK, APAF1, IFNB1, STAT1, VDR, TGFB3, SPHK1, CARD9, LSP1, TCIRG1, CORO1A, C3, TLR1, MAPK10, FCGR3A, CASP8, CREB1, AKT3, PLA2R1, ATP6V0D2, TLR4	666	189	9898	1.80859	0.934664	0.0431301	0.0345553
KEGG_PATHWAY	rno01232:Nucleotide metabolism	13	1.06122	0.0091181	RRM1, RRM2, ENTPD3, AMPD1, TYMS, DCK, LACC1, NT5E, IMPDH1, CMPK2, TK1, UPP1, DCTPP1	666	83	9898	2.32776	0.954356	0.0480125	0.038467
KEGG_PATHWAY	rno04514:Cell adhesion molecules	22	1.79592	0.00926831	RT1-CE12, PTPRS, RT1-CE16, RT1-N3, RT1-CE4, RT1-A2, RT1-M6-2, ITGAL, RT1-CE2, CLDN1, PVR, RT1-CE1, RT1-M3-1, ICAM1, CD2, CLDN22, CLDN4, CNTN1, RT1-S3, ITGB7, CD22, CD276	666	180	9898	1.81645	0.95663	0.0480526	0.0384991
KEGG_PATHWAY	rno04933:AGE-RAGE signaling pathway in diabetic complications	15	1.22449	0.00951674	STAT1, TGFB3, PRKCB, SERPINE1, FN1, ICAM1, COL1A1, MAPK10, COL3A1, COL1A2, COL4A1, COL4A3, AKT3, CCL2, NOX4	666	104	9898	2.14354	0.960145	0.0485931	0.0389321
KEGG_PATHWAY	rno04918:Thyroid hormone synthesis	12	0.979592	0.0100203	GPX2, CREB1, HSPA5, IYD, GPX3, PRKCB, ATP1A2, ADCY2, SLC26A4, ATF4, PDIA4, HSP90B1	666	74	9898	2.41003	0.966422	0.0496596	0.0397866
KEGG_PATHWAY	rno04920:Adipocytokine signaling pathway	12	0.979592	0.0100203	MAPK10, SOCS3, PRKAB2, ACSL1, NPY, AKT3, ACSL5, ACSBG1, PPARA, NFKBIE, TNFRSF1B, PCK1	666	74	9898	2.41003	0.966422	0.0496596	0.0397866
