# Supplementary material for: Sex-dependent transcriptional responses and druggable targets in gentamicin-induced nephrotoxicity
Source: Naunyn Schmiedebergs Arch Pharmacol. 2026 Jan 24;399(7):9817–29. doi: 10.1007/s00210-026-04997-4 (PMC13152955; doi:10.1007/s00210-026-04997-4)
Supplement: Supplementary file 5 — Supplementary Material 5: Hub genes, PPI network scores, and transcription factor (TF) rankings. Includes: Top 10 hub genes per group (General/Female/Male × D15/D29) MCC scores from Cytoscape/MCC. TF enrichment results from ChEA3 Sex-specific and phase-specific hub gene lists Candidate gene modules used for DGIdb drug screening This table provides the full datasets underlying Table 1 in the manuscript. File: Supplementary_File_4.xlsx Format: Excel (.xlsx) (XLSX 49.6 KB) [file 210_2026_4997_MOESM5_ESM.xlsx]

## Sheet: D15-S hub gene TF
The identified hub genes via MCODE
Name	Shared name	MCODE score 1	Node status	Cluster	Average shortest path lenght	Clustering coefficent	Closenesscentrality	Degree
Ccna2	Ccna2	23.1283	Clustered	Cluster 1	3.4422	0.360237	0.290512	74
Cdc20	Cdc20	23.1283	Clustered	Cluster 1	3.90188	0.382238	0.256287	72
Cdk1	Cdk1	23.1283	Clustered	Cluster 1	3.4664	0.34507	0.288484	72
Plk1	Plk1	21.731	Clustered	Cluster 1	3.47849	0.35431	0.287481	62
Bub1b	Bub1b	23.1283	Clustered	Cluster 1	3.56989	0.47377	0.28012	61
Cdca8	Cdca8	23.3902	Clustered	Cluster 1	3.92608	0.463277	0.254707	60
Nuf2	Nuf2	23.5887	Clustered	Cluster 1	3.98656	0.459887	0.250843	60
Bub1	Bub1	23.1283	Clustered	Cluster 1	4.0578	0.50263	0.246439	59
Dlgap5	Dlgap5	23.1283	Clustered	Cluster 1	3.94758	0.531169	0.25332	56
Top2a	Top2a	23.3902	Clustered	Cluster 1	3.94624	0.492929	0.253406	55
Ccnb1	Ccnb1	23.0621	Clustered	Cluster 1	3.52151	0.444444	0.283969	54
Mad2l1	Mad2l1	23.2906	Clustered	Cluster 1	3.94624	0.480406	0.253406	53
Kif20a	Kif20a	23.1283	Clustered	Cluster 1	3.97446	0.566365	0.251606	52
Ttk	Ttk	22.6065	Clustered	Cluster 1	4.08468	0.551282	0.244817	52
Birc5	Birc5	23.1283	Clustered	Cluster 1	3.82796	0.553725	0.261236	51
Nusap1	Nusap1	23.1283	Clustered	Cluster 1	3.93952	0.578039	0.253838	51
Pbk	Pbk	22.6581	Clustered	Cluster 1	4.0121	0.578776	0.249246	50
Cenpf	Cenpf	23.1283	Clustered	Cluster 1	3.95833	0.631803	0.252632	49
Espl1	Espl1	24.4048	Seed	Cluster 1	4.10618	0.54078	0.243535	48
Kif2c	Kif2c	23.1283	Clustered	Cluster 1	4.01882	0.648936	0.248829	48
Ube2c	Ube2c	23.3902	Clustered	Cluster 1	3.95968	0.565603	0.252546	48
Aspm	Aspm	23.7634	Clustered	Cluster 1	4.05376	0.625347	0.246684	47
Kif23	Kif23	23.4286	Clustered	Cluster 1	4.02151	0.590338	0.248663	46
Cenpa	Cenpa	22.7862	Clustered	Cluster 1	4.0578	0.542283	0.246439	44
Prc1	Prc1	23.2906	Clustered	Cluster 1	4.03226	0.692218	0.248	42
Aurka	Aurka	23.2315	Clustered	Cluster 1	3.54704	0.652439	0.281925	41
Kif4a	Kif4a	23.1133	Clustered	Cluster 1	4.05376	0.687179	0.246684	40
Ncapg	Ncapg	20.2892	Clustered	Cluster 1	4.11828	0.663664	0.24282	37
Aurkb	Aurkb	23.3902	Clustered	Cluster 1	3.57796	0.834921	0.279489	36
Foxm1	Foxm1	22.1481	Clustered	Cluster 1	3.5914	0.660504	0.278443	35
Kif15	Kif15	22.5754	Clustered	Cluster 1	4.15054	0.742857	0.240933	35
Racgap1	Racgap1	19.9134	Clustered	Cluster 1	3.7043	0.602496	0.269956	34
Pttg1	Pttg1	22.5413	Clustered	Cluster 1	4.06855	0.796371	0.245788	32
Spag5	Spag5	22	Clustered	Cluster 1	4.07258	0.760081	0.245545	32
Sgo1	Sgo1	21.6333	Clustered	Cluster 1	4.18011	0.8	0.239228	30
Pclaf	Pclaf	20	Clustered	Cluster 1	4.11962	0.966667	0.242741	21
The identified hub genes via MCC
Kif20a
Cenpf
Cdk1
Bub1b
Ccna2
Cdc20
Nusap1
Kif2c
Birc5
Dlgap5
Top Ranking Transcription Factors
Rank	TF	Mean Rank	Overlapping genes
1	CENPA	3	10
2	FOXM1	5.5	10
3	MYBL2	9.167	10
4	DNMT1	9.5	10

## Sheet: D29_D15 hub gene TF
The identified hub genes via MCODE
shared name	name	Mcode score1	node status	Cluster 1	averageshortestpathlenght	clustering coefficent	closenessentrality	Issinle node	partnerofmultiedgenodepairs	selfloops	eccentricity	stress	degree	betweenesscentrality	neighbourhoodconnectivity	numberofdirectededges	numberofundirectededges	radiality	topologicalcoefficent
Nuf2	Nuf2	25.223	Clustered	Cluster 1	4.104	0.450026	0.243665	false	0	0	10	60760	62	0.00778582	38.371	0	62	0.962602	0.209677
Kif23	Kif23	24.3227	Clustered	Cluster 1	4.152	0.584184	0.240848	false	0	0	10	42344	49	0.00382109	44.7347	0	49	0.962024	0.266278
Kif20a	Kif20a	24.3316	Clustered	Cluster 1	4.104	0.527273	0.243665	false	0	0	10	49106	56	0.00678773	38.9464	0	56	0.962602	0.238935
Dlgap5	Dlgap5	24.3316	Clustered	Cluster 1	4.0672	0.510169	0.245869	false	0	0	10	55724	60	0.0083736	40.3833	0	60	0.963046	0.220674
Cdc20	Cdc20	24.3316	Clustered	Cluster 1	3.8752	0.33858	0.258051	false	0	0	10	165682	81	0.0247805	35.1975	0	81	0.965359	0.177765
Pbk	Pbk	23.5383	Clustered	Cluster 1	4.128	0.572398	0.242248	false	0	0	10	23282	52	0.00213561	43.2692	0	52	0.962313	0.240385
Cenpf	Cenpf	24.3316	Clustered	Cluster 1	4.0832	0.608597	0.244906	false	0	0	10	26198	52	0.00214631	43.5	0	52	0.962853	0.241667
Sgo1	Sgo1	22.5754	Clustered	Cluster 1	4.2992	0.806452	0.232601	false	0	0	10	3658	31	0.000333587	50.0323	0	31	0.960251	0.340355
Bub1b	Bub1b	24.3316	Clustered	Cluster 1	4.0816	0.464782	0.245002	false	0	0	10	48136	64	0.00558827	37.7031	0	64	0.962872	0.217937
Aurkb	Aurkb	23.3902	Clustered	Cluster 1	4.2032	0.85873	0.237914	false	0	0	10	1946	36	0.000133806	50.9167	0	36	0.961407	0.334978
Cenpa	Cenpa	23.7634	Clustered	Cluster 1	4.2304	0.480816	0.236384	false	0	0	10	62618	50	0.0104189	38.12	0	50	0.96108	0.252318
Ccna2	Ccna2	24.3316	Clustered	Cluster 1	3.6496	0.336076	0.274003	false	0	0	9	422232	80	0.0890992	35.425	0	80	0.968077	0.178914
Cdk1	Cdk1	24.3316	Clustered	Cluster 1	3.8256	0.295915	0.261397	false	0	0	9	264356	83	0.0541981	32.2892	0	83	0.965957	0.161325
Spag5	Spag5	21.3732	Clustered	Cluster 1	4.2064	0.763258	0.237733	false	0	0	10	6398	33	0.00072718	47	0	33	0.961369	0.30719
Pttg1	Pttg1	23.4286	Clustered	Cluster 1	4.2016	0.787879	0.238005	false	0	0	10	4778	34	0.000627533	50.1765	0	34	0.961427	0.323719
Birc5	Birc5	24.3316	Clustered	Cluster 1	3.712	0.53468	0.269397	false	0	0	9	355564	55	0.0868758	42.7818	0	55	0.967325	0.221479
Plk1	Plk1	23.1724	Clustered	Cluster 1	3.9664	0.315942	0.252118	false	0	0	10	129402	70	0.0328383	32.4429	0	70	0.96426	0.177943
Aspm	Aspm	23.1729	Clustered	Cluster 1	4.2112	0.623299	0.237462	false	0	0	10	18870	49	0.00196244	43.1633	0	49	0.961311	0.26002
Bub1	Bub1	24.3316	Clustered	Cluster 1	4.1568	0.504918	0.24057	false	0	0	10	29134	61	0.003184	40.5574	0	61	0.961966	0.222843
Kif4a	Kif4a	24.023	Clustered	Cluster 1	4.1808	0.650106	0.239189	false	0	0	10	18684	44	0.00208766	43.8864	0	44	0.961677	0.279531
Ccnb1	Ccnb1	23.9785	Clustered	Cluster 1	3.7344	0.385561	0.267781	false	0	0	9	214258	63	0.0461915	35.4444	0	63	0.967055	0.196914
Mad2l1	Mad2l1	24.1954	Clustered	Cluster 1	4.0672	0.459165	0.245869	false	0	0	10	56922	58	0.00585229	40.7759	0	58	0.963046	0.22041
Kif2c	Kif2c	24.3316	Clustered	Cluster 1	4.1504	0.644082	0.240941	false	0	0	10	12100	50	0.00115937	43.32	0	50	0.962043	0.257857
Top2a	Top2a	24.572	Clustered	Cluster 1	3.9728	0.499351	0.251712	false	0	0	10	80340	56	0.00924674	42.1071	0	56	0.964183	0.226382
Espl1	Espl1	25.2956	Seed	Cluster 1	4.16	0.534902	0.240385	false	0	0	10	31956	51	0.00547841	41.0784	0	51	0.961928	0.251895
Foxm1	Foxm1	23.0542	Clustered	Cluster 1	4.1824	0.663664	0.239097	false	0	0	10	14918	37	0.00150568	46.2162	0	37	0.961658	0.280098
Nek2	Nek2	23.2481	Clustered	Cluster 1	4.2528	0.794294	0.235139	false	0	0	10	16906	37	0.00333748	49.2162	0	37	0.96081	0.327928
Nusap1	Nusap1	24.3316	Clustered	Cluster 1	4.0656	0.575472	0.245966	false	0	0	10	42464	53	0.00521995	43.3962	0	53	0.963065	0.233313
Cdca8	Cdca8	24.3316	Clustered	Cluster 1	4.056	0.461854	0.246548	false	0	0	10	58328	63	0.00691184	39.0794	0	63	0.963181	0.214722
Prc1	Prc1	23.2906	Clustered	Cluster 1	4.1712	0.699187	0.239739	false	0	0	10	15578	42	0.00140995	46.0238	0	42	0.961793	0.282355
Ttk	Ttk	23.7634	Clustered	Cluster 1	4.184	0.539394	0.239006	false	0	0	10	20076	55	0.00209641	42.4	0	55	0.961639	0.239548
Ube2c	Ube2c	24.572	Clustered	Cluster 1	3.9472	0.533183	0.253344	false	0	0	10	138210	52	0.0227278	42.4808	0	52	0.964492	0.223482
Aurka	Aurka	24.1379	Clustered	Cluster 1	4.0288	0.639535	0.248213	false	0	0	10	37730	44	0.00516127	44.6591	0	44	0.963508	0.261164
Ncapg	Ncapg	20.2892	Clustered	Cluster 1	4.2384	0.648649	0.235938	false	0	0	10	12942	37	0.00132915	45.3784	0	37	0.960983	0.280113
Kif15	Kif15	23.5214	Clustered	Cluster 1	4.2672	0.747619	0.234346	false	0	0	10	4920	36	0.0005584	46.2778	0	36	0.960636	0.312688
The identified hub genes via MCC
Cdk1
Dlgap5
Cdc20
Bub1b
Birc5
Ccna2
Kif2c
Bub1
Kif20a
Nusap1
Top Ranking Transcription Factors
Rank	TF	Mean Rank	Overlapping genes
1	CENPA	3	10
2	FOXM1	5.167	10
3	MYBL2	9	10

## Sheet: FD15_FS hub gene TF
The identified hub genes via MCODE													Degree
Bub1	Bub1	2423885918003560	Clustered	Cluster 1	3.76415e+16	0.5375939849624061	0.2656641604010025	FALSE	0	0	9	13766	57	0.0035951898135812926	3798245614035080	0	57	0.9621349185836132	0.27130325814536344														Summary Statistics
Cenpf	Cenpf	2423885918003560	Clustered	Cluster 1	3.69104e+16	0.6539115646258503	0.270926517571885	FALSE	0	0	9	15154	49	0.002522453822532879	4.11429e+16	0	49	0.9631364693719308	0.30031282586027114														Number of nodes: 487
Ube2c	Ube2c	2.44735e+16	Clustered	Cluster 1	3.67925e+16	0.56	0.27179487179487183	FALSE	0	0	9	39670	50	0.019702481843793248	39.28	0	50	0.9632980098216593	0.2726388888888889														Number of edges: 2401
Ccnb1	Ccnb1	2.41379e+16	Clustered	Cluster 1	3.43396e+16	0.5085714285714286	0.2912087912087912	FALSE	0	0	8	79064	50	0.03313555082974156	37.18	0	50	0.9666580511760144	0.27138686131386863														Avg. number of neighbors: 11,115
Sgo1	Sgo1	2.24338e+16	Clustered	Cluster 1	3.90802e+16	0.874384236453202	0.25588412794206394	FALSE	0	0	9	276	29	7.59221e+10	4.78276e+16	0	29	0.9601641250969243	0.40531852717708944														Network diameter: 13
Cenpa	Cenpa	2289655172413790	Clustered	Cluster 1	3856132075471690	0.6378048780487805	0.25932721712538226	FALSE	0	0	9	12436	41	0.003761339755912287	4053658536585360	0	41	0.9608749030757302	0.33501310219713765														Network radius: 7
Cdk1	Cdk1	2423885918003560	Clustered	Cluster 1	3.60142e+16	0.3921302578018996	0.2776686313032089	FALSE	0	0	9	83110	67	0.05064141322185277	3325373134328350	0	67	0.9643641767898681	0.22756082600695154														Characteristic path length: 4,550
Kif20a	Kif20a	2423885918003560	Clustered	Cluster 1	3707547169811320	0.5485674353598882	0.26972010178117045	FALSE	0	0	9	21084	54	0.0075540114849466595	3.69259e+16	0	54	0.9629103127423106	0.2884837962962963														Clustering coefficient: 0,450
Spag5	Spag5	21.0	Clustered	Cluster 1	3832547169811320	0.7419354838709677	0.2609230769230769	FALSE	0	0	9	3752	32	0.0012707966607833742	4296875	0	32	0.9611979839751874	0.34933943089430897														Network density: 0,026
Melk	Melk	2.24032e+16	Clustered	Cluster 1	3.76415e+16	0.6788482834994463	0.2656641604010025	FALSE	0	0	9	12700	43	0.0024614205107133316	4304651162790690	0	43	0.9621349185836132	0.3142081140723137														Network heterogeneity: 1,263
Espl1	Espl1	2.26065e+16	Clustered	Cluster 1	3775943396226410	0.5452127659574468	0.26483447845096814	FALSE	0	0	9	16334	48	0.007726629559169891	3.78333e+16	0	48	0.9619733781338848	0.29086538461538464														Network centralization: 0,147
Pbk	Pbk	2.35887e+16	Clustered	Cluster 1	3.72877e+16	0.5986394557823129	0.26818469323213157	FALSE	0	0	9	11076	49	0.002125582062571333	4030612244897950	0	49	0.962619539932799	0.28997210394949346														Connected components: 27
Plk1	Plk1	2.35214e+16	Clustered	Cluster 1	3672169811320750	0.42962962962962964	0.2723185613359024	FALSE	0	0	9	42020	55	0.020592435763556457	3443636363636360	0	55	0.9633949340914965	0.2510948905109489														Analysis time (sec): 0,167
Cdc20	Cdc20	2423885918003560	Clustered	Cluster 1	3.61792e+16	0.3873239436619718	0.27640156453715775	FALSE	0	0	9	46538	72	0.013750951911517217	3377777777777770	0	72	0.9641380201602482	0.23295019157088123
Birc5	Birc5	2423885918003560	Clustered	Cluster 1	344811320754717	0.5452488687782805	0.29001367989056087	FALSE	0	0	8	89792	52	0.045175546473292916	3921153846153840	0	52	0.9664642026363401	0.2720352564102564
Cenpe	Cenpe	2535960591133000	Seed	Cluster 1	3794811320754710	0.6808080808080809	0.2635177128651336	FALSE	0	0	9	7388	45	0.0011766780391493845	4124444444444440	0	45	0.9617149134143189	0.32995555555555556
Ncapg	Ncapg	2.15262e+16	Clustered	Cluster 1	3.84434e+16	0.7495798319327731	0.26012269938650306	FALSE	0	0	9	6674	35	0.0012573502600638328	4.41143e+16	0	35	0.9610364435254587	0.3419712070874862
Nuf2	Nuf2	2.44735e+16	Clustered	Cluster 1	3731132075471690	0.5116883116883116	0.26801517067003794	FALSE	0	0	9	29014	56	0.007962596447016109	3694642857142850	0	56	0.9625872318428536	0.2677277432712215
Aurka	Aurka	2447089947089940	Clustered	Cluster 1	3.78302e+16	0.7596017069701281	0.2643391521197007	FALSE	0	0	9	4296	38	9.66019e+11	4468421052631570	0	38	0.9618764538640476	0.33346425765907306
Kif2c	Kif2c	2423885918003560	Clustered	Cluster 1	3759433962264150	0.6530612244897959	0.2659974905897114	FALSE	0	0	9	6186	49	0.001578085180319745	4036734693877550	0	49	0.9621995347635047	0.3035138867577106
Ttk	Ttk	2.24516e+16	Clustered	Cluster 1	3.79009e+16	0.5741176470588235	0.26384567517112634	FALSE	0	0	9	13888	51	0.0031217178653484014	3984313725490190	0	51	0.9617795295942104	0.29082581937884644
Bub1b	Bub1b	2423885918003560	Clustered	Cluster 1	3.25472e+16	0.5061367621274109	0.3072463768115942	FALSE	0	0	8	252162	59	0.1259554779851645	3613559322033890	0	59	0.9691134660118893	0.2407909604519774
Kif4a	Kif4a	2.41379e+16	Clustered	Cluster 1	3811320754716980	0.7205128205128205	0.2623762376237624	FALSE	0	0	9	7548	40	0.00238249300284638	42425	0	40	0.9614887567846988	0.34491869918699186
Cdca8	Cdca8	2.44735e+16	Clustered	Cluster 1	3.65802e+16	0.499697519661222	0.2733720180528691	FALSE	0	0	9	23434	58	0.0059736551438053015	3701724137931030	0	58	0.9635887826311709	0.2606847984458475
Ccna2	Ccna2	2423885918003560	Clustered	Cluster 1	330188679245283	0.3580669710806697	0.3028571428571429	FALSE	0	0	8	188998	73	0.08357453053016631	3287671232876710	0	73	0.9684673042129749	0.22213994816734542
Kif15	Kif15	2106878306878300	Clustered	Cluster 1	3.87264e+16	0.7327327327327328	0.2582216808769793	FALSE	0	0	9	5188	37	0.0010769113886645904	4267567567567560	0	37	0.9606487464461101	0.3586191233250057
Pttg1	Pttg1	2241025641025640	Clustered	Cluster 1	3832547169811320	0.7903225806451613	0.2609230769230769	FALSE	0	0	9	4338	32	9.80537e+11	461875	0	32	0.9611979839751874	0.3755081300813008
Foxm1	Foxm1	2.24338e+16	Clustered	Cluster 1	3849056603773580	0.7178030303030303	0.25980392156862747	FALSE	0	0	9	2548	33	6.90671e+11	4418181818181810	0	33	0.9609718273455673	0.34249471458773784
Kif23	Kif23	2447089947089940	Clustered	Cluster 1	3.75708e+16	0.6151711378353376	0.26616446955430006	FALSE	0	0	9	21094	47	0.004148388760678794	4.18085e+16	0	47	0.9622318428534504	0.30741551939924905
Aspm	Aspm	2.33902e+16	Clustered	Cluster 1	3818396226415090	0.6113945578231292	0.26189005558987033	FALSE	0	0	9	17196	49	0.006978331023854748	3904081632653060	0	49	0.9613918325148618	0.3096857790735342
Mad2l1	Mad2l1	2.41379e+16	Clustered	Cluster 1	3667452830188670	0.4954577218728162	0.2726688102893891	FALSE	0	0	9	33348	54	0.008776406758352938	3825925925925920	0	54	0.963459550271388	0.26754726754726754
Dlgap5	Dlgap5	2423885918003560	Clustered	Cluster 1	3669811320754710	0.5448051948051948	0.27249357326478146	FALSE	0	0	9	24472	56	0.009246965432681767	3805357142857140	0	56	0.9634272421814423	0.27181122448979594
Top2a	Top2a	2.44735e+16	Clustered	Cluster 1	3667452830188670	0.5212121212121212	0.2726688102893891	FALSE	0	0	9	28840	55	0.00903720038212667	3867272727272720	0	55	0.963459550271388	0.27234314980793856
Prc1	Prc1	2.43227e+16	Clustered	Cluster 1	3.78066e+16	0.7219512195121951	0.264504054897068	FALSE	0	0	9	8654	41	0.0020637483953598085	4319512195121950	0	41	0.9619087619539933	0.32723577235772355
Aurkb	Aurkb	2.35383e+16	Clustered	Cluster 1	3827830188679240	0.8705882352941177	0.26124460874922983	FALSE	0	0	9	856	35	1.47005e+12	4734285714285710	0	35	0.9612626001550788	0.388056206088993
The identified hub genes via MCC
Ccna2	Ccna2
Birc5	Birc5
Dlgap5	Dlgap5
Kif2c	Kif2c
Bub1b	Bub1b
Bub1	Bub1
Kif20a	Kif20a
Cdc20	Cdc20
Cdk1	Cdk1
Cenpf	Cenpf
Top Ranking Transcription Factors
TF
1	CENPA		3
2	FOXM1		5.833
3	MYBL2		11

## Sheet: FD29-fd15 hub gene tf
The identified hub genes via MCODE
shared name	name	Mcode score1	node status	Cluster 1	averageshortestpathlenght	clustering coefficent	closenessentrality	Issinle node	partnerofmultiedgenodepairs	selfloops	eccentricity	stress	degree	betweenesscentrality	neighbourhoodconnectivity	numberofdirectededges	numberofundirectededges	radiality	topologicalcoefficent
Trip13	Trip13	37.0683	Clustered	Cluster 1	2.80682	0.666968	0.356275	false	0	0	7	50118	82	0.00369172	83.4634	0	82	0.987094	0.325981
Bub1	Bub1	40.3483	Clustered	Cluster 1	2.59659	0.519014	0.38512	false	0	0	7	113356	124	0.00543615	73.3145	0	124	0.988596	0.241166
Pbk	Pbk	40.8027	Clustered	Cluster 1	2.74574	0.658659	0.364201	false	0	0	7	31848	94	0.001504	80.9149	0	94	0.98753	0.299685
Anln	Anln	37.0682	Clustered	Cluster 1	2.89773	0.791257	0.345098	false	0	0	7	17302	61	0.000965033	89.7049	0	61	0.986445	0.376911
Mybl2	Mybl2	36.5681	Clustered	Cluster 1	2.77415	0.793506	0.360471	false	0	0	7	35808	56	0.00314691	93	0	56	0.987328	0.345659
Rad51	Rad51	39.4102	Clustered	Cluster 1	2.69886	0.533768	0.370526	false	0	0	7	125604	98	0.011814	74.4592	0	98	0.987865	0.264979
Clspn	Clspn	36.1974	Clustered	Cluster 1	2.70455	0.616682	0.369748	false	0	0	7	51962	82	0.00260163	79.4146	0	82	0.987825	0.281612
Kif22	Kif22	39.4398	Clustered	Cluster 1	2.89915	0.762238	0.344929	false	0	0	7	10248	66	0.000466966	87.8636	0	66	0.986435	0.372304
Ska1	Ska1	36.8973	Clustered	Cluster 1	2.92898	0.688967	0.341416	false	0	0	7	11790	72	0.000693738	82.1111	0	72	0.986222	0.347928
Aurkb	Aurkb	39.2203	Clustered	Cluster 1	2.65057	0.596191	0.377278	false	0	0	7	60608	107	0.00324769	77.7944	0	107	0.98821	0.260182
Top2a	Top2a	38.1949	Clustered	Cluster 1	2.46875	0.487672	0.405063	false	0	0	6	311366	123	0.0398294	72.0081	0	123	0.989509	0.19837
Ccnf	Ccnf	36.2744	Clustered	Cluster 1	2.84659	0.685315	0.351297	false	0	0	7	53398	66	0.00453527	84.6818	0	66	0.98681	0.341398
Mcm6	Mcm6	41.1716	Clustered	Cluster 1	2.68608	0.594079	0.37229	false	0	0	7	67272	96	0.00337943	78.1979	0	96	0.987957	0.272467
E2f8	E2f8	36.6667	Clustered	Cluster 1	2.81108	0.727719	0.355735	false	0	0	7	18296	76	0.000866749	85.2237	0	76	0.987064	0.330324
Birc5	Birc5	40.3483	Clustered	Cluster 1	2.5142	0.506303	0.39774	false	0	0	7	241350	120	0.0228912	73.1	0	120	0.989184	0.210034
Tk1	Tk1	36.9154	Clustered	Cluster 1	2.625	0.629464	0.380952	false	0	0	7	339776	64	0.042758	83.7188	0	64	0.988393	0.25505
Ncapd2	Ncapd2	37.2624	Clustered	Cluster 1	2.8679	0.725743	0.348687	false	0	0	7	17174	72	0.000793621	85.2917	0	72	0.986658	0.350995
Kif20a	Kif20a	44.8019	Seed	Cluster 1	2.71733	0.594455	0.368008	false	0	0	7	69826	101	0.00356661	76.8515	0	101	0.987733	0.276444
Prc1	Prc1	40.3863	Clustered	Cluster 1	2.75568	0.633708	0.362887	false	0	0	7	64446	90	0.00317237	79.6889	0	90	0.987459	0.296241
Plk1	Plk1	42.3301	Clustered	Cluster 1	2.51847	0.46804	0.397067	false	0	0	6	249302	115	0.0262051	70.6435	0	115	0.989154	0.208362
Aurka	Aurka	38.6737	Clustered	Cluster 1	2.56534	0.517541	0.389812	false	0	0	7	161040	113	0.0116977	73.6637	0	113	0.988819	0.225271
Kif2c	Kif2c	39.6084	Clustered	Cluster 1	2.71449	0.558132	0.368394	false	0	0	7	81666	110	0.00474827	74.5182	0	110	0.987754	0.269993
Mad2l1	Mad2l1	44.0145	Clustered	Cluster 1	2.68324	0.535999	0.372684	false	0	0	6	96282	108	0.00597358	74.1759	0	108	0.987977	0.261183
Mcm4	Mcm4	38.7577	Clustered	Cluster 1	2.63636	0.507096	0.37931	false	0	0	7	160672	108	0.0166489	72.3333	0	108	0.988312	0.239514
Kntc1	Kntc1	40.2651	Clustered	Cluster 1	2.77699	0.632071	0.360102	false	0	0	7	33780	93	0.00164423	79.957	0	93	0.987307	0.306349
Cenpn	Cenpn	38.5569	Clustered	Cluster 1	2.88068	0.740865	0.34714	false	0	0	7	8306	65	0.00037957	84.2308	0	65	0.986567	0.343799
Mcm10	Mcm10	36.1039	Clustered	Cluster 1	2.71023	0.594828	0.368973	false	0	0	7	46122	88	0.00217747	78.1705	0	88	0.987784	0.281189
Racgap1	Racgap1	40.5991	Clustered	Cluster 1	2.81818	0.674691	0.354839	false	0	0	7	63608	81	0.00578083	82.0864	0	81	0.987013	0.318117
Nuf2	Nuf2	40.3483	Clustered	Cluster 1	2.64631	0.536232	0.377885	false	0	0	7	121438	115	0.00775262	73.8174	0	115	0.988241	0.251936
Cdc20	Cdc20	40.3483	Clustered	Cluster 1	2.52699	0.497651	0.395728	false	0	0	6	159054	126	0.009577	72.2143	0	126	0.989093	0.21817
Kif4a	Kif4a	42.9111	Clustered	Cluster 1	2.76847	0.64429	0.361211	false	0	0	7	30200	92	0.00126349	79.5435	0	92	0.987368	0.300164
Kif18a	Kif18a	37.4096	Clustered	Cluster 1	2.87216	0.650932	0.34817	false	0	0	7	123500	70	0.0101112	80.4	0	70	0.986627	0.330805
Cdca2	Cdca2	38.2536	Clustered	Cluster 1	2.83949	0.726063	0.352176	false	0	0	7	12876	79	0.000510394	84.2532	0	79	0.986861	0.34389
Ccna2	Ccna2	38.9778	Clustered	Cluster 1	2.48722	0.46984	0.402056	false	0	0	7	228032	129	0.0182225	70.938	0	129	0.989377	0.204432
Cdk1	Cdk1	40.4757	Clustered	Cluster 1	2.35511	0.401953	0.424608	false	0	0	6	475748	140	0.0565129	66.7214	0	140	0.990321	0.163515
Plk4	Plk4	38.471	Clustered	Cluster 1	2.76705	0.610723	0.361396	false	0	0	7	81732	78	0.00789196	80.0513	0	78	0.987378	0.299818
Ube2c	Ube2c	44.8019	Clustered	Cluster 1	2.58381	0.541284	0.387026	false	0	0	7	141040	109	0.0103697	75.6881	0	109	0.988687	0.227292
Cenpf	Cenpf	38.3292	Clustered	Cluster 1	2.61506	0.601818	0.382401	false	0	0	7	131904	100	0.0185467	77	0	100	0.988464	0.252426
Dscc1	Dscc1	36.1103	Clustered	Cluster 1	2.82955	0.648421	0.353414	false	0	0	7	25994	76	0.00134198	80.1579	0	76	0.986932	0.31683
Cdca8	Cdca8	40.5152	Clustered	Cluster 1	2.59943	0.506977	0.384699	false	0	0	7	144204	122	0.0153362	71.8361	0	122	0.988575	0.233967
Rrm2	Rrm2	40.0889	Clustered	Cluster 1	2.73438	0.685026	0.365714	false	0	0	7	48128	84	0.00372304	83.8571	0	84	0.987612	0.293207
Cdt1	Cdt1	38.2909	Clustered	Cluster 1	2.68324	0.581441	0.372684	false	0	0	7	58396	91	0.00298999	77.3846	0	91	0.987977	0.272481
Foxm1	Foxm1	40.8324	Clustered	Cluster 1	2.64489	0.681962	0.378088	false	0	0	7	86596	80	0.00595612	84.6125	0	80	0.988251	0.266038
Uhrf1	Uhrf1	38.766	Clustered	Cluster 1	2.79403	0.720988	0.357905	false	0	0	7	25904	81	0.00225013	85.963	0	81	0.987185	0.333142
Bub1b	Bub1b	44.8019	Clustered	Cluster 1	2.65909	0.516116	0.376068	false	0	0	7	69422	121	0.00390896	72.6198	0	121	0.988149	0.253031
Ttk	Ttk	38.5474	Clustered	Cluster 1	2.69318	0.579689	0.371308	false	0	0	7	49112	111	0.00227027	76.1982	0	111	0.987906	0.274094
Spc25	Spc25	40.9246	Clustered	Cluster 1	2.78977	0.738278	0.358452	false	0	0	7	27420	69	0.00186848	84.9855	0	69	0.987216	0.319494
Aspm	Aspm	44.8019	Clustered	Cluster 1	2.73153	0.625644	0.366095	false	0	0	7	37512	97	0.00168523	79.6701	0	97	0.987632	0.290767
Pclaf	Pclaf	36.7717	Clustered	Cluster 1	2.78693	0.734532	0.358818	false	0	0	7	31606	62	0.00256699	86.8387	0	62	0.987236	0.310138
Pttg1	Pttg1	40.6909	Clustered	Cluster 1	2.69886	0.636728	0.370526	false	0	0	7	62132	81	0.00499242	80.6296	0	81	0.987865	0.274208
Arhgap11a	Arhgap11a	36.9636	Clustered	Cluster 1	2.87642	0.706349	0.347654	false	0	0	7	111560	64	0.00912755	80.9062	0	64	0.986597	0.331583
Cenpa	Cenpa	43.9861	Clustered	Cluster 1	2.73864	0.579478	0.365145	false	0	0	6	68158	103	0.00443917	76.2039	0	103	0.987581	0.279135
Ccna1	Ccna1	39.1824	Clustered	Cluster 1	2.6321	0.540206	0.379924	false	0	0	7	113492	93	0.00793651	76.1398	0	93	0.988342	0.241679
Kifc1	Kifc1	38.9455	Clustered	Cluster 1	2.83523	0.756671	0.352705	false	0	0	7	55914	67	0.00560443	86.8806	0	67	0.986891	0.341932
Cenpi	Cenpi	36.7333	Clustered	Cluster 1	2.94318	0.736996	0.339768	false	0	0	7	53476	59	0.00396356	83.9661	0	59	0.98612	0.361923
Kif23	Kif23	39.1291	Clustered	Cluster 1	2.74148	0.591758	0.364767	false	0	0	7	60774	105	0.00501404	77.219	0	105	0.987561	0.285961
Tacc3	Tacc3	41.5407	Clustered	Cluster 1	2.75994	0.678086	0.362326	false	0	0	7	88104	81	0.00927474	82.3333	0	81	0.987429	0.310599
Gtse1	Gtse1	36.0174	Clustered	Cluster 1	2.80682	0.643823	0.356275	false	0	0	7	143274	66	0.0164785	80.9848	0	66	0.987094	0.303314
Kif15	Kif15	39.6836	Clustered	Cluster 1	2.8608	0.733062	0.349553	false	0	0	7	9132	74	0.000368234	84.4189	0	74	0.986709	0.341777
Melk	Melk	43.841	Clustered	Cluster 1	2.75	0.642553	0.363636	false	0	0	7	53040	95	0.00553607	80.0632	0	95	0.9875	0.298704
Cdc45	Cdc45	41.213	Clustered	Cluster 1	2.63636	0.511855	0.37931	false	0	0	7	84484	122	0.00462349	72.5574	0	122	0.988312	0.251935
Spag5	Spag5	40.802	Clustered	Cluster 1	2.84517	0.734386	0.351473	false	0	0	7	9636	76	0.000420877	84.5789	0	76	0.98682	0.332988
Dlgap5	Dlgap5	40.3483	Clustered	Cluster 1	2.67614	0.566372	0.373673	false	0	0	7	81020	113	0.00725376	75.2566	0	113	0.988028	0.267786
Cdc6	Cdc6	38.6317	Clustered	Cluster 1	2.60795	0.542857	0.383442	false	0	0	7	119340	106	0.00620532	75.6509	0	106	0.988515	0.243251
Mcm3	Mcm3	40.4512	Clustered	Cluster 1	2.57812	0.545859	0.387879	false	0	0	7	150636	100	0.0131235	75.69	0	100	0.988728	0.228671
Exo1	Exo1	41.3909	Clustered	Cluster 1	2.6875	0.528712	0.372093	false	0	0	7	70766	109	0.00433786	73.7064	0	109	0.987946	0.2623
Ckap2l	Ckap2l	36.0329	Clustered	Cluster 1	2.86222	0.704429	0.34938	false	0	0	7	87352	66	0.0074317	82.8485	0	66	0.986698	0.334066
Knstrn	Knstrn	36.5731	Clustered	Cluster 1	2.95597	0.830588	0.338299	false	0	0	7	58094	51	0.00572682	88.6275	0	51	0.986029	0.390343
Asf1b	Asf1b	39.5824	Clustered	Cluster 1	2.84801	0.686542	0.351122	false	0	0	6	44164	70	0.00406931	84.8143	0	70	0.9868	0.341935
Mcm5	Mcm5	40.509	Clustered	Cluster 1	2.64915	0.557045	0.37748	false	0	0	7	87296	107	0.0043786	75.8505	0	107	0.98822	0.258875
Kif20b	Kif20b	38.4573	Clustered	Cluster 1	2.78693	0.650168	0.358818	false	0	0	7	50214	95	0.00284818	80.5053	0	95	0.987236	0.307272
Sgo1	Sgo1	39.3265	Clustered	Cluster 1	2.88636	0.759135	0.346457	false	0	0	7	10138	65	0.000468509	85.3077	0	65	0.986526	0.352511
Espl1	Espl1	42.8607	Clustered	Cluster 1	2.74574	0.586667	0.364201	false	0	0	7	53972	100	0.00325363	77.16	0	100	0.98753	0.285778
Mcm2	Mcm2	39.5759	Clustered	Cluster 1	2.66335	0.574164	0.375467	false	0	0	7	73902	98	0.00355074	76.8061	0	98	0.988119	0.265765
Ccnb1	Ccnb1	44.8019	Clustered	Cluster 1	2.5	0.500507	0.4	false	0	0	6	189026	118	0.0131128	72.8136	0	118	0.989286	0.20226
The identified hub genes via MCC
Pbk
Birc5
Bub1b
Cdc20
Kif2c
Ccna2
Ccnb1
Dlgap5
Nuf2
Bub1
Top Ranking Transcription Factors
Rank	TF	Mean Rank	Overlapping genes
1	CENPA	5	10
2	FOXM1	5.5	10
3	MYBL2	11.67	10

## Sheet: MD15-MS hub gene TF
The identified hub genes via MCODE
shared name	name	Mcode score1	node status	Cluster 1	averageshortestpathlenght	clustering coefficent	closenessentrality	Issinle node	partnerofmultiedgenodepairs	selfloops	eccentricity	stress	degree	betweenesscentrality	neighbourhoodconnectivity	numberofdirectededges	numberofundirectededges	radiality	topologicalcoefficent
Prc1	Prc1	24.4458	Clustered	Cluster 1	1.11429	0.939785	0.897436	false	0	0	2	56	31	0.00188991	32.4516	0	31	0.996735	0.927189
Ttk	Ttk	22.2727	Clustered	Cluster 1	1.08571	0.923387	0.921053	false	0	0	2	76	32	0.0025867	32.1562	0	32	0.997551	0.91875
Pbk	Pbk	23.6391	Clustered	Cluster 1	1.08571	0.927419	0.921053	false	0	0	2	72	32	0.00241314	32.2812	0	32	0.997551	0.922321
Cenpe	Cenpe	25.4877	Seed	Cluster 1	1.08571	0.931452	0.921053	false	0	0	2	68	32	0.00233774	32.3125	0	32	0.997551	0.923214
Aurka	Aurka	24.6032	Clustered	Cluster 1	1.08571	0.925403	0.921053	false	0	0	2	74	32	0.00255073	32.1875	0	32	0.997551	0.919643
Kif20a	Kif20a	24.3316	Clustered	Cluster 1	1	0.905882	1	false	0	0	1	112	35	0.0038956	31.8	0	35	1	0.908571
Nusap1	Nusap1	24.3316	Clustered	Cluster 1	1	0.905882	1	false	0	0	1	112	35	0.0038956	31.8	0	35	1	0.908571
Bub1	Bub1	24.3316	Clustered	Cluster 1	1.02857	0.919786	0.972222	false	0	0	2	90	34	0.00303167	32.0588	0	34	0.999184	0.915966
Dlgap5	Dlgap5	24.3316	Clustered	Cluster 1	1	0.905882	1	false	0	0	1	112	35	0.0038956	31.8	0	35	1	0.908571
Kif4a	Kif4a	24.2611	Clustered	Cluster 1	1.11429	0.929032	0.897436	false	0	0	2	66	31	0.00229167	32.2581	0	31	0.996735	0.921659
Ccna2	Ccna2	24.3316	Clustered	Cluster 1	1	0.905882	1	false	0	0	1	112	35	0.0038956	31.8	0	35	1	0.908571
Cenpa	Cenpa	22.7613	Clustered	Cluster 1	1.11429	0.931183	0.897436	false	0	0	2	64	31	0.00217105	32.3226	0	31	0.996735	0.923502
Nuf2	Nuf2	24.572	Clustered	Cluster 1	1.05714	0.926136	0.945946	false	0	0	2	78	33	0.00265997	32.1818	0	33	0.998367	0.919481
Bub1b	Bub1b	24.3316	Clustered	Cluster 1	1	0.905882	1	false	0	0	1	112	35	0.0038956	31.8	0	35	1	0.908571
Ncapg	Ncapg	21.5262	Clustered	Cluster 1	1.25714	0.963077	0.795455	false	0	0	2	24	26	0.000755352	32.9615	0	26	0.992653	0.941758
Birc5	Birc5	24.3316	Clustered	Cluster 1	1	0.905882	1	false	0	0	1	112	35	0.0038956	31.8	0	35	1	0.908571
Cdk1	Cdk1	24.3316	Clustered	Cluster 1	1	0.905882	1	false	0	0	1	112	35	0.0038956	31.8	0	35	1	0.908571
Cenpf	Cenpf	24.3316	Clustered	Cluster 1	1	0.905882	1	false	0	0	1	112	35	0.0038956	31.8	0	35	1	0.908571
Espl1	Espl1	23.6391	Clustered	Cluster 1	1.08571	0.929435	0.921053	false	0	0	2	70	32	0.0023291	32.3125	0	32	0.997551	0.923214
Plk1	Plk1	23.6581	Clustered	Cluster 1	1.11429	0.924731	0.897436	false	0	0	2	70	31	0.00240397	32.1935	0	31	0.996735	0.919816
Ccnb1	Ccnb1	24.2529	Clustered	Cluster 1	1.11429	0.939785	0.897436	false	0	0	2	56	31	0.00189521	32.4516	0	31	0.996735	0.927189
Foxm1	Foxm1	22.1481	Clustered	Cluster 1	1.22857	0.960114	0.813953	false	0	0	2	28	27	0.000894435	32.8889	0	27	0.993469	0.939683
Spag5	Spag5	22	Clustered	Cluster 1	1.25714	0.944615	0.795455	false	0	0	2	36	26	0.00126011	32.6538	0	26	0.992653	0.932967
Mad2l1	Mad2l1	24.2529	Clustered	Cluster 1	1.11429	0.939785	0.897436	false	0	0	2	56	31	0.00190222	32.4194	0	31	0.996735	0.926267
Sgo1	Sgo1	22.5754	Clustered	Cluster 1	1.25714	0.966154	0.795455	false	0	0	2	22	26	0.00068588	33.0385	0	26	0.992653	0.943956
Cdc20	Cdc20	24.3316	Clustered	Cluster 1	1	0.905882	1	false	0	0	1	112	35	0.0038956	31.8	0	35	1	0.908571
Cdca8	Cdca8	24.572	Clustered	Cluster 1	1.02857	0.916221	0.972222	false	0	0	2	94	34	0.00322343	32	0	34	0.999184	0.914286
Pttg1	Pttg1	22.5413	Clustered	Cluster 1	1.17143	0.931034	0.853659	false	0	0	2	56	29	0.00196411	32.3793	0	29	0.995102	0.925123
Aspm	Aspm	23.4848	Clustered	Cluster 1	1.05714	0.922348	0.945946	false	0	0	2	82	33	0.00277739	32.1212	0	33	0.998367	0.917749
Kif23	Kif23	24.6032	Clustered	Cluster 1	1.11429	0.935484	0.897436	false	0	0	2	60	31	0.00205684	32.4194	0	31	0.996735	0.926267
Ube2c	Ube2c	24.572	Clustered	Cluster 1	1.05714	0.929924	0.945946	false	0	0	2	74	33	0.00244916	32.2727	0	33	0.998367	0.922078
Kif15	Kif15	22.4758	Clustered	Cluster 1	1.2	0.94709	0.833333	false	0	0	2	40	28	0.00138643	32.5357	0	28	0.994286	0.929592
Aurkb	Aurkb	24.572	Clustered	Cluster 1	1.02857	0.916221	0.972222	false	0	0	2	94	34	0.00322343	32	0	34	0.999184	0.914286
Top2a	Top2a	24.572	Clustered	Cluster 1	1.02857	0.916221	0.972222	false	0	0	2	94	34	0.00322463	32	0	34	0.999184	0.914286
Racgap1	Racgap1	21	Clustered	Cluster 1	1.31429	0.956522	0.76087	false	0	0	2	24	24	0.0007974	32.9167	0	24	0.99102	0.940476
Kif2c	Kif2c	24.3316	Clustered	Cluster 1	1	0.905882	1	false	0	0	1	112	35	0.0038956	31.8	0	35	1	0.908571
The identified hub genes via MCC
Ccna2
Kif2c
Dlgap5
Nusap1
Kif20a
Cenpf
Cdk1
Birc5
Bub1b
Cdc20
Top Ranking Transcription Factors
Rank	TF	Mean Rank	Overlapping genes
1	CENPA	3	10
2	FOXM1	5.5	10
3	MYBL2	9.167	10
4	DNMT1	9.5	10

## Sheet: MD29-MD15 hub gene tf
The identified hub genes via MCODE
shared name	name	Mcode score1	node status	Cluster 1	averageshortestpathlenght	clustering coefficent	closenessentrality	Issinle node	partnerofmultiedgenodepairs	selfloops	eccentricity	stress	degree	betweenesscentrality	neighbourhoodconnectivity	numberofdirectededges	numberofundirectededges	radiality	topologicalcoefficent
Kif20a	Kif20a	22.2581	Clustered	Cluster 1	1.02941	0.893939	0.971429	false	0	0	2	112	33	0.0044727	30.3333	0	33	0.999135	0.892157
Birc5	Birc5	22	Clustered	Cluster 1	1	0.882353	1	false	0	0	1	132	34	0.00533146	30.1176	0	34	1	0.885813
Cdca8	Cdca8	22.2581	Clustered	Cluster 1	1.02941	0.893939	0.971429	false	0	0	2	112	33	0.00445417	30.3333	0	33	0.999135	0.892157
Cenpa	Cenpa	20.6995	Clustered	Cluster 1	1.14706	0.921182	0.871795	false	0	0	2	64	29	0.00248137	30.8966	0	29	0.995675	0.908722
Dlgap5	Dlgap5	22	Clustered	Cluster 1	1	0.882353	1	false	0	0	1	132	34	0.00533146	30.1176	0	34	1	0.885813
Aspm	Aspm	21.1452	Clustered	Cluster 1	1.05882	0.899194	0.944444	false	0	0	2	100	32	0.00392702	30.4375	0	32	0.99827	0.895221
Ncapg	Ncapg	19.4928	Clustered	Cluster 1	1.29412	0.956522	0.772727	false	0	0	2	24	24	0.000853403	31.5833	0	24	0.991349	0.928922
Nuf2	Nuf2	22.5032	Clustered	Cluster 1	1.05882	0.903226	0.944444	false	0	0	2	96	32	0.00381299	30.5	0	32	0.99827	0.897059
Kif15	Kif15	20.44	Clustered	Cluster 1	1.23529	0.938462	0.809524	false	0	0	2	40	26	0.00159369	31.0769	0	26	0.99308	0.914027
Ccnb1	Ccnb1	21.6782	Clustered	Cluster 1	1.11765	0.91954	0.894737	false	0	0	2	70	30	0.00273121	30.8	0	30	0.99654	0.905882
Top2a	Top2a	22.5032	Clustered	Cluster 1	1.05882	0.905242	0.944444	false	0	0	2	94	32	0.00369092	30.5625	0	32	0.99827	0.898897
Pbk	Pbk	21.5724	Clustered	Cluster 1	1.08824	0.903226	0.918919	false	0	0	2	90	31	0.00351755	30.5806	0	31	0.997405	0.899431
Foxm1	Foxm1	20.0954	Clustered	Cluster 1	1.23529	0.935385	0.809524	false	0	0	2	42	26	0.00158903	31.1538	0	26	0.99308	0.91629
Ttk	Ttk	19.9153	Clustered	Cluster 1	1.08824	0.898925	0.918919	false	0	0	2	94	31	0.00371026	30.4516	0	31	0.997405	0.895636
Kif4a	Kif4a	22.2137	Clustered	Cluster 1	1.11765	0.903448	0.894737	false	0	0	2	84	30	0.00340599	30.5333	0	30	0.99654	0.898039
Ccna1	Ccna1	19.3478	Clustered	Cluster 1	1.29412	0.949275	0.772727	false	0	0	2	28	24	0.000956361	31.625	0	24	0.991349	0.930147
Mad2l1	Mad2l1	22.209	Clustered	Cluster 1	1.11765	0.917241	0.894737	false	0	0	2	72	30	0.00285038	30.7333	0	30	0.99654	0.903922
Cdc20	Cdc20	22	Clustered	Cluster 1	1	0.882353	1	false	0	0	1	132	34	0.00533146	30.1176	0	34	1	0.885813
Cenpe	Cenpe	23.453	Seed	Cluster 1	1.08824	0.907527	0.918919	false	0	0	2	86	31	0.00345092	30.6129	0	31	0.997405	0.90038
Plk1	Plk1	20.8942	Clustered	Cluster 1	1.11765	0.901149	0.894737	false	0	0	2	86	30	0.00341918	30.5	0	30	0.99654	0.897059
Bub1b	Bub1b	22	Clustered	Cluster 1	1	0.882353	1	false	0	0	1	132	34	0.00533146	30.1176	0	34	1	0.885813
Bub1	Bub1	22	Clustered	Cluster 1	1.02941	0.897727	0.971429	false	0	0	2	108	33	0.00421454	30.3939	0	33	0.999135	0.893939
Cenpf	Cenpf	22	Clustered	Cluster 1	1	0.882353	1	false	0	0	1	132	34	0.00533146	30.1176	0	34	1	0.885813
Sgo1	Sgo1	20.5435	Clustered	Cluster 1	1.29412	0.960145	0.772727	false	0	0	2	22	24	0.000774992	31.7083	0	24	0.991349	0.932598
Ccna2	Ccna2	22	Clustered	Cluster 1	1	0.882353	1	false	0	0	1	132	34	0.00533146	30.1176	0	34	1	0.885813
Pttg1	Pttg1	20.51	Clustered	Cluster 1	1.17647	0.904762	0.85	false	0	0	2	72	28	0.00295139	30.6429	0	28	0.99481	0.901261
Cdk1	Cdk1	22	Clustered	Cluster 1	1	0.882353	1	false	0	0	1	132	34	0.00533146	30.1176	0	34	1	0.885813
Ube2c	Ube2c	22.2581	Clustered	Cluster 1	1.05882	0.909274	0.944444	false	0	0	2	90	32	0.00344848	30.625	0	32	0.99827	0.900735
Espl1	Espl1	21.3183	Clustered	Cluster 1	1.08824	0.907527	0.918919	false	0	0	2	86	31	0.00331138	30.6452	0	31	0.997405	0.901328
Prc1	Prc1	22.4103	Clustered	Cluster 1	1.14706	0.931034	0.871795	false	0	0	2	56	29	0.00214412	31.1034	0	29	0.995675	0.914807
Aurkb	Aurkb	22.5032	Clustered	Cluster 1	1.05882	0.905242	0.944444	false	0	0	2	94	32	0.00368923	30.5625	0	32	0.99827	0.898897
Spag5	Spag5	20	Clustered	Cluster 1	1.29412	0.934783	0.772727	false	0	0	2	36	24	0.00144422	31.2083	0	24	0.991349	0.917892
Kif23	Kif23	22.1481	Clustered	Cluster 1	1.11765	0.914943	0.894737	false	0	0	2	74	30	0.00294248	30.7667	0	30	0.99654	0.904902
Racgap1	Racgap1	19	Clustered	Cluster 1	1.35294	0.948052	0.73913	false	0	0	2	24	22	0.000905424	31.5	0	22	0.989619	0.926471
Aurka	Aurka	21.867	Clustered	Cluster 1	1.08824	0.903226	0.918919	false	0	0	2	90	31	0.00358344	30.5161	0	31	0.997405	0.897533
The identified hub genes via MCC
Bub1b
Cdc20
Cdk1
Dlgap5
Cdca8
Birc5
Ccna2
Kif20a
Cenpf
Bub1
Top Ranking Transcription Factors
Rank	TF	Mean Rank	Overlapping genes
1	CENPA	2	10
2	FOXM1	6.333	10
3	MYBL2	12.33	10
4	DNMT1	15.5	10
